# Supplementary material for: Transcriptome analysis of stem development in the tumourous stem mustard Brassica juncea var. tumida Tsen et Lee by RNA sequencing
Source: BMC Plant Biol. 2012 Apr 21;12:53. doi: 10.1186/1471-2229-12-53 (PMC3349559; doi:10.1186/1471-2229-12-53)
Supplement: Additional file 1 — Table S1 Primers used in qRT-PCR for validating differentially expressed genes. [file 1471-2229-12-53-S1.XLS]

## Sheet: Sheet1
Gene Id	Description	Forward primer	Reverse primer
Unigene4274_num2_yongan	actin3	GGCTACTCTTTCACCACGAC	GGATACCAGCATTCTCCATAC
Unigene57022_num2_yongan	18S	TCTGACGCAAGCACAACTA	TCTTCTCAGCTTTAGCCATT
Unigene100087_num2_yongan	TIR1	AAGGCTCAGACGGAAACA	TGCTGGTCTTGAGGTGCT
Unigene114852_num2_yongan	PR1	TTGAGCGAAGGCGGAAAG	TCACAACCAAGCACGACAGG
Unigene10019_num2_yongan	60S	CAGTGATCTTCACAGCCTTCT	TTATGAATCTTCCCAGCAACT
Unigene103110_num2_yongan	AP2	GATTCGCCGATTCTTGAT	TCTGCTTCTTTCCTGGTCG
Unigene104316_num2_yongan	PRH43	GAAGTGGAACCCTTTGGC	CATCCATCGTCCTCAAGAA
Unigene87211_num2_yongan	germin-like protein 3	CAGCGAGTTCTTGATTGTC	CGATTTCCGTCTTGGTCT
Unigene8257_num2_yongan	RRTF	TTACAGCCTAAACAACCATC	TTCTCCAGCAATAGCACAG
Unigene102314_num2_yongan	extensin-like protein	TCCCTTTCACCAAATCCT	GCAATCAAGTGCGTCAGT
