# Supplementary material for: Transcriptome analysis of stem development in the tumourous stem mustard Brassica juncea var. tumida Tsen et Lee by RNA sequencing
Source: BMC Plant Biol. 2012 Apr 21;12:53. doi: 10.1186/1471-2229-12-53 (PMC3349559; doi:10.1186/1471-2229-12-53)
Supplement: Additional file 2 — Table S2 Top hits obtained by Blastx for the unigenes. Blastx against the nr, Swiss-Prot, KEGG and COG protein database was used with a cutoff E-value < 1e-5 (part). [file 1471-2229-12-53-S2.XLS]

geneID	geneLength	Nr-ID	Nr-annotation	Swissprot-ID	Swissprot-annotation	COG-Protein-or-Domain	COG-ID	COG-Function-Description	KO_id	KEGG-Gene	ko_definition	GO-BiologicalProcess	GO-MolecularFunction	Go-CellularComponent
Unigene100000_num2_yongan	204	--	--	--	--	--	--	--	--	--	--	-	-	-
Unigene100001_num2_yongan	204	--	--	--	--	--	--	--	--	--	--	-	-	-
Unigene100002_num2_yongan	204	--	--	--	--	--	--	--	--	--	--	-	-	-
Unigene100003_num2_yongan	204	gi|157849904|gb|ABV89741.1|	purple acid phosphatase 12 protein family isoform 2 [Brassica napus] >gi|157849906|gb|ABV89742.1| purple acid phosphatase 12 protein family isoform 2 [Brassica napus]	sp|Q38924|PPA12_ARATH	Fe(3+)-Zn(2+) purple acid phosphatase 12 OS=Arabidopsis thaliana GN=PAP12 PE=2 SV=2	--	--	--	--	--	--	GO:0009267//cellular response to starvation	GO:0043169//cation binding;GO:0016791//phosphatase activity	GO:0005618//cell wall
Unigene100004_num2_yongan	204	gi|3702346|gb|AAC62903.1|	expressed protein [Arabidopsis thaliana] >gi|20197209|gb|AAM14973.1| expressed protein [Arabidopsis thaliana] >gi|222423162|dbj|BAH19560.1| AT2G45990 [Arabidopsis thaliana]	--	--	--	--	--	--	--	--	-	-	GO:0009532//plastid stroma
Unigene100005_num2_yongan	204	--	--	--	--	--	--	--	--	--	--	-	-	-
Unigene100006_num2_yongan	204	--	--	--	--	--	--	--	--	--	--	-	-	-
Unigene100007_num2_yongan	204	gi|240256170|ref|NP_680768.5|	nucleic acid binding / nucleotide binding [Arabidopsis thaliana]	--	--	--	--	--	K12891	vvi:100243776	splicing factor
Unigene100008_num2_yongan	204	gi|57222158|gb|AAW38986.1|	At4g27460 [Arabidopsis thaliana]	--	--	--	--	--	--	--	--	-	-	-
Unigene100009_num2_yongan	204	gi|15217777|ref|NP_174116.1|	LTPG1 (GLYCOSYLPHOSPHATIDYLINOSITOL-ANCHORED LIPID PROTEIN TRANSFER 1) [Arabidopsis thaliana] >gi|38258836|sp|Q9C7F7.1|UGPI5_ARATH RecName: Full=Uncharacterized GPI-anchored protein At1g27950; Flags: Precursor	sp|Q9C7F7|UGPI5_ARATH	Uncharacterized GPI-anchored protein At1g27950 OS=Arabidopsis thaliana GN=At1g27950 PE=1 SV=1	--	--	--	--	--	--	GO:0006810//transport	-	GO:0031225//anchored to membrane
Unigene10000_num2_yongan	260	gi|18420246|ref|NP_568042.1|	transducin family protein / WD-40 repeat family protein [Arabidopsis thaliana]	sp|Q8N5D0|WDTC1_HUMAN	WD and tetratricopeptide repeats protein 1 OS=Homo sapiens GN=WDTC1 PE=1 SV=2	--	--	--	K11804	ath:AT4G35140	WD repeat-containing protein 42A	-	-	-
Unigene100010_num2_yongan	204	gi|297835014|ref|XP_002885389.1|	hypothetical protein ARALYDRAFT_342216 [Arabidopsis lyrata subsp. lyrata] >gi|297331229|gb|EFH61648.1| hypothetical protein ARALYDRAFT_342216 [Arabidopsis lyrata subsp. lyrata]	--	--	--	--	--	--	--	--	-	-	-
Unigene100011_num2_yongan	204	gi|297839479|ref|XP_002887621.1|	T4O12.15 [Arabidopsis lyrata subsp. lyrata] >gi|297333462|gb|EFH63880.1| T4O12.15 [Arabidopsis lyrata subsp. lyrata]	sp|Q93X94|EXL6_ARATH	GDSL esterase/lipase EXL6 OS=Arabidopsis thaliana GN=EXL6 PE=1 SV=1	--	--	--	--	--	--	GO:0044238//primary metabolic process;GO:0000003//reproduction	GO:0016788//hydrolase activity
Unigene100012_num2_yongan	204	gi|15217543|ref|NP_177315.1|	ATCK1 (CHOLINE KINASE 1); choline kinase [Arabidopsis thaliana] >gi|30725296|gb|AAP37670.1| At1g71697 [Arabidopsis thaliana] >gi|110739418|dbj|BAF01619.1| choline kinase like protein [Arabidopsis thaliana] >gi|110741310|dbj|BAF02205.1| choline kinase like protein [Arabidopsis thaliana]	sp|A7SK27|EKI_NEMVE	Probable ethanolamine kinase OS=Nematostella vectensis GN=etnk PE=3 SV=1	YDR147w	COG0510	Predicted choline kinase involved in LPS biosynthesis	K00866	osa:4325586	choline kinase [EC:2.7.1.32]	GO:0006950//response to stress	GO:0016301//kinase activity	-
Unigene100013_num2_yongan	204	--	--	--	--	--	--	--	--	--	--	-	-	-
Unigene100014_num2_yongan	204	--	--	--	--	--	--	--	--	--	--	-	-	-
Unigene100015_num2_yongan	204	--	--	--	--	--	--	--	--	--	--	-	-	-
Unigene100016_num2_yongan	204	gi|297817938|ref|XP_002876852.1|	phytochrome kinase substrate 1 [Arabidopsis lyrata subsp. lyrata] >gi|297322690|gb|EFH53111.1| phytochrome kinase substrate 1 [Arabidopsis lyrata subsp. lyrata]	sp|Q9SWI1|PKS1_ARATH	Protein PHYTOCHROME KINASE SUBSTRATE 1 OS=Arabidopsis thaliana GN=PKS1 PE=1 SV=2	--	--	--	--	--	--	GO:0007602//phototransduction;GO:0009639//response to red or far red light;GO:0009630//gravitropism	-	GO:0016020//membrane;GO:0044424//intracellular part
Unigene100017_num2_yongan	204	gi|20270080|gb|AAM18168.1|AC092172_28	Unknown protein [Oryza sativa Japonica Group] >gi|31430911|gb|AAP52763.1| expressed protein [Oryza sativa (japonica cultivar-group)]	--	--	--	--	--	--	--	--	GO:0048229//gametophyte development	-	-
Unigene100018_num2_yongan	204	gi|15239071|ref|NP_196710.1|	adaptin family protein [Arabidopsis thaliana] >gi|7385051|gb|AAF61671.1| beta-adaptin-like protein A [Arabidopsis thaliana] >gi|7573406|emb|CAB87709.1| beta-adaptin-like protein A [Arabidopsis thaliana]	--	--	--	--	--	--	--	--	GO:0015031//protein transport	GO:0022892;GO:0019901//protein kinase binding	GO:0030119//AP-type membrane coat adaptor complex
Unigene100019_num2_yongan	204	gi|297820694|ref|XP_002878230.1|	transcription factor [Arabidopsis lyrata subsp. lyrata] >gi|297324068|gb|EFH54489.1| transcription factor [Arabidopsis lyrata subsp. lyrata]	--	--	--	--	--	--	--	--	GO:0010468//regulation of gene expression	-	-
Unigene10001_num2_yongan	185	gi|79323495|ref|NP_001031446.1|	RPT2 (ROOT PHOTOTROPISM 2); protein binding [Arabidopsis thaliana] >gi|145329993|ref|NP_001077982.1| RPT2 (ROOT PHOTOTROPISM 2); protein binding [Arabidopsis thaliana]	sp|Q682S0|RPT2_ARATH	Root phototropism protein 2 OS=Arabidopsis thaliana GN=RPT2 PE=1 SV=2	--	--	--	--	--	--	-	-	-
Unigene100020_num2_yongan	204	gi|110741159|dbj|BAE98672.1|	Nonclathrin coat protein gamma - like protein [Arabidopsis thaliana]	sp|Q0WW26|COPG_ARATH	Coatomer subunit gamma OS=Arabidopsis thaliana GN=At4g34450 PE=1 SV=2	--	--	--	--	--	--	GO:0015031//protein transport	GO:0005515//protein binding	GO:0030120//vesicle coat;GO:0009536//plastid
Unigene100021_num2_yongan	204	gi|5902365|gb|AAD55467.1|AC009322_7	Putative splicing factor Prp8 [Arabidopsis thaliana]	--	--	--	--	--	K12856	ath:AT1G80070	pre-mRNA-processing factor 8	-	-	-
Unigene100022_num2_yongan	204	gi|32351452|gb|AAP76387.1|	class III peroxidase [Gossypium hirsutum]	sp|Q9FLC0|PER52_ARATH	Peroxidase 52 OS=Arabidopsis thaliana GN=PER52 PE=2 SV=1	--	--	--	K00430	ath:AT5G05340	peroxidase [EC:1.11.1.7]	GO:0042743//hydrogen peroxide metabolic process;GO:0006950//response to stress	GO:0016209//antioxidant activity;GO:0005506//iron ion binding;GO:0003824//catalytic activity	GO:0005576//extracellular region;GO:0031410//cytoplasmic vesicle;GO:0030312//external encapsulating structure
Unigene100023_num2_yongan	204	gi|297826889|ref|XP_002881327.1|	hypothetical protein ARALYDRAFT_321144 [Arabidopsis lyrata subsp. lyrata] >gi|297327166|gb|EFH57586.1| hypothetical protein ARALYDRAFT_321144 [Arabidopsis lyrata subsp. lyrata]	--	--	--	--	--	--	--	--	-	-	-
Unigene100024_num2_yongan	204	gi|4585986|gb|AAD25622.1|AC005287_24	Hypothetical protein [Arabidopsis thaliana]	--	--	--	--	--	--	--	--	-	-	-
Unigene100025_num2_yongan	204	gi|9802780|gb|AAF99849.1|AC051629_16	Unknown protein [Arabidopsis thaliana] >gi|15450363|gb|AAK96475.1| At1g16840/F17F16.27 [Arabidopsis thaliana]	--	--	--	--	--	--	--	--	-	-	-
Unigene100026_num2_yongan	204	gi|145332655|ref|NP_001078193.1|	CYP705A22; electron carrier/ heme binding / iron ion binding / monooxygenase/ oxygen binding [Arabidopsis thaliana]	sp|Q9FI39|THAD_ARATH	Cytochrome P450 705A5 OS=Arabidopsis thaliana GN=CYP705A5 PE=2 SV=1	--	--	--	K00517	ath:AT4G15360	[EC:1.14.-.-]	-	GO:0005506//iron ion binding	GO:0044464//cell part
Unigene100027_num2_yongan	204	--	--	--	--	--	--	--	--	--	--	-	-	-
Unigene100028_num2_yongan	204	gi|4249385|gb|AAD14482.1|AAD14482	T2K10.11 [Arabidopsis thaliana]	sp|Q55BV7|MYBW_DICDI	Myb-like protein W OS=Dictyostelium discoideum GN=mybW PE=4 SV=1	--	--	--	--	--	--	-	-	-
Unigene100029_num2_yongan	204	gi|240254340|ref|NP_177172.5|	zinc ion binding [Arabidopsis thaliana]	--	--	--	--	--	--	--	--	-	GO:0046872//metal ion binding	-
Unigene10002_num2_yongan	166	gi|238481292|ref|NP_001154716.1|	transcription regulator NOT2/NOT3/NOT5 family protein [Arabidopsis thaliana]	--	--	--	--	--	K12580	ath:AT5G18230	CCR4-NOT transcription complex subunit 3	-	-	-
Unigene100030_num2_yongan	204	gi|3776567|gb|AAC64884.1|	Strong similarity to F21B7.33 gi|2809264 from A. thaliana BAC gb|AC002560. EST gb|N65119 comes from this gene [Arabidopsis thaliana]	--	--	--	--	--	--	--	--	GO:0006464//protein modification process;GO:0006950//response to stress	GO:0016301//kinase activity;GO:0032559//adenyl ribonucleotide binding	GO:0009536//plastid
Unigene100031_num2_yongan	204	gi|14517444|gb|AAK62612.1|	AT5g35570/K2K18_1 [Arabidopsis thaliana] >gi|21360449|gb|AAM47340.1| AT5g35570/K2K18_1 [Arabidopsis thaliana]	--	--	--	--	--	--	--	--	-	-	GO:0009536//plastid
Unigene100032_num2_yongan	204	--	--	--	--	--	--	--	--	--	--	-	-	-
Unigene100033_num2_yongan	204	gi|15224831|ref|NP_181947.1|	EDE1 (ENDOSPERM DEFECTIVE 1); microtubule binding [Arabidopsis thaliana] >gi|63003848|gb|AAY25453.1| At2g44190 [Arabidopsis thaliana]	--	--	--	--	--	--	--	--	-	-	-
Unigene100034_num2_yongan	204	--	--	--	--	--	--	--	--	--	--	-	-	-
Unigene100035_num2_yongan	204	--	--	sp|P54357|MLC2_DROME	Myosin-2 essential light chain OS=Drosophila melanogaster GN=Mlc-c PE=1 SV=1	--	--	--	K02183	cme:CME034C	calmodulin	-	-	-
Unigene100036_num2_yongan	204	--	--	--	--	--	--	--	--	--	--	-	-	-
Unigene100037_num2_yongan	204	--	--	--	--	--	--	--	--	--	--	-	-	-
Unigene100038_num2_yongan	204	gi|240255692|ref|NP_001030918.4|	AtATG18a [Arabidopsis thaliana]	--	--	--	--	--	--	--	--	GO:0010260//organ senescence;GO:0006950//response to stress;GO:0044248//cellular catabolic process	-	GO:0009536//plastid
Unigene100039_num2_yongan	204	--	--	--	--	--	--	--	--	--	--	-	-	-
Unigene10003_num2_yongan	621	gi|240255703|ref|NP_191955.5|	CRP (CRYPTIC PRECOCIOUS) [Arabidopsis thaliana]	--	--	--	--	--	--	--	--	-	-	-
Unigene100040_num2_yongan	204	gi|4584352|gb|AAD25146.1|	putative retroelement pol polyprotein [Arabidopsis thaliana]	--	--	--	--	--	--	--	--	-	-	-
Unigene100041_num2_yongan	204	--	--	--	--	--	--	--	--	--	--	-	-	-
Unigene100042_num2_yongan	204	gi|15237943|ref|NP_197229.1|	tetratricopeptide repeat (TPR)-containing protein [Arabidopsis thaliana]	--	--	--	--	--	--	--	--	-	-	GO:0043231//intracellular membrane-bounded organelle
Unigene100043_num2_yongan	204	--	--	--	--	--	--	--	--	--	--	-	-	-
Unigene100044_num2_yongan	204	--	--	--	--	--	--	--	--	--	--	-	-	-
Unigene100045_num2_yongan	204	gi|22326932|ref|NP_680180.1|	YGGT family protein [Arabidopsis thaliana] >gi|28950811|gb|AAO63329.1| At5g21920 [Arabidopsis thaliana] >gi|29294067|gb|AAO73904.1| expressed protein [Arabidopsis thaliana]	--	--	--	--	--	K02221	ath:AT5G21920	YggT family protein	-	-	GO:0044464//cell part
Unigene100046_num2_yongan	204	gi|186701237|gb|ACC91263.1|	reticulon family protein [Capsella rubella]	sp|Q9SUR3|RTNLA_ARATH	Reticulon-like protein B1 OS=Arabidopsis thaliana GN=RTNLB1 PE=1 SV=1	--	--	--	--	--	--	-	-	GO:0031090//organelle membrane;GO:0043231//intracellular membrane-bounded organelle
Unigene100047_num2_yongan	204	--	--	--	--	--	--	--	--	--	--	-	-	-
Unigene100048_num2_yongan	204	gi|297849278|ref|XP_002892520.1|	Ulp1 protease family protein [Arabidopsis lyrata subsp. lyrata] >gi|297338362|gb|EFH68779.1| Ulp1 protease family protein [Arabidopsis lyrata subsp. lyrata]	--	--	--	--	--	--	--	--	-	-	-
Unigene100049_num2_yongan	204	gi|18406750|ref|NP_566039.1|	glycoprotease M22 family protein [Arabidopsis thaliana] >gi|18460924|gb|AAK00530.1| sialoglycoprotease GCP1 [Arabidopsis thaliana]	--	--	--	--	--	K01409	vvi:100260957	O-sialoglycoprotein endopeptidase [EC:3.4.24.57]	GO:0019538//protein metabolic process	GO:0046914//transition metal ion binding;GO:0004175//endopeptidase activity	GO:0043231//intracellular membrane-bounded organelle
Unigene10004_num2_yongan	688	gi|15221718|ref|NP_176511.1|	C2 domain-containing protein [Arabidopsis thaliana] >gi|73920511|sp|Q9C8S6.1|Y1322_ARATH RecName: Full=C2 domain-containing protein At1g63220	sp|Q9C8S6|Y1322_ARATH	C2 domain-containing protein At1g63220 OS=Arabidopsis thaliana GN=At1g63220 PE=1 SV=1	--	--	--	K13412	cre:CHLREDRAFT_128451	calcium-dependent protein kinase [EC:2.7.11.1]	-	-	-
Unigene100050_num2_yongan	204	gi|291167161|gb|ADD81254.1|	WRKY12 [Brassica rapa subsp. pekinensis]	sp|Q93WY4|WRK12_ARATH	Probable WRKY transcription factor 12 OS=Arabidopsis thaliana GN=WRKY12 PE=2 SV=1	--	--	--	--	--	--	GO:0006351//transcription
Unigene100051_num2_yongan	204	gi|226491090|ref|NP_001148905.1|	arabinogalactan protein [Zea mays] >gi|195623122|gb|ACG33391.1| arabinogalactan protein [Zea mays]	--	--	--	--	--	--	--	--	-	-	GO:0044444//cytoplasmic part;GO:0016020//membrane
Unigene100052_num2_yongan	204	gi|237682454|gb|ACR10274.1|	flavin-monooxygenase [Brassica rapa subsp. pekinensis]	sp|Q94K43|GSOX2_ARATH	Flavin-containing monooxygenase FMO GS-OX2 OS=Arabidopsis thaliana GN=FMOGS-OX2 PE=2 SV=1	--	--	--	K00485	ath:AT1G12200	dimethylaniline monooxygenase (N-oxide forming) [EC:1.14.13.8]	GO:0008152//metabolic process	GO:0030554//adenyl nucleotide binding;GO:0016709//oxidoreductase activity
Unigene100053_num2_yongan	204	gi|30692930|ref|NP_198475.2|	aspartyl protease family protein [Arabidopsis thaliana] >gi|66792626|gb|AAY56415.1| At5g36260 [Arabidopsis thaliana]	sp|Q9S9K4|ASPL2_ARATH	Aspartic proteinase-like protein 2 OS=Arabidopsis thaliana GN=At1g65240 PE=1 SV=2	--	--	--	K00924	ath:AT5G22850	[EC:2.7.1.-]	GO:0019538//protein metabolic process	GO:0016787//hydrolase activity	GO:0031225//anchored to membrane;GO:0043231//intracellular membrane-bounded organelle;GO:0031410//cytoplasmic vesicle
Unigene100054_num2_yongan	204	gi|464727|sp|P34794.1|RUB2_BRANA	RecName: Full=RuBisCO large subunit-binding protein subunit alpha
Unigene100055_num2_yongan	205	gi|297802536|ref|XP_002869152.1|	IBR domain-containing protein [Arabidopsis lyrata subsp. lyrata] >gi|297314988|gb|EFH45411.1| IBR domain-containing protein [Arabidopsis lyrata subsp. lyrata]	sp|Q949V6|ARI1_ARATH	Probable E3 ubiquitin-protein ligase ARI1 OS=Arabidopsis thaliana GN=ARI1 PE=2 SV=1	--	--	--	K11968	ath:AT2G16090	ariadne-1	-	GO:0046872//metal ion binding	-
Unigene100056_num2_yongan	205	gi|6644161|gb|AAF20931.1|AF206721_1	ascorbate oxidase [Brassica juncea]	sp|Q40588|ASO_TOBAC	L-ascorbate oxidase OS=Nicotiana tabacum GN=AAO PE=2 SV=1	--	--	--	K00423	ath:AT5G21100	L-ascorbate oxidase [EC:1.10.3.3]	GO:0008152//metabolic process	GO:0046914//transition metal ion binding;GO:0016682//oxidoreductase activity
Unigene100057_num2_yongan	204	gi|186509661|ref|NP_001118549.1|	CPuORF33 (Conserved peptide upstream open reading frame 33) [Arabidopsis thaliana]	--	--	--	--	--	--	--	--	-	-	-
Unigene100058_num2_yongan	205	gi|297821551|ref|XP_002878658.1|	hypothetical protein ARALYDRAFT_481182 [Arabidopsis lyrata subsp. lyrata] >gi|297324497|gb|EFH54917.1| hypothetical protein ARALYDRAFT_481182 [Arabidopsis lyrata subsp. lyrata]	--	--	--	--	--	--	--	--	-	-	GO:0044464//cell part
Unigene100059_num2_yongan	205	gi|227438203|gb|ACP30591.1|	disease resistance protein [Brassica rapa subsp. pekinensis]	--	--	--	--	--	--	--	--	-	-	-
Unigene10005_num2_yongan	305	gi|195970394|gb|ACG60682.1|	transposon-like ORF [Brassica oleracea var. alboglabra]	--	--	--	--	--	--	--	--	-	-	-
Unigene100060_num2_yongan	205	--	--	--	--	--	--	--	--	--	--	-	-	-
Unigene100061_num2_yongan	205	gi|2829865|gb|AAC00573.1|	N-terminal region similar to DNA-J proteins [Arabidopsis thaliana]	sp|Q8VXV4|DNJ16_ARATH	Chaperone protein dnaJ 16 OS=Arabidopsis thaliana GN=ATJ16 PE=2 SV=1	mlr7456	COG2214	DnaJ-class molecular chaperone	K03686	ppp:PHYPADRAFT_108109	molecular chaperone DnaJ	GO:0044267//cellular protein metabolic process	GO:0005515//protein binding	GO:0043231//intracellular membrane-bounded organelle
Unigene100062_num2_yongan	205	gi|297831252|ref|XP_002883508.1|	hypothetical protein ARALYDRAFT_898989 [Arabidopsis lyrata subsp. lyrata] >gi|297329348|gb|EFH59767.1| hypothetical protein ARALYDRAFT_898989 [Arabidopsis lyrata subsp. lyrata]	--	--	--	--	--	--	--	--	-	-	-
Unigene100063_num2_yongan	205	gi|15234656|ref|NP_193925.1|	CPK15; ATP binding / calcium ion binding / calmodulin-dependent protein kinase/ kinase/ protein kinase/ protein serine/threonine kinase [Arabidopsis thaliana] >gi|75318401|sp|O49717.1|CDPKF_ARATH RecName: Full=Calcium-dependent protein kinase 15 >gi|2894572|emb|CAA17161.1| calcium-dependent protein kinase - like protein [Arabidopsis thaliana] >gi|7269039|emb|CAB79149.1| calcium-dependent protein …	sp|O49717|CDPKF_ARATH	Calcium-dependent protein kinase 15 OS=Arabidopsis thaliana GN=CPK15 PE=2 SV=1	--	--	--	K13412	ath:AT4G21940	calcium-dependent protein kinase [EC:2.7.11.1]	GO:0006464//protein modification process;GO:0010038//response to metal ion	GO:0046872//metal ion binding;GO:0004674//protein serine/threonine kinase activity;GO:0032559//adenyl ribonucleotide binding	GO:0016020//membrane;GO:0009536//plastid
Unigene100064_num2_yongan	205	gi|297803316|ref|XP_002869542.1|	forever young oxidoreductase [Arabidopsis lyrata subsp. lyrata] >gi|297315378|gb|EFH45801.1| forever young oxidoreductase [Arabidopsis lyrata subsp. lyrata]	--	--	--	--	--	--	--	--	GO:0008152//metabolic process;GO:0032501//multicellular organismal process	GO:0016628//oxidoreductase activity
Unigene100065_num2_yongan	205	gi|298708255|emb|CBJ48318.1|	v-type h-atpase [Ectocarpus siliculosus]	sp|Q9I8D0|VPP1_CHICK	V-type proton ATPase 116 kDa subunit a isoform 1 OS=Gallus gallus GN=ATP6V0A1 PE=1 SV=1	YOR270c	COG1269	Archaeal/vacuolar-type H+-ATPase subunit I	K02154	ppp:PHYPADRAFT_126569	V-type H+-transporting ATPase subunit I [EC:3.6.3.14]	GO:0006754//ATP biosynthetic process	GO:0015077//monovalent inorganic cation transmembrane transporter activity;GO:0016887//ATPase activity	GO:0030658;GO:0016469//proton-transporting two-sector ATPase complex
Unigene100066_num2_yongan	205	--	--	--	--	--	--	--	--	--	--	-	-	-
Unigene100067_num2_yongan	205	--	--	--	--	--	--	--	--	--	--	-	-	-
Unigene100068_num2_yongan	205	gi|12620813|gb|AAG61086.1|AF325915_1	5-aminolevulinate synthase [Euglena gracilis]	sp|P43090|HEM0_OPSTA	5-aminolevulinate synthase
Unigene100069_num2_yongan	205	gi|157890954|dbj|BAF81518.1|	AP2/EREBP transcription factor [Brassica rapa]	sp|Q52QU2|AIL6_ARATH	AP2-like ethylene-responsive transcription factor AIL6 OS=Arabidopsis thaliana GN=AIL6 PE=2 SV=1	--	--	--	--	--	--	GO:0010468//regulation of gene expression;GO:0040007//growth;GO:0009909//regulation of flower development;GO:0048513//organ development;GO:0006351//transcription
Unigene10006_num2_yongan	200	gi|8570440|gb|AAF76467.1|AC020622_1	Contains similarity to excision repair protein ERCC5 from Homo sapiens gi|1082359 and contains XPG N-terminal PF|00752 and XPG I-region PF|00867 domains [Arabidopsis thaliana]	sp|Q9LPD2|GENL1_ARATH	Flap endonuclease GEN-like 1 OS=Arabidopsis thaliana GN=GEN1 PE=2 SV=2	--	--	--	--	--	--	-	-	-
Unigene100070_num2_yongan	205	gi|297821957|ref|XP_002878861.1|	mitochondrial substrate carrier family protein [Arabidopsis lyrata subsp. lyrata] >gi|297324700|gb|EFH55120.1| mitochondrial substrate carrier family protein [Arabidopsis lyrata subsp. lyrata]	--	--	--	--	--	--	--	--	-	-	-
Unigene100071_num2_yongan	205	gi|15232902|ref|NP_186889.1|	forkhead-associated domain-containing protein / FHA domain-containing protein / AT hook motif-containing protein [Arabidopsis thaliana]	--	--	--	--	--	--	--	--	-	-	-
Unigene100072_num2_yongan	205	gi|297850390|ref|XP_002893076.1|	zinc finger (CCCH-type) family protein [Arabidopsis lyrata subsp. lyrata] >gi|297338918|gb|EFH69335.1| zinc finger (CCCH-type) family protein [Arabidopsis lyrata subsp. lyrata]	sp|Q56XU4|C3H6_ARATH	Zinc finger CCCH domain-containing protein 6 OS=Arabidopsis thaliana GN=At1g19860 PE=2 SV=1	--	--	--	--	--	--	-	GO:0046914//transition metal ion binding	-
Unigene100073_num2_yongan	205	--	--	--	--	--	--	--	--	--	--	-	-	-
Unigene100074_num2_yongan	205	gi|4115937|gb|AAD03447.1|	contains similarity to human PCF11p homolog (GB:AF046935) [Arabidopsis thaliana]	--	--	--	--	--	--	--	--	GO:0031124//mRNA 3'-end processing;GO:0009908//flower development	GO:0005488//binding	GO:0043231//intracellular membrane-bounded organelle
Unigene100075_num2_yongan	205	gi|15221913|ref|NP_175295.1|	HON5 (High Mobility Group Family A 5); DNA binding [Arabidopsis thaliana] >gi|66792628|gb|AAY56416.1| At1g48620 [Arabidopsis thaliana] >gi|95147278|gb|ABF57274.1| At1g48620 [Arabidopsis thaliana]	--	--	--	--	--	--	--	--	GO:0034728;GO:0009292//genetic transfer	GO:0003676//nucleic acid binding	GO:0043232;GO:0009536//plastid;GO:0031981//nuclear lumen
Unigene100076_num2_yongan	205	--	--	--	--	--	--	--	--	--	--	-	-	-
Unigene100077_num2_yongan	205	gi|15221921|ref|NP_175886.1|	late embryogenesis abundant protein-related / LEA protein-related [Arabidopsis thaliana] >gi|9857516|gb|AAG00871.1|AC064840_2 Unknown protein [Arabidopsis thaliana]	--	--	--	--	--	--	--	--	-	-	GO:0044464//cell part
Unigene100078_num2_yongan	205	gi|297845610|ref|XP_002890686.1|	aspartyl protease family protein [Arabidopsis lyrata subsp. lyrata] >gi|297336528|gb|EFH66945.1| aspartyl protease family protein [Arabidopsis lyrata subsp. lyrata]	--	--	--	--	--	--	--	--	GO:0019538//protein metabolic process	GO:0004175//endopeptidase activity	GO:0044464//cell part
Unigene100079_num2_yongan	205	--	--	--	--	--	--	--	--	--	--	-	-	-
Unigene10007_num2_yongan	192	gi|17977868|emb|CAD12663.1|	casein kinase II alpha subunit [Sinapis alba]	sp|P28523|CSK2A_MAIZE	Casein kinase II subunit alpha OS=Zea mays GN=ACK2 PE=1 SV=1	--	--	--	K03097	ath:AT2G23070	casein kinase 2
Unigene100080_num2_yongan	205	gi|15238380|ref|NP_196118.1|	sad1/unc-84 protein-related [Arabidopsis thaliana] >gi|15912311|gb|AAL08289.1| AT5g04990/MUG13_15 [Arabidopsis thaliana] >gi|21360559|gb|AAM47476.1| AT5g04990/MUG13_15 [Arabidopsis thaliana]	--	--	--	--	--	--	--	--	-	-	GO:0043231//intracellular membrane-bounded organelle
Unigene100081_num2_yongan	205	gi|30690360|ref|NP_850886.1|	catalytic/ pyridoxal phosphate binding [Arabidopsis thaliana] >gi|42573483|ref|NP_974838.1| catalytic/ pyridoxal phosphate binding [Arabidopsis thaliana]	--	--	--	--	--	--	--	--	-	GO:0048037//cofactor binding;GO:0016853//isomerase activity	GO:0009536//plastid
Unigene100082_num2_yongan	205	--	--	--	--	--	--	--	--	--	--	-	-	-
Unigene100083_num2_yongan	205	gi|297814652|ref|XP_002875209.1|	band 7 family protein [Arabidopsis lyrata subsp. lyrata] >gi|297321047|gb|EFH51468.1| band 7 family protein [Arabidopsis lyrata subsp. lyrata]	--	--	--	--	--	--	--	--	-	-	GO:0016020//membrane;GO:0031981//nuclear lumen
Unigene100084_num2_yongan	205	gi|15227912|ref|NP_181755.1|	UVI4 (UV-B-INSENSITIVE 4) [Arabidopsis thaliana] >gi|28950705|gb|AAO63276.1| At2g42260 [Arabidopsis thaliana]	--	--	--	--	--	--	--	--	-	-	-
Unigene100085_num2_yongan	205	--	--	--	--	--	--	--	--	--	--	-	-	-
Unigene100086_num2_yongan	205	gi|297842395|ref|XP_002889079.1|	hypothetical protein ARALYDRAFT_476793 [Arabidopsis lyrata subsp. lyrata] >gi|297334920|gb|EFH65338.1| hypothetical protein ARALYDRAFT_476793 [Arabidopsis lyrata subsp. lyrata]	--	--	--	--	--	--	--	--	-	-	-
Unigene100087_num2_yongan	205	gi|18412567|ref|NP_567135.1|	TIR1 (TRANSPORT INHIBITOR RESPONSE 1); auxin binding / protein binding / ubiquitin-protein ligase [Arabidopsis thaliana] >gi|68053009|sp|Q570C0.2|TIR1_ARATH RecName: Full=Protein TRANSPORT INHIBITOR RESPONSE 1; AltName: Full=Weak ethylene-insensitive protein 1 >gi|146387658|pdb|2P1M|B Chain B
Unigene100088_num2_yongan	205	--	--	--	--	--	--	--	--	--	--	-	-	-
Unigene100089_num2_yongan	205	gi|297817938|ref|XP_002876852.1|	phytochrome kinase substrate 1 [Arabidopsis lyrata subsp. lyrata] >gi|297322690|gb|EFH53111.1| phytochrome kinase substrate 1 [Arabidopsis lyrata subsp. lyrata]	sp|Q9SWI1|PKS1_ARATH	Protein PHYTOCHROME KINASE SUBSTRATE 1 OS=Arabidopsis thaliana GN=PKS1 PE=1 SV=2	--	--	--	--	--	--	GO:0007602//phototransduction;GO:0009639//response to red or far red light;GO:0009630//gravitropism	-	GO:0016020//membrane;GO:0044424//intracellular part
Unigene10008_num2_yongan	188	gi|297845746|ref|XP_002890754.1|	pyridoxal-dependent decarboxylase family protein [Arabidopsis lyrata subsp. lyrata] >gi|297336596|gb|EFH67013.1| pyridoxal-dependent decarboxylase family protein [Arabidopsis lyrata subsp. lyrata]	sp|Q9C509|SGPL_ARATH	Sphingosine-1-phosphate lyase OS=Arabidopsis thaliana GN=At1g27980 PE=2 SV=1	YDR294c	COG0076	Glutamate decarboxylase and related PLP-dependent proteins	K01634	ath:AT1G27980	sphinganine-1-phosphate aldolase [EC:4.1.2.27]	-	-	-
Unigene100090_num2_yongan	205	gi|186478872|ref|NP_001117355.1|	choline transporter-related [Arabidopsis thaliana]	--	--	--	--	--	--	--	--	-	-	GO:0031224//intrinsic to membrane;GO:0009536//plastid
Unigene100091_num2_yongan	205	--	--	--	--	--	--	--	--	--	--	-	-	-
Unigene100092_num2_yongan	205	gi|297830096|ref|XP_002882930.1|	glycosyltransferase family 14 protein [Arabidopsis lyrata subsp. lyrata] >gi|297328770|gb|EFH59189.1| glycosyltransferase family 14 protein [Arabidopsis lyrata subsp. lyrata]	--	--	--	--	--	--	--	--	GO:0005975//carbohydrate metabolic process	GO:0035252//UDP-xylosyltransferase activity	GO:0031224//intrinsic to membrane
Unigene100093_num2_yongan	205	gi|297844828|ref|XP_002890295.1|	AtMYB47 [Arabidopsis lyrata subsp. lyrata] >gi|297336137|gb|EFH66554.1| AtMYB47 [Arabidopsis lyrata subsp. lyrata]	--	--	--	--	--	K09422	ath:AT1G74430	myb proto-oncogene protein
Unigene100094_num2_yongan	205	gi|195626686|gb|ACG35173.1|	60S ribosomal protein L12 [Zea mays]	sp|P23358|RL12_RAT	60S ribosomal protein L12 OS=Rattus norvegicus GN=Rpl12 PE=2 SV=1	SPCC31H12.04c	COG0080	Ribosomal protein L11	K02870	sbi:SORBI_06g027330	large subunit ribosomal protein L12e	GO:0010467//gene expression	GO:0005198//structural molecule activity	GO:0030529//ribonucleoprotein complex
Unigene100095_num2_yongan	205	--	--	--	--	--	--	--	--	--	--	-	-	-
Unigene100096_num2_yongan	205	gi|18412757|ref|NP_567276.1|	ATALN (Arabidopsis allantoinase); allantoinase/ hydrolase [Arabidopsis thaliana]	--	--	--	--	--	K01466	ath:AT4G04955	allantoinase [EC:3.5.2.5]	GO:0010135;GO:0009267//cellular response to starvation	GO:0016812//hydrolase activity
Unigene100097_num2_yongan	205	gi|42569720|ref|NP_181341.2|	PHT4;2 (PHOSPHATE TRANSPORTER 4;2); carbohydrate transmembrane transporter/ inorganic phosphate transmembrane transporter/ organic anion transmembrane transporter/ sugar:hydrogen symporter [Arabidopsis thaliana] >gi|187470894|sp|Q7XJR2.2|ANTR3_ARATH RecName: Full=Probable anion transporter 3
Unigene100098_num2_yongan	205	gi|34146822|gb|AAQ62419.1|	At4g05400 [Arabidopsis thaliana]	--	--	--	--	--	--	--	--	-	GO:0046914//transition metal ion binding	GO:0043231//intracellular membrane-bounded organelle
Unigene100099_num2_yongan	205	gi|15218846|ref|NP_174211.1|	Dof-type zinc finger domain-containing protein [Arabidopsis thaliana] >gi|55583799|sp|P68350.1|DOF15_ARATH RecName: Full=Dof zinc finger protein DOF1.5; Short=AtDOF1.5 >gi|124300952|gb|ABN04728.1| At1g29160 [Arabidopsis thaliana]	sp|P68350|DOF15_ARATH	Dof zinc finger protein DOF1.5 OS=Arabidopsis thaliana GN=DOF1.5 PE=1 SV=1	--	--	--	--	--	--	GO:0010468//regulation of gene expression	-	-
Unigene10009_num2_yongan	410	gi|40823013|gb|AAR92253.1|	At2g15730 [Arabidopsis thaliana] >gi|45752690|gb|AAS76243.1| At2g15730 [Arabidopsis thaliana]	--	--	--	--	--	--	--	--	-	-	-
Unigene1000_num2_yongan	608	gi|22329123|ref|NP_680759.1|	RPD1 (ROOT PRIMORDIUM DEFECTIVE 1); ubiquitin thiolesterase [Arabidopsis thaliana] >gi|51850389|dbj|BAD42412.1| plant-specific family protein RPD1 [Arabidopsis thaliana]	--	--	--	--	--	--	--	--	-	-	GO:0031410//cytoplasmic vesicle;GO:0043231//intracellular membrane-bounded organelle
Unigene100100_num2_yongan	205	gi|297852428|ref|XP_002894095.1|	C2 domain-containing protein [Arabidopsis lyrata subsp. lyrata] >gi|297339937|gb|EFH70354.1| C2 domain-containing protein [Arabidopsis lyrata subsp. lyrata]	--	--	--	--	--	--	--	--	-	-	-
Unigene100101_num2_yongan	205	--	--	--	--	--	--	--	--	--	--	-	-	-
Unigene100102_num2_yongan	205	gi|9972352|gb|AAG10602.1|AC008030_2	Similar to DNA-directed RNA polymerase subunit [Arabidopsis thaliana]	sp|O54888|RPA2_RAT	DNA-directed RNA polymerase I subunit RPA2 OS=Rattus norvegicus GN=Polr1b PE=1 SV=1	SPBP23A10.07	COG0085	DNA-directed RNA polymerase
Unigene100103_num2_yongan	205	--	--	--	--	--	--	--	--	--	--	-	-	-
Unigene100104_num2_yongan	205	gi|297816498|ref|XP_002876132.1|	myb family transcription factor [Arabidopsis lyrata subsp. lyrata] >gi|297321970|gb|EFH52391.1| myb family transcription factor [Arabidopsis lyrata subsp. lyrata]	--	--	--	--	--	--	--	--	-	-	-
Unigene100105_num2_yongan	205	--	--	--	--	--	--	--	--	--	--	-	-	-
Unigene100106_num2_yongan	205	gi|15228625|ref|NP_191748.1|	ATHB-12 (ARABIDOPSIS THALIANA HOMEOBOX 12); transcription activator/ transcription factor [Arabidopsis thaliana] >gi|75182677|sp|Q9M276.1|ATB12_ARATH RecName: Full=Homeobox-leucine zipper protein ATHB-12; AltName: Full=Homeodomain transcription factor ATHB-12; AltName: Full=HD-ZIP protein ATHB-12 >gi|6899887|emb|CAB71896.1| homeobox-leucine zipper protein ATHB-12 [Arabidopsis thaliana] >gi|166489…	sp|Q9M276|ATB12_ARATH	Homeobox-leucine zipper protein ATHB-12 OS=Arabidopsis thaliana GN=ATHB-12 PE=2 SV=1	--	--	--	K09338	ath:AT3G61890	homeobox-leucine zipper protein	GO:0009725//response to hormone stimulus;GO:0006970//response to osmotic stress;GO:0006351//transcription
Unigene100107_num2_yongan	205	--	--	--	--	--	--	--	--	--	--	-	-	-
Unigene100108_num2_yongan	205	gi|8777365|dbj|BAA96955.1|	villin [Arabidopsis thaliana]	sp|O65570|VILI4_ARATH	Villin-4 OS=Arabidopsis thaliana GN=VLN4 PE=1 SV=1	--	--	--	K05768	ath:AT5G57320	gelsolin	GO:0006996//organelle organization	GO:0008092//cytoskeletal protein binding	-
Unigene100109_num2_yongan	205	gi|240256479|ref|NP_201327.4|	kinase [Arabidopsis thaliana] >gi|224589749|gb|ACN59406.1| leucine-rich repeat receptor-like protein kinase [Arabidopsis thaliana]	sp|C0LGT1|Y5129_ARATH	Probable LRR receptor-like serine/threonine-protein kinase At5g10290 OS=Arabidopsis thaliana GN=At5g10290 PE=1 SV=1	--	--	--	--	--	--	-	-	-
Unigene10010_num2_yongan	943	gi|186701215|gb|ACC91242.1|	leucine-rich repeat transmembrane protein kinase [Arabidopsis halleri]	sp|Q9SUQ3|Y4374_ARATH	Probable inactive receptor kinase At4g23740 OS=Arabidopsis thaliana GN=At4g23740 PE=1 SV=1	--	--	--	K13415	ath:AT4G39400	protein brassinosteroid insensitive 1 [EC:2.7.10.1 2.7.11.1]	-	-	-
Unigene100110_num2_yongan	205	--	--	--	--	--	--	--	--	--	--	-	-	-
Unigene100111_num2_yongan	205	--	--	--	--	--	--	--	--	--	--	-	-	-
Unigene100112_num2_yongan	205	--	--	--	--	--	--	--	--	--	--	-	-	-
Unigene100113_num2_yongan	205	--	--	--	--	--	--	--	--	--	--	-	-	-
Unigene100114_num2_yongan	205	gi|145335021|ref|NP_171815.3|	FZL (FZO-LIKE); GTP binding / GTPase/ thiamin-phosphate diphosphorylase [Arabidopsis thaliana] >gi|92911702|gb|ABE96616.1| FZL [Arabidopsis thaliana]	--	--	--	--	--	--	--	--	GO:0009668;GO:0003006//reproductive developmental process	GO:0016765//transferase activity
Unigene100115_num2_yongan	205	gi|297800708|ref|XP_002868238.1|	mitochondrial substrate carrier family protein [Arabidopsis lyrata subsp. lyrata] >gi|297314074|gb|EFH44497.1| mitochondrial substrate carrier family protein [Arabidopsis lyrata subsp. lyrata]	--	--	--	--	--	--	--	--	GO:0046907//intracellular transport	-	GO:0019866//organelle inner membrane;GO:0031224//intrinsic to membrane
Unigene100116_num2_yongan	205	gi|34365633|gb|AAQ65128.1|	At3g20510 [Arabidopsis thaliana]	--	--	--	--	--	--	--	--	-	-	GO:0031224//intrinsic to membrane;GO:0043231//intracellular membrane-bounded organelle
Unigene100117_num2_yongan	205	--	--	--	--	--	--	--	--	--	--	-	-	-
Unigene100118_num2_yongan	205	gi|38258855|sp|O81769.1|DPH5_ARATH	RecName: Full=Probable diphthine synthase; AltName: Full=Diphthamide biosynthesis methyltransferase >gi|13605813|gb|AAK32892.1|AF367305_1 AT4g31790/F28M20_20 [Arabidopsis thaliana] >gi|3281849|emb|CAA19744.1| methyltransferase - like protein [Arabidopsis thaliana] >gi|7270082|emb|CAB79897.1| methyltransferase-like protein [Arabidopsis thaliana] >gi|23505927|gb|AAN28823.1| At4g31790/F28M20_20 [Ara…	sp|O81769|DPH5_ARATH	Probable diphthine synthase OS=Arabidopsis thaliana GN=At4g31790 PE=2 SV=1	SPCC576.14	COG1798	Diphthamide biosynthesis methyltransferase	K00586	ath:AT4G31790	diphthine synthase [EC:2.1.1.98]	GO:0017182	GO:0008757//S-adenosylmethionine-dependent methyltransferase activity	-
Unigene100119_num2_yongan	205	gi|297811695|ref|XP_002873731.1|	sister chromatid cohesion 2 [Arabidopsis lyrata subsp. lyrata] >gi|297319568|gb|EFH49990.1| sister chromatid cohesion 2 [Arabidopsis lyrata subsp. lyrata]	--	--	--	--	--	K06672	ath:AT5G15540	cohesin loading factor subunit SCC2	GO:0007062//sister chromatid cohesion;GO:0003006//reproductive developmental process	GO:0046914//transition metal ion binding	-
Unigene10011_num2_yongan	192	gi|15218074|ref|NP_173519.1|	pyrophosphate--fructose-6-phosphate 1-phosphotransferase-related / pyrophosphate-dependent 6-phosphofructose-1-kinase-related [Arabidopsis thaliana] >gi|4836893|gb|AAD30596.1|AC007369_6 pyrophosphate-dependent phosphofructokinase alpha subunit [Arabidopsis thaliana] >gi|16648971|gb|AAL24337.1| pyrophosphate-dependent phosphofructokinase alpha subunit [Arabidopsis thaliana] >gi|30725422|gb|AAP3773…	sp|Q41140|PFPA_RICCO	Pyrophosphate--fructose 6-phosphate 1-phosphotransferase subunit alpha OS=Ricinus communis GN=PFP-ALPHA PE=3 SV=1	--	--	--	K00895	ath:AT1G76550	pyrophosphate--fructose-6-phosphate 1-phosphotransferase [EC:2.7.1.90]	-	-	-
Unigene100120_num2_yongan	205	gi|297807493|ref|XP_002871630.1|	L-aspartate oxidase [Arabidopsis lyrata subsp. lyrata] >gi|297317467|gb|EFH47889.1| L-aspartate oxidase [Arabidopsis lyrata subsp. lyrata]	sp|P74562|NADB_SYNY3	L-aspartate oxidase OS=Synechocystis sp. (strain PCC 6803) GN=nadB PE=3 SV=1	sll0631	COG0029	Aspartate oxidase	K00278	ath:AT5G14760	L-aspartate oxidase [EC:1.4.3.16]	GO:0010468//regulation of gene expression;GO:0019359	GO:0015922	GO:0009536//plastid
Unigene100121_num2_yongan	205	gi|15242065|ref|NP_200531.1|	microtubule-associated protein-related [Arabidopsis thaliana] >gi|8777354|dbj|BAA96944.1| microtubule-associated protein-like [Arabidopsis thaliana] >gi|22135838|gb|AAM91105.1| AT5g57210/MJB24_2 [Arabidopsis thaliana] >gi|23308465|gb|AAN18202.1| At5g57210/MJB24_2 [Arabidopsis thaliana]	--	--	--	--	--	--	--	--	GO:0032318	-	GO:0009536//plastid
Unigene100122_num2_yongan	205	gi|15221162|ref|NP_177559.1|	AtRLP15 (Receptor Like Protein 15); protein binding [Arabidopsis thaliana]	--	--	--	--	--	--	--	--	-	-	-
Unigene100123_num2_yongan	205	--	--	--	--	--	--	--	--	--	--	-	-	-
Unigene100124_num2_yongan	205	--	--	--	--	--	--	--	--	--	--	-	-	-
Unigene100125_num2_yongan	205	gi|107785186|gb|ABF84064.1|	TANGLED [Arabidopsis thaliana]	--	--	--	--	--	--	--	--	GO:0000911//cytokinesis by cell plate formation;GO:0032506//cytokinetic process	-	GO:0015630//microtubule cytoskeleton
Unigene100126_num2_yongan	205	--	--	--	--	--	--	--	--	--	--	-	-	-
Unigene100127_num2_yongan	205	--	--	--	--	--	--	--	--	--	--	-	-	-
Unigene100128_num2_yongan	205	--	--	--	--	--	--	--	--	--	--	-	-	-
Unigene100129_num2_yongan	205	gi|297844730|ref|XP_002890246.1|	3-phosphoglycerate dehydrogenase [Arabidopsis lyrata subsp. lyrata] >gi|297336088|gb|EFH66505.1| 3-phosphoglycerate dehydrogenase [Arabidopsis lyrata subsp. lyrata]	sp|O04130|SERA_ARATH	D-3-phosphoglycerate dehydrogenase
Unigene10012_num2_yongan	530	gi|297824883|ref|XP_002880324.1|	ATMRP4 [Arabidopsis lyrata subsp. lyrata] >gi|297326163|gb|EFH56583.1| ATMRP4 [Arabidopsis lyrata subsp. lyrata]	sp|Q7DM58|AB4C_ARATH	ABC transporter C family member 4 OS=Arabidopsis thaliana GN=ABCC4 PE=1 SV=2	SPAC3F10.11c	COG1132	ABC-type multidrug transport system
Unigene100130_num2_yongan	205	--	--	--	--	--	--	--	--	--	--	-	-	-
Unigene100131_num2_yongan	205	gi|115485585|ref|NP_001067936.1|	Os11g0496500 [Oryza sativa Japonica Group] >gi|113645158|dbj|BAF28299.1| Os11g0496500 [Oryza sativa Japonica Group]	--	--	--	--	--	--	--	--	-	-	GO:0031410//cytoplasmic vesicle
Unigene100132_num2_yongan	205	--	--	--	--	--	--	--	--	--	--	-	-	-
Unigene100133_num2_yongan	205	--	--	--	--	--	--	--	--	--	--	-	-	-
Unigene100134_num2_yongan	205	gi|642121|gb|AAA61831.1|	small GTP-binding protein [Oryza sativa Indica Group]	sp|P49104|RAB2B_MAIZE	Ras-related protein Rab-2-B OS=Zea mays GN=RAB2B PE=2 SV=1	SPAC18G6.03	COG1100	GTPase SAR1 and related small G proteins	K07976	ath:AT4G17170	Rab family
Unigene100135_num2_yongan	205	--	--	--	--	--	--	--	--	--	--	-	-	-
Unigene100136_num2_yongan	205	gi|22329309|ref|NP_171799.2|	PEX6 (PEROXIN 6); ATP binding / ATPase/ nucleoside-triphosphatase/ nucleotide binding [Arabidopsis thaliana] >gi|19310449|gb|AAL84960.1| At1g03000/F22D16.27 [Arabidopsis thaliana] >gi|24797060|gb|AAN64542.1| At1g03000/F22D16.27 [Arabidopsis thaliana] >gi|37223130|gb|AAQ90161.1| AAA family ATPase peroxin 6 [Arabidopsis thaliana]	--	--	--	--	--	K13339	ath:AT1G03000	peroxin-6	GO:0009062//fatty acid catabolic process;GO:0006625//protein targeting to peroxisome	GO:0016887//ATPase activity;GO:0032559//adenyl ribonucleotide binding	-
Unigene100137_num2_yongan	205	--	--	--	--	--	--	--	--	--	--	-	-	-
Unigene100138_num2_yongan	205	gi|62199610|gb|AAX76840.1|	WRKY DNA-binding protein 1 [Brassica rapa subsp. chinensis] >gi|229558100|gb|ACQ76800.1| WRKY transcription factor 18 [Brassica napus]	sp|Q9C5T4|WRK18_ARATH	WRKY transcription factor 18 OS=Arabidopsis thaliana GN=WRKY18 PE=1 SV=2	--	--	--	--	--	--	GO:0009743//response to carbohydrate stimulus;GO:0010468//regulation of gene expression;GO:0050688//regulation of defense response to virus;GO:0006351//transcription
Unigene100139_num2_yongan	205	gi|4006878|emb|CAB16796.1|	MAP3K-like protein kinase [Arabidopsis thaliana] >gi|7270644|emb|CAB80361.1| MAP3K-like protein kinase [Arabidopsis thaliana]	--	--	--	--	--	--	--	--	-	-	-
Unigene10013_num2_yongan	284	gi|30687572|ref|NP_189102.2|	PLSP1 (plastidic type I signal peptidase 1); peptidase [Arabidopsis thaliana] >gi|160419231|sp|Q8H0W1.2|PLSP1_ARATH RecName: Full=Chloroplast processing peptidase; AltName: Full=Signal peptidase I-3; Flags: Precursor >gi|51536582|gb|AAU05529.1| At1g05140 [Arabidopsis thaliana]	sp|Q8H0W1|PLSP1_ARATH	Chloroplast processing peptidase OS=Arabidopsis thaliana GN=PLSP1 PE=2 SV=2	sll0716	COG0681	Signal peptidase I	K03100	ath:AT3G24590	signal peptidase I [EC:3.4.21.89]	-	-	-
Unigene100140_num2_yongan	205	gi|186506069|ref|NP_001118461.1|	peroxidase 21 (PER21) (P21) (PRXR5) [Arabidopsis thaliana]	sp|Q42580|PER21_ARATH	Peroxidase 21 OS=Arabidopsis thaliana GN=PER21 PE=1 SV=1	--	--	--	K00430	ath:AT2G37130	peroxidase [EC:1.11.1.7]	GO:0006952//defense response;GO:0008152//metabolic process	GO:0005506//iron ion binding;GO:0003824//catalytic activity;GO:0016209//antioxidant activity	GO:0044464//cell part
Unigene100141_num2_yongan	205	--	--	--	--	--	--	--	--	--	--	-	-	-
Unigene100142_num2_yongan	205	gi|15226808|ref|NP_181018.1|	PHB (PHABULOSA); DNA binding / transcription factor [Arabidopsis thaliana] >gi|75096986|sp|O04291.1|ATB14_ARATH RecName: Full=Homeobox-leucine zipper protein ATHB-14; AltName: Full=Homeodomain transcription factor ATHB-14; AltName: Full=HD-ZIP protein ATHB-14; AltName: Full=Protein PHABULOSA >gi|2145356|emb|CAA72007.1| HD-Zip protein [Arabidopsis thaliana] >gi|3132474|gb|AAC16263.1| homeodomain t…	sp|O04291|ATB14_ARATH	Homeobox-leucine zipper protein ATHB-14 OS=Arabidopsis thaliana GN=ATHB-14 PE=1 SV=1	--	--	--	K09338	ath:AT2G34710	homeobox-leucine zipper protein	GO:0009933//meristem structural organization;GO:0010468//regulation of gene expression;GO:0009943//adaxial/abaxial axis specification;GO:0009799//determination of symmetry;GO:0006351//transcription
Unigene100143_num2_yongan	205	gi|8885557|dbj|BAA97487.1|	leucoanthocyanidin dioxygenase-like protein [Arabidopsis thaliana] >gi|34365701|gb|AAQ65162.1| At5g59530 [Arabidopsis thaliana] >gi|51971046|dbj|BAD44215.1| 1-aminocyclopropane-1-carboxylate oxidase - like protein [Arabidopsis thaliana]	sp|Q9C5K7|ACCH2_ARATH	1-aminocyclopropane-1-carboxylate oxidase homolog 2 OS=Arabidopsis thaliana GN=At1g06640 PE=2 SV=1	--	--	--	K13229	zma:541977	2-oxoglutarate-dependent dioxygenase [EC:1.14.11.-]	-	GO:0016641//oxidoreductase activity
Unigene100144_num2_yongan	205	gi|115452841|ref|NP_001050021.1|	Os03g0333100 [Oryza sativa Japonica Group] >gi|113548492|dbj|BAF11935.1| Os03g0333100 [Oryza sativa Japonica Group]	--	--	--	--	--	--	--	--	-	-	-
Unigene100145_num2_yongan	205	gi|62732972|gb|AAX95091.1|	expressed protein [Oryza sativa Japonica Group] >gi|77548862|gb|ABA91659.1| expressed protein [Oryza sativa (japonica cultivar-group)]	--	--	--	--	--	--	--	--	-	-	-
Unigene100146_num2_yongan	205	gi|12322008|gb|AAG51046.1|AC069473_8	gypsy/Ty-3 retroelement polyprotein; 69905-74404 [Arabidopsis thaliana] >gi|10998138|dbj|BAB03109.1| retroelement pol polyprotein [Arabidopsis thaliana]	sp|Q7LHG5|YI31B_YEAST	Transposon Ty3-I Gag-Pol polyprotein OS=Saccharomyces cerevisiae GN=TY3B-I PE=3 SV=2	YIL082w-a_2	COG2801	Transposase and inactivated derivatives	--	--	--	GO:0006260//DNA replication;GO:0019538//protein metabolic process	GO:0004175//endopeptidase activity;GO:0003676//nucleic acid binding;GO:0034061	GO:0043231//intracellular membrane-bounded organelle
Unigene100147_num2_yongan	205	--	--	--	--	--	--	--	--	--	--	-	-	-
Unigene100148_num2_yongan	205	gi|22531032|gb|AAM97020.1|	subtilisin-like protein [Arabidopsis thaliana]	sp|Q9Z2A8|MBTP1_CRIGR	Membrane-bound transcription factor site-1 protease OS=Cricetulus griseus GN=MBTPS1 PE=1 SV=1	--	--	--	K08653	ath:AT5G19660	membrane-bound transcription factor protease
Unigene100149_num2_yongan	205	--	--	--	--	--	--	--	--	--	--	-	-	-
Unigene10014_num2_yongan	508	gi|42572935|ref|NP_974564.1|	transcription factor-related [Arabidopsis thaliana]	sp|P60027|TF2H4_PANTR	General transcription factor IIH subunit 4 OS=Pan troglodytes GN=GTF2H4 PE=3 SV=1	SPBC13G1.13	COG5144	RNA polymerase II transcription initiation/nucleotide excision repair factor TFIIH
Unigene100150_num2_yongan	205	--	--	--	--	--	--	--	--	--	--	-	-	-
Unigene100151_num2_yongan	205	--	--	--	--	--	--	--	--	--	--	-	-	-
Unigene100152_num2_yongan	205	gi|240254407|ref|NP_683510.4|	unknown protein [Arabidopsis thaliana]	--	--	--	--	--	--	--	--	-	-	-
Unigene100153_num2_yongan	205	--	--	--	--	--	--	--	--	--	--	-	-	-
Unigene100154_num2_yongan	205	--	--	--	--	--	--	--	--	--	--	-	-	-
Unigene100155_num2_yongan	205	--	--	--	--	--	--	--	--	--	--	-	-	-
Unigene100156_num2_yongan	205	--	--	--	--	--	--	--	--	--	--	-	-	-
Unigene100157_num2_yongan	205	gi|164499167|gb|ABY59153.1|	At3g03690 [Arabidopsis thaliana] >gi|164499169|gb|ABY59154.1| At3g03690 [Arabidopsis thaliana] >gi|164499173|gb|ABY59156.1| At3g03690 [Arabidopsis thaliana] >gi|164499179|gb|ABY59159.1| At3g03690 [Arabidopsis thaliana] >gi|164499181|gb|ABY59160.1| At3g03690 [Arabidopsis thaliana] >gi|164499183|gb|ABY59161.1| At3g03690 [Arabidopsis thaliana] >gi|164499185|gb|ABY59162.1| At3g03690 [Arabidopsis thal…	--	--	--	--	--	--	--	--	GO:0005975//carbohydrate metabolic process;GO:0003006//reproductive developmental process;GO:0009566//fertilization	GO:0035252//UDP-xylosyltransferase activity	GO:0044464//cell part
Unigene100158_num2_yongan	205	--	--	--	--	--	--	--	--	--	--	-	-	-
Unigene100159_num2_yongan	205	--	--	--	--	--	--	--	--	--	--	-	-	-
Unigene10015_num2_yongan	878	gi|15220976|ref|NP_173253.1|	ATMPK8; MAP kinase [Arabidopsis thaliana] >gi|30685711|ref|NP_849685.1| ATMPK8; MAP kinase [Arabidopsis thaliana] >gi|110287680|sp|Q9LM33.2|MPK8_ARATH RecName: Full=Mitogen-activated protein kinase 8; Short=MAP kinase 8; Short=AtMPK8 >gi|9719729|gb|AAF97831.1|AC034107_14 Strong similarity (practically identical) to ATMPK8 gene from Arabidopsis thaliana gb|AB038693 and contains a eukaryotic protei…
Unigene100160_num2_yongan	205	gi|21554010|gb|AAM63091.1|	IPP transferase-like protein [Arabidopsis thaliana]	sp|Q9C5J6|IPT9_ARATH	tRNA dimethylallyltransferase 9 OS=Arabidopsis thaliana GN=IPT9 PE=2 SV=1	--	--	--	K00791	ath:AT5G20040	tRNA dimethylallyltransferase [EC:2.5.1.75]	-	-	-
Unigene100161_num2_yongan	205	--	--	--	--	--	--	--	--	--	--	-	-	-
Unigene100162_num2_yongan	205	--	--	--	--	--	--	--	--	--	--	-	-	-
Unigene100163_num2_yongan	205	gi|297831206|ref|XP_002883485.1|	calcium-binding EF hand family protein [Arabidopsis lyrata subsp. lyrata] >gi|297329325|gb|EFH59744.1| calcium-binding EF hand family protein [Arabidopsis lyrata subsp. lyrata]	sp|Q9LRN6|CML22_ARATH	Probable calcium-binding protein CML22 OS=Arabidopsis thaliana GN=CML22 PE=3 SV=1	--	--	--	K13448	ath:AT3G24110	calcium-binding protein CML	-	GO:0046872//metal ion binding	-
Unigene100164_num2_yongan	205	gi|297793429|ref|XP_002864599.1|	hypothetical protein ARALYDRAFT_919104 [Arabidopsis lyrata subsp. lyrata] >gi|297310434|gb|EFH40858.1| hypothetical protein ARALYDRAFT_919104 [Arabidopsis lyrata subsp. lyrata]	--	--	--	--	--	--	--	--	-	-	-
Unigene100165_num2_yongan	205	gi|17065422|gb|AAL32865.1|	Unknown protein [Arabidopsis thaliana]	--	--	--	--	--	--	--	--	-	-	-
Unigene100166_num2_yongan	205	gi|297819718|ref|XP_002877742.1|	hypothetical protein ARALYDRAFT_485388 [Arabidopsis lyrata subsp. lyrata] >gi|297323580|gb|EFH54001.1| hypothetical protein ARALYDRAFT_485388 [Arabidopsis lyrata subsp. lyrata]	--	--	--	--	--	--	--	--	-	-	-
Unigene100167_num2_yongan	205	gi|159902027|gb|ABX10749.1|	thioredoxin [Brassica juncea]	--	--	--	--	--	--	--	--	-	-	-
Unigene100168_num2_yongan	205	gi|297839957|ref|XP_002887860.1|	NADP-malic enzyme 4 [Arabidopsis lyrata subsp. lyrata] >gi|297333701|gb|EFH64119.1| NADP-malic enzyme 4 [Arabidopsis lyrata subsp. lyrata]	sp|P12628|MAOX_PHAVU	NADP-dependent malic enzyme OS=Phaseolus vulgaris GN=ME1 PE=2 SV=1	BS_ywkA	COG0281	Malic enzyme	K00029	ath:AT1G79750	malate dehydrogenase (oxaloacetate-decarboxylating)(NADP+) [EC:1.1.1.40]	GO:0043648//dicarboxylic acid metabolic process	GO:0043169//cation binding;GO:0004470//malic enzyme activity;GO:0000166//nucleotide binding	GO:0009536//plastid
Unigene100169_num2_yongan	205	gi|186488081|ref|NP_174625.2|	protein binding [Arabidopsis thaliana]	sp|Q06BH3|SRF1_ARATH	Protein STRUBBELIG-RECEPTOR FAMILY 1 OS=Arabidopsis thaliana GN=SRF1 PE=2 SV=2	--	--	--	K13415	pop:POPTR_562744	protein brassinosteroid insensitive 1 [EC:2.7.10.1 2.7.11.1]	GO:0006950//response to stress	GO:0016301//kinase activity	GO:0005618//cell wall;GO:0009536//plastid;GO:0031410//cytoplasmic vesicle
Unigene10016_num2_yongan	243	gi|297820928|ref|XP_002878347.1|	tubulin folding cofactor D [Arabidopsis lyrata subsp. lyrata] >gi|297324185|gb|EFH54606.1| tubulin folding cofactor D [Arabidopsis lyrata subsp. lyrata]	--	--	--	--	--	--	--	--	-	-	-
Unigene100170_num2_yongan	205	--	--	--	--	--	--	--	--	--	--	-	-	-
Unigene100171_num2_yongan	205	--	--	--	--	--	--	--	--	--	--	-	-	-
Unigene100172_num2_yongan	205	--	--	--	--	--	--	--	--	--	--	-	-	-
Unigene100173_num2_yongan	205	--	--	--	--	--	--	--	--	--	--	-	-	-
Unigene100174_num2_yongan	205	--	--	--	--	--	--	--	--	--	--	-	-	-
Unigene100175_num2_yongan	205	gi|15229855|ref|NP_187783.1|	nucleic acid binding [Arabidopsis thaliana] >gi|27808516|gb|AAO24538.1| At3g11770 [Arabidopsis thaliana]	sp|Q9FNG3|Y5645_ARATH	Uncharacterized protein At5g06450 OS=Arabidopsis thaliana GN=At5g06450 PE=1 SV=1	--	--	--	--	--	--	-	-	-
Unigene100176_num2_yongan	205	--	--	--	--	--	--	--	--	--	--	-	-	-
Unigene100177_num2_yongan	205	--	--	--	--	--	--	--	--	--	--	-	-	-
Unigene100178_num2_yongan	205	gi|11994253|dbj|BAB01436.1|	GDSL-motif lipase/hydrolase-like protein [Arabidopsis thaliana]	sp|Q9LJP1|GRIP4_ARATH	GDSL esterase/lipase 4 OS=Arabidopsis thaliana GN=GLIP4 PE=2 SV=2	--	--	--	--	--	--	GO:0044238//primary metabolic process;GO:0002218//activation of innate immune response;GO:0009861//jasmonic acid and ethylene-dependent systemic resistance;GO:0050832//defense response to fungus;GO:0009734//auxin mediated signaling pathway	GO:0004091//carboxylesterase activity	GO:0044421//extracellular region part
Unigene100179_num2_yongan	205	--	--	--	--	--	--	--	--	--	--	-	-	-
Unigene10017_num2_yongan	227	gi|9972364|gb|AAG10614.1|AC008030_14	Unknown protein [Arabidopsis thaliana]	--	--	--	--	--	--	--	--	-	-	-
Unigene100180_num2_yongan	205	gi|15232802|ref|NP_190330.1|	ATSMC2; transporter [Arabidopsis thaliana] >gi|75337454|sp|Q9SN90.1|SMC22_ARATH RecName: Full=Structural maintenance of chromosomes protein 2-2; Short=AtSMC2-2; AltName: Full=Chromosome-associated protein E-2; Short=AtCAP-E2 >gi|6522529|emb|CAB61972.1| chromosome assembly protein homolog [Arabidopsis thaliana]	sp|Q9SN90|SMC22_ARATH	Structural maintenance of chromosomes protein 2-2 OS=Arabidopsis thaliana GN=SMC2-2 PE=2 SV=1	--	--	--	K06674	ath:AT3G47460	structural maintenance of chromosome 2	GO:0006996//organelle organization	GO:0032559//adenyl ribonucleotide binding	GO:0000793//condensed chromosome
Unigene100181_num2_yongan	205	gi|297842537|ref|XP_002889150.1|	binding protein [Arabidopsis lyrata subsp. lyrata] >gi|297334991|gb|EFH65409.1| binding protein [Arabidopsis lyrata subsp. lyrata]	--	--	--	--	--	K11267	ath:AT1G77600	sister chromatid cohesion protein PDS5	-	GO:0005488//binding	-
Unigene100182_num2_yongan	205	--	--	--	--	--	--	--	--	--	--	-	-	-
Unigene100183_num2_yongan	205	gi|297842537|ref|XP_002889150.1|	binding protein [Arabidopsis lyrata subsp. lyrata] >gi|297334991|gb|EFH65409.1| binding protein [Arabidopsis lyrata subsp. lyrata]	--	--	--	--	--	K11267	ath:AT1G77600	sister chromatid cohesion protein PDS5	-	-	-
Unigene100184_num2_yongan	205	gi|87116636|gb|ABD19682.1|	At2g32500 [Arabidopsis thaliana]	--	--	--	--	--	--	--	--	-	-	-
Unigene100185_num2_yongan	205	gi|18398324|ref|NP_566340.1|	proline-rich family protein [Arabidopsis thaliana] >gi|16226225|gb|AAL16108.1|AF428276_1 AT3g09000/T16O11_4 [Arabidopsis thaliana] >gi|56381991|gb|AAV85714.1| At3g09000 [Arabidopsis thaliana]	--	--	--	--	--	--	--	--	-	-	-
Unigene100186_num2_yongan	205	gi|22331222|ref|NP_188715.2|	oxidoreductase family protein [Arabidopsis thaliana]	--	--	--	--	--	--	--	--	GO:0008152//metabolic process	GO:0003824//catalytic activity	-
Unigene100187_num2_yongan	205	gi|15224315|ref|NP_181291.1|	AGD7; ARF GTPase activator/ DNA binding / zinc ion binding [Arabidopsis thaliana] >gi|79324596|ref|NP_001031503.1| AGD7; ARF GTPase activator/ DNA binding / zinc ion binding [Arabidopsis thaliana] >gi|75220012|sp|O80925.1|AGD7_ARATH RecName: Full=ADP-ribosylation factor GTPase-activating protein AGD7; Short=ARF GAP AGD7; AltName: Full=Protein ARF-GAP DOMAIN 7; Short=AtAGD7; AltName: Full=Protein …	sp|O80925|AGD7_ARATH	ADP-ribosylation factor GTPase-activating protein AGD7 OS=Arabidopsis thaliana GN=AGD7 PE=1 SV=1	--	--	--	K12492	ath:AT3G53710	ADP-ribosylation factor GTPase-activating protein 1	-	-	-
Unigene100188_num2_yongan	205	gi|38603852|gb|AAR24671.1|	At3g60150 [Arabidopsis thaliana]	--	--	--	--	--	K09008	ath:AT2G44525	hypothetical protein	-	-	-
Unigene100189_num2_yongan	205	gi|30697704|ref|NP_201063.2|	calmodulin-binding protein [Arabidopsis thaliana]	--	--	--	--	--	K02183	ath:AT5G57580	calmodulin	-	GO:0005515//protein binding	GO:0043231//intracellular membrane-bounded organelle
Unigene10018_num2_yongan	212	gi|5139348|emb|CAB45522.1|	[acyl-carrier protein] S-malonyltransferase [Brassica napus]	sp|P71019|FABD_BACSU	Malonyl CoA-acyl carrier protein transacylase OS=Bacillus subtilis GN=fabD PE=3 SV=2	BS_fabD	COG0331	(acyl-carrier-protein) S-malonyltransferase	K00645	ath:AT2G30200	[acyl-carrier-protein] S-malonyltransferase [EC:2.3.1.39]	-	-	-
Unigene100190_num2_yongan	205	gi|15220080|ref|NP_175139.1|	AtRLP6 (Receptor Like Protein 6); protein binding [Arabidopsis thaliana]	--	--	--	--	--	K13428	ath:AT5G20480	LRR receptor-like serine/threonine-protein kinase EFR [EC:2.7.11.1]	GO:0006950//response to stress	GO:0016772//transferase activity
Unigene100191_num2_yongan	205	gi|18416148|ref|NP_567682.1|	zinc finger (C3HC4-type RING finger) family protein [Arabidopsis thaliana] >gi|15982927|gb|AAL09810.1| AT4g23450/F16G20_150 [Arabidopsis thaliana] >gi|20334768|gb|AAM16245.1| AT4g23450/F16G20_150 [Arabidopsis thaliana] >gi|66865950|gb|AAY57609.1| RING finger family protein [Arabidopsis thaliana]	--	--	--	--	--	--	--	--	-	GO:0046914//transition metal ion binding	-
Unigene100192_num2_yongan	205	gi|122223794|sp|Q0WRC9.1|SKI17_ARATH	RecName: Full=F-box protein SKIP17; AltName: Full=SKP1-interacting partner 17	sp|Q0WRC9|SKI17_ARATH	F-box protein SKIP17 OS=Arabidopsis thaliana GN=SKIP17 PE=1 SV=1	--	--	--	--	--	--	-	GO:0005488//binding	-
Unigene100193_num2_yongan	205	--	--	--	--	--	--	--	--	--	--	-	-	-
Unigene100194_num2_yongan	205	gi|18422906|ref|NP_568696.1|	leucine-rich repeat family protein / protein kinase family protein [Arabidopsis thaliana] >gi|75167720|sp|Q9ASS4.1|Y5838_ARATH RecName: Full=Probably inactive leucine-rich repeat receptor-like protein kinase At5g48380; Flags: Precursor >gi|13605827|gb|AAK32899.1|AF367312_1 AT5g48380/MJE7_1 [Arabidopsis thaliana] >gi|224589705|gb|ACN59384.1| leucine-rich repeat receptor-like protein kinase [Arabid…	sp|Q9ASS4|Y5838_ARATH	Probably inactive leucine-rich repeat receptor-like protein kinase At5g48380 OS=Arabidopsis thaliana GN=At5g48380 PE=1 SV=1	--	--	--	K13415	osa:4324691	protein brassinosteroid insensitive 1 [EC:2.7.10.1 2.7.11.1]	GO:0006464//protein modification process	GO:0016301//kinase activity;GO:0032559//adenyl ribonucleotide binding	GO:0016020//membrane;GO:0031410//cytoplasmic vesicle
Unigene100195_num2_yongan	205	gi|297795865|ref|XP_002865817.1|	CBS domain-containing protein [Arabidopsis lyrata subsp. lyrata] >gi|297311652|gb|EFH42076.1| CBS domain-containing protein [Arabidopsis lyrata subsp. lyrata]	--	--	--	--	--	--	--	--	-	-	GO:0043231//intracellular membrane-bounded organelle
Unigene100196_num2_yongan	205	--	--	--	--	--	--	--	--	--	--	-	-	-
Unigene100197_num2_yongan	205	gi|1448941|gb|AAB04618.1|	ypt-related protein [Brassica rapa subsp. campestris]	sp|Q9ZRE2|RABD1_ARATH	Ras-related protein RABD1 OS=Arabidopsis thaliana GN=RABD1 PE=1 SV=1	ECU03g1430	COG1100	GTPase SAR1 and related small G proteins	K07976	ath:AT3G11730	Rab family
Unigene100198_num2_yongan	205	gi|79482708|ref|NP_194028.2|	AESP (ARABIDOPSIS HOMOLOG OF SEPARASE); peptidase [Arabidopsis thaliana] >gi|57019012|gb|AAW32909.1| separase [Arabidopsis thaliana]	--	--	--	--	--	K02365	ath:AT4G22970	separase [EC:3.4.22.49]	GO:0000902//cell morphogenesis;GO:0007063//regulation of sister chromatid cohesion;GO:0051304//chromosome separation;GO:0003006//reproductive developmental process	GO:0016787//hydrolase activity	GO:0043231//intracellular membrane-bounded organelle
Unigene100199_num2_yongan	205	gi|145339580|ref|NP_191219.2|	inositol or phosphatidylinositol kinase/ phosphotransferase
Unigene10019_num2_yongan	1086	gi|37625523|gb|AAQ96375.1|	60S ribosomal protein L13 [Solanum palustre]	sp|Q9FF90|RL133_ARATH	60S ribosomal protein L13-3 OS=Arabidopsis thaliana GN=RPL13D PE=2 SV=1	--	--	--	K02873	vvi:100257471	large subunit ribosomal protein L13e	-	-	-
Unigene1001_num2_yongan	296	gi|75333868|sp|Q9FHK7.1|Y5516_ARATH	RecName: Full=Probable receptor kinase At5g05160; Flags: Precursor >gi|9759257|dbj|BAB09692.1| receptor-like protein kinase [Arabidopsis thaliana] >gi|224589658|gb|ACN59361.1| leucine-rich repeat receptor-like protein kinase [Arabidopsis thaliana]	sp|Q9FHK7|Y5516_ARATH	Probable receptor kinase At5g05160 OS=Arabidopsis thaliana GN=At5g05160 PE=1 SV=1	--	--	--	K13415	ath:AT4G39400	protein brassinosteroid insensitive 1 [EC:2.7.10.1 2.7.11.1]	GO:0006464//protein modification process;GO:0007167//enzyme linked receptor protein signaling pathway	GO:0004871//signal transducer activity;GO:0004672//protein kinase activity;GO:0016628//oxidoreductase activity
Unigene100200_num2_yongan	205	--	--	--	--	--	--	--	--	--	--	-	-	-
Unigene100201_num2_yongan	205	--	--	--	--	--	--	--	--	--	--	-	-	-
Unigene100202_num2_yongan	205	--	--	--	--	--	--	--	--	--	--	-	-	-
Unigene100203_num2_yongan	205	--	--	--	--	--	--	--	--	--	--	-	-	-
Unigene100204_num2_yongan	205	gi|22136020|gb|AAM91592.1|	24-sterol C-methyltransferase [Arabidopsis thaliana] >gi|25083682|gb|AAN72104.1| 24-sterol C-methyltransferase [Arabidopsis thaliana]	sp|Q39227|SMT2_ARATH	24-methylenesterol C-methyltransferase 2 OS=Arabidopsis thaliana GN=SMT2 PE=1 SV=2	--	--	--	K08242	ath:AT1G20330	24-methylenesterol C-methyltransferase [EC:2.1.1.143]	GO:0003002;GO:0016049//cell growth;GO:0006694//steroid biosynthetic process;GO:0010948	GO:0008757//S-adenosylmethionine-dependent methyltransferase activity;GO:0008169//C-methyltransferase activity	GO:0043231//intracellular membrane-bounded organelle
Unigene100205_num2_yongan	205	gi|15229101|ref|NP_190487.1|	RID3 (ROOT INITIATION DEFECTIVE 3); nucleotide binding [Arabidopsis thaliana] >gi|28416679|gb|AAO42870.1| At3g49180 [Arabidopsis thaliana]	--	--	--	--	--	--	--	--	-	-	GO:0019897//extrinsic to plasma membrane;GO:0031461//cullin-RING ubiquitin ligase complex
Unigene100206_num2_yongan	205	--	--	--	--	--	--	--	--	--	--	-	-	-
Unigene100207_num2_yongan	205	--	--	--	--	--	--	--	--	--	--	-	-	-
Unigene100208_num2_yongan	205	gi|297800218|ref|XP_002867993.1|	hypothetical protein ARALYDRAFT_914840 [Arabidopsis lyrata subsp. lyrata] >gi|297313829|gb|EFH44252.1| hypothetical protein ARALYDRAFT_914840 [Arabidopsis lyrata subsp. lyrata]	--	--	--	--	--	--	--	--	-	-	-
Unigene100209_num2_yongan	205	--	--	--	--	--	--	--	--	--	--	-	-	-
Unigene10020_num2_yongan	283	gi|297793741|ref|XP_002864755.1|	tudor domain-containing protein [Arabidopsis lyrata subsp. lyrata] >gi|297310590|gb|EFH41014.1| tudor domain-containing protein [Arabidopsis lyrata subsp. lyrata]	sp|Q66X93|SND1_RAT	Staphylococcal nuclease domain-containing protein 1 OS=Rattus norvegicus GN=Snd1 PE=2 SV=1	SPCC645.08c	COG1525	Micrococcal nuclease (thermonuclease) homologs	--	--	--	-	-	-
Unigene100210_num2_yongan	205	gi|15242486|ref|NP_196530.1|	cytochrome b5 domain-containing protein [Arabidopsis thaliana] >gi|79327401|ref|NP_001031861.1| cytochrome b5 domain-containing protein [Arabidopsis thaliana] >gi|34146794|gb|AAQ62405.1| At5g09680 [Arabidopsis thaliana]	--	--	--	--	--	--	--	--	-	-	-
Unigene100211_num2_yongan	205	gi|18416076|ref|NP_567678.1|	CRK6 (CYSTEINE-RICH RLK 6); kinase [Arabidopsis thaliana] >gi|75333386|sp|Q9C5S9.1|CRK6_ARATH RecName: Full=Cysteine-rich receptor-like protein kinase 6; Short=Cysteine-rich RLK6; AltName: Full=Receptor-like protein kinase 5; Flags: Precursor >gi|13506747|gb|AAK28316.1|AF224706_1 receptor-like protein kinase 5 [Arabidopsis thaliana]	sp|Q9C5S9|CRK6_ARATH	Cysteine-rich receptor-like protein kinase 6 OS=Arabidopsis thaliana GN=CRK6 PE=1 SV=1	--	--	--	--	--	--	GO:0008219//cell death;GO:0010033//response to organic substance	GO:0016772//transferase activity
Unigene100212_num2_yongan	205	gi|297793615|ref|XP_002864692.1|	zinc finger family protein [Arabidopsis lyrata subsp. lyrata] >gi|297310527|gb|EFH40951.1| zinc finger family protein [Arabidopsis lyrata subsp. lyrata]	--	--	--	--	--	--	--	--	-	GO:0046914//transition metal ion binding	GO:0043231//intracellular membrane-bounded organelle
Unigene100213_num2_yongan	205	gi|115482434|ref|NP_001064810.1|	Os10g0467600 [Oryza sativa Japonica Group] >gi|97536427|sp|P48600.2|IF4E2_ORYSJ RecName: Full=Eukaryotic translation initiation factor 4E-2; Short=eIF-4E-2; Short=eIF4E-2; AltName: Full=mRNA cap-binding protein; AltName: Full=eIF-(iso)4F 25 kDa subunit; AltName: Full=eIF-(iso)4F p28 subunit >gi|13489177|gb|AAK27811.1|AC022457_14 cap-binding protein p28 [Oryza sativa Japonica Group] >gi|113639419|…	sp|A6NMX2|I4E1B_HUMAN	Eukaryotic translation initiation factor 4E type 1B OS=Homo sapiens GN=EIF4E1B PE=2 SV=3	--	--	--	K03259	ath:AT1G29550	translation initiation factor eIF-4E	GO:0006412//translation	GO:0008135//translation factor activity
Unigene100214_num2_yongan	205	gi|297804636|ref|XP_002870202.1|	binding protein [Arabidopsis lyrata subsp. lyrata] >gi|297316038|gb|EFH46461.1| binding protein [Arabidopsis lyrata subsp. lyrata]	sp|Q6ZQK0|CNDD3_MOUSE	Condensin-2 complex subunit D3 OS=Mus musculus GN=Ncapd3 PE=1 SV=2	--	--	--	K11491	ath:AT4G15890	condensin-2 complex subunit D3	-	-	-
Unigene100215_num2_yongan	205	gi|18650639|gb|AAL75889.1|	AT4g27020/F10M23_360 [Arabidopsis thaliana] >gi|23505979|gb|AAN28849.1| At4g27020/F10M23_360 [Arabidopsis thaliana]	--	--	--	--	--	--	--	--	-	-	GO:0043231//intracellular membrane-bounded organelle
Unigene100216_num2_yongan	205	gi|297800016|ref|XP_002867892.1|	EMB1025 [Arabidopsis lyrata subsp. lyrata] >gi|297313728|gb|EFH44151.1| EMB1025 [Arabidopsis lyrata subsp. lyrata]	sp|O49436|PP327_ARATH	Pentatricopeptide repeat-containing protein At4g20090 OS=Arabidopsis thaliana GN=EMB1025 PE=2 SV=1	--	--	--	--	--	--	GO:0003006//reproductive developmental process	-	-
Unigene100217_num2_yongan	205	gi|19699093|gb|AAL90913.1|	AT4g35870/F4B14_140 [Arabidopsis thaliana]	--	--	--	--	--	--	--	--	GO:0006605//protein targeting	GO:0005488//binding	GO:0044464//cell part
Unigene100218_num2_yongan	205	gi|60499705|gb|AAX22055.1|	phenylalanine ammonia-lyase [Brassica napus] >gi|60499707|gb|AAX22056.1| phenylalanine ammonia-lyase [Brassica napus]	--	--	--	--	--	--	--	--	GO:0006519//cellular amino acid and derivative metabolic process;GO:0006725//cellular aromatic compound metabolic process	GO:0016829//lyase activity	-
Unigene100219_num2_yongan	205	gi|7406426|emb|CAB85535.1|	ubiquitin-protein ligase E3-alpha-like protein [Arabidopsis thaliana]	--	--	--	--	--	K11978	ppp:PHYPADRAFT_127907	E3 ubiquitin-protein ligase UBR3 [EC:6.3.2.19]	-	GO:0019787//small conjugating protein ligase activity;GO:0046914//transition metal ion binding	-
Unigene10021_num2_yongan	342	gi|297843352|ref|XP_002889557.1|	inosine-uridine preferring nucleoside hydrolase family protein [Arabidopsis lyrata subsp. lyrata] >gi|297335399|gb|EFH65816.1| inosine-uridine preferring nucleoside hydrolase family protein [Arabidopsis lyrata subsp. lyrata]	sp|A8AJF8|RIHA_CITK8	Pyrimidine-specific ribonucleoside hydrolase rihA OS=Citrobacter koseri (strain ATCC BAA-895 / CDC 4225-83 / SGSC4696) GN=rihA PE=3 SV=1	ybeK	COG1957	Inosine-uridine nucleoside N-ribohydrolase	K01249	olu:OSTLU_38943	DNA glycosylase [EC:3.2.2.-]	-	-	-
Unigene100220_num2_yongan	205	gi|42569889|ref|NP_181855.3|	F-box family protein / S locus-related [Arabidopsis thaliana] >gi|75160503|sp|Q8S8Q9.1|FBL40_ARATH RecName: Full=F-box/LRR-repeat protein At2g43260 >gi|119935866|gb|ABM06017.1| At2g43260 [Arabidopsis thaliana]	sp|Q8S8Q9|FBL40_ARATH	F-box/LRR-repeat protein At2g43260 OS=Arabidopsis thaliana GN=At2g43260 PE=1 SV=1	--	--	--	--	--	--	-	-	-
Unigene100221_num2_yongan	205	gi|18391484|ref|NP_563922.1|	zinc finger (C3HC4-type RING finger) family protein [Arabidopsis thaliana] >gi|4850408|gb|AAD31078.1|AC007357_27 Contains PF|00097 Zinc finger (C3HC4) ring finger motif [Arabidopsis thaliana] >gi|87116602|gb|ABD19665.1| At1g13195 [Arabidopsis thaliana]	--	--	--	--	--	--	--	--	-	-	-
Unigene100222_num2_yongan	205	--	--	--	--	--	--	--	--	--	--	-	-	-
Unigene100223_num2_yongan	205	--	--	--	--	--	--	--	--	--	--	-	-	-
Unigene100224_num2_yongan	205	gi|297837459|ref|XP_002886611.1|	GTP-binding protein [Arabidopsis lyrata subsp. lyrata] >gi|297332452|gb|EFH62870.1| GTP-binding protein [Arabidopsis lyrata subsp. lyrata]	--	--	--	--	--	--	--	--	-	-	-
Unigene100225_num2_yongan	205	--	--	--	--	--	--	--	--	--	--	-	-	-
Unigene100226_num2_yongan	205	gi|4836922|gb|AAD30624.1|AC007153_16	Hypothetical protein [Arabidopsis thaliana]	--	--	--	--	--	--	--	--	GO:0010468//regulation of gene expression;GO:0009725//response to hormone stimulus	-	GO:0043231//intracellular membrane-bounded organelle
Unigene100227_num2_yongan	205	--	--	--	--	--	--	--	--	--	--	-	-	-
Unigene100228_num2_yongan	205	--	--	--	--	--	--	--	--	--	--	-	-	-
Unigene100229_num2_yongan	205	--	--	--	--	--	--	--	--	--	--	-	-	-
Unigene10022_num2_yongan	209	gi|20466440|gb|AAM20537.1|	SCARECROW transcriptional regulator-like [Arabidopsis thaliana] >gi|22136380|gb|AAM91268.1| SCARECROW transcriptional regulator-like [Arabidopsis thaliana]	sp|Q9FYR7|SCL8_ARATH	Scarecrow-like protein 8 OS=Arabidopsis thaliana GN=SCL8 PE=2 SV=1	--	--	--	--	--	--	-	-	-
Unigene100230_num2_yongan	205	--	--	--	--	--	--	--	--	--	--	-	-	-
Unigene100231_num2_yongan	205	--	--	--	--	--	--	--	--	--	--	-	-	-
Unigene100232_num2_yongan	205	gi|42562599|ref|NP_564516.2|	C/VIF1 (CELL WALL / VACUOLAR INHIBITOR OF FRUCTOSIDASE 1); enzyme inhibitor/ pectinesterase/ pectinesterase inhibitor [Arabidopsis thaliana]	--	--	--	--	--	--	--	--	-	-	-
Unigene100233_num2_yongan	205	--	--	--	--	--	--	--	--	--	--	-	-	-
Unigene100234_num2_yongan	205	gi|297811131|ref|XP_002873449.1|	leucine-rich repeat family protein [Arabidopsis lyrata subsp. lyrata] >gi|297319286|gb|EFH49708.1| leucine-rich repeat family protein [Arabidopsis lyrata subsp. lyrata]	sp|C0LGT1|Y5129_ARATH	Probable LRR receptor-like serine/threonine-protein kinase At5g10290 OS=Arabidopsis thaliana GN=At5g10290 PE=1 SV=1	--	--	--	K13416	ath:AT4G33430	brassinosteroid insensitive 1-associated receptor kinase 1 [EC:2.7.10.1 2.7.11.1]	GO:0006464//protein modification process	GO:0004672//protein kinase activity;GO:0032559//adenyl ribonucleotide binding	GO:0043231//intracellular membrane-bounded organelle;GO:0031224//intrinsic to membrane
Unigene100235_num2_yongan	205	gi|21555029|gb|AAM63758.1|	transcriptional coactivator-like protein [Arabidopsis thaliana]	sp|Q3T0I4|THOC4_BOVIN	THO complex subunit 4 OS=Bos taurus GN=THOC4 PE=2 SV=1	--	--	--	K12881	rcu:RCOM_0983290	THO complex subunit 4	-	GO:0005488//binding	GO:0009536//plastid
Unigene100236_num2_yongan	205	--	--	--	--	--	--	--	--	--	--	-	-	-
Unigene100237_num2_yongan	205	--	--	--	--	--	--	--	--	--	--	-	-	-
Unigene100238_num2_yongan	205	gi|145332809|ref|NP_001078270.1|	5'-3' exonuclease family protein [Arabidopsis thaliana]	--	--	--	--	--	--	--	--	-	GO:0003676//nucleic acid binding;GO:0004527//exonuclease activity	GO:0043231//intracellular membrane-bounded organelle
Unigene100239_num2_yongan	205	gi|15226344|ref|NP_178284.1|	ATMAP70-3 (microtubule-associated proteins 70-3); microtubule binding [Arabidopsis thaliana] >gi|76058016|emb|CAJ31080.1| 70 kDa microtubule associated protein Type 3 [Arabidopsis thaliana]	--	--	--	--	--	--	--	--	GO:0006996//organelle organization	GO:0015631//tubulin binding	GO:0016020//membrane
Unigene10023_num2_yongan	247	gi|110738087|dbj|BAF00977.1|	T24D18.4 [Arabidopsis thaliana]	sp|Q04264|PDS5_YEAST	Sister chromatid cohesion protein PDS5 OS=Saccharomyces cerevisiae GN=PDS5 PE=1 SV=1	--	--	--	K11267	ppp:PHYPADRAFT_120302	sister chromatid cohesion protein PDS5	-	-	-
Unigene100240_num2_yongan	205	gi|30687010|ref|NP_850276.1|	unknown protein [Arabidopsis thaliana]	--	--	--	--	--	--	--	--	-	-	-
Unigene100241_num2_yongan	205	--	--	--	--	--	--	--	--	--	--	-	-	-
Unigene100242_num2_yongan	205	gi|297827739|ref|XP_002881752.1|	myb family transcription factor [Arabidopsis lyrata subsp. lyrata] >gi|297327591|gb|EFH58011.1| myb family transcription factor [Arabidopsis lyrata subsp. lyrata]	--	--	--	--	--	--	--	--	-	-	-
Unigene100243_num2_yongan	205	gi|297836496|ref|XP_002886130.1|	early-responsive to dehydration 7 [Arabidopsis lyrata subsp. lyrata] >gi|297331970|gb|EFH62389.1| early-responsive to dehydration 7 [Arabidopsis lyrata subsp. lyrata]	--	--	--	--	--	--	--	--	GO:0006970//response to osmotic stress;GO:0009642//response to light intensity	-	GO:0016020//membrane
Unigene100244_num2_yongan	205	gi|115464841|ref|NP_001056020.1|	Os05g0512200 [Oryza sativa Japonica Group] >gi|113579571|dbj|BAF17934.1| Os05g0512200 [Oryza sativa Japonica Group]	--	--	--	--	--	--	--	--	-	-	GO:0043231//intracellular membrane-bounded organelle
Unigene100245_num2_yongan	205	gi|297812963|ref|XP_002874365.1|	EMB2473 [Arabidopsis lyrata subsp. lyrata] >gi|297320202|gb|EFH50624.1| EMB2473 [Arabidopsis lyrata subsp. lyrata]	--	--	--	--	--	K06883	pop:POPTR_836775		GO:0006996//organelle organization;GO:0007275//multicellular organismal development;GO:0003006//reproductive developmental process;GO:0010970;GO:0000904//cell morphogenesis involved in differentiation	GO:0046872//metal ion binding;GO:0032561//guanyl ribonucleotide binding	GO:0031966//mitochondrial membrane
Unigene100246_num2_yongan	205	--	--	--	--	--	--	--	--	--	--	-	-	-
Unigene100247_num2_yongan	205	gi|15234016|ref|NP_195581.1|	1-phosphatidylinositol phosphodiesterase-related [Arabidopsis thaliana] >gi|17979229|gb|AAL49931.1| AT4g38690/F20M13_250 [Arabidopsis thaliana] >gi|20147101|gb|AAM10267.1| AT4g38690/F20M13_250 [Arabidopsis thaliana]	--	--	--	--	--	--	--	--	GO:0044238//primary metabolic process	GO:0004620//phospholipase activity;GO:0042578//phosphoric ester hydrolase activity	GO:0043231//intracellular membrane-bounded organelle
Unigene100248_num2_yongan	205	gi|260515143|gb|ACX43274.1|	GTP binding protein beta subunit [Brassica napus]	sp|P49177|GBB_ARATH	Guanine nucleotide-binding protein subunit beta OS=Arabidopsis thaliana GN=GB1 PE=1 SV=1	--	--	--	--	--	--	GO:0009725//response to hormone stimulus;GO:0048608//reproductive structure development;GO:0009653//anatomical structure morphogenesis;GO:0050832//defense response to fungus;GO:0044237//cellular metabolic process;GO:0048528//post-embryonic root development;GO:0006984//ER-nuclear signaling pathway	GO:0017111//nucleoside-triphosphatase activity;GO:0005488//binding	GO:0043231//intracellular membrane-bounded organelle;GO:0031461//cullin-RING ubiquitin ligase complex;GO:0019897//extrinsic to plasma membrane
Unigene100249_num2_yongan	205	gi|186511821|ref|NP_193253.4|	SDG2 (SET DOMAIN-CONTAINING PROTEIN 2) [Arabidopsis thaliana] >gi|229488102|sp|O23372.2|ATXR3_ARATH RecName: Full=Probable histone-lysine N-methyltransferase ATXR3; AltName: Full=Trithorax-related protein 3; Short=TRX-related protein 3; AltName: Full=Protein SET DOMAIN GROUP 2	sp|O23372|ATXR3_ARATH	Probable histone-lysine N-methyltransferase ATXR3 OS=Arabidopsis thaliana GN=ATXR3 PE=1 SV=2	--	--	--	--	--	--	-	-	-
Unigene10024_num2_yongan	397	gi|186496330|ref|NP_565197.3|	HAC1 (HISTONE ACETYLTRANSFERASE OF THE CBP FAMILY 1); H3/H4 histone acetyltransferase/ histone acetyltransferase/ transcription cofactor [Arabidopsis thaliana]	sp|Q9C5X9|HAC1_ARATH	Histone acetyltransferase HAC1 OS=Arabidopsis thaliana GN=HAC1 PE=1 SV=1	--	--	--	K04498	ath:AT1G79000	E1A/CREB-binding protein [EC:2.3.1.48]	-	-	-
Unigene100250_num2_yongan	205	--	--	--	--	--	--	--	--	--	--	-	-	-
Unigene100251_num2_yongan	205	gi|18412668|ref|NP_565230.1|	binding [Arabidopsis thaliana] >gi|5902369|gb|AAD55471.1|AC009322_11 Unknown protein [Arabidopsis thaliana]	--	--	--	--	--	--	--	--	GO:0006950//response to stress	-	GO:0044464//cell part
Unigene100252_num2_yongan	205	gi|227438227|gb|ACP30603.1|	disease resistance protein [Brassica rapa subsp. pekinensis]	--	--	--	--	--	--	--	--	GO:0006952//defense response;GO:0012501//programmed cell death	GO:0004872//receptor activity;GO:0016462//pyrophosphatase activity;GO:0032559//adenyl ribonucleotide binding	GO:0044425//membrane part
Unigene100253_num2_yongan	205	gi|297799802|ref|XP_002867785.1|	hypothetical protein ARALYDRAFT_914401 [Arabidopsis lyrata subsp. lyrata] >gi|297313621|gb|EFH44044.1| hypothetical protein ARALYDRAFT_914401 [Arabidopsis lyrata subsp. lyrata]	--	--	--	--	--	--	--	--	-	-	-
Unigene100254_num2_yongan	205	gi|75337688|sp|Q9SUQ3.1|Y4374_ARATH	RecName: Full=Probable inactive receptor kinase At4g23740; Flags: Precursor >gi|224589628|gb|ACN59347.1| leucine-rich repeat receptor-like protein kinase [Arabidopsis thaliana]	sp|Q9SUQ3|Y4374_ARATH	Probable inactive receptor kinase At4g23740 OS=Arabidopsis thaliana GN=At4g23740 PE=1 SV=1	--	--	--	--	--	--	GO:0006464//protein modification process;GO:0007167//enzyme linked receptor protein signaling pathway	GO:0016301//kinase activity;GO:0032559//adenyl ribonucleotide binding	GO:0031224//intrinsic to membrane
Unigene100255_num2_yongan	205	gi|18420236|ref|NP_568395.1|	WAV2 (WAVY GROWTH 2) [Arabidopsis thaliana] >gi|57157671|dbj|BAD83800.1| Bem46-like protein [Arabidopsis thaliana]	sp|P42840|YN60_YEAST	Uncharacterized membrane protein YNL320W OS=Saccharomyces cerevisiae GN=YNL320W PE=1 SV=1	YNL320w	COG1073	Hydrolases of the alpha/beta superfamily	K06889	ath:AT5G20520		GO:0009630//gravitropism;GO:0048513//organ development	-	GO:0031090//organelle membrane;GO:0043231//intracellular membrane-bounded organelle;GO:0005576//extracellular region;GO:0031410//cytoplasmic vesicle
Unigene100256_num2_yongan	205	gi|18394425|ref|NP_564012.1|	KU70 (ARABIDOPSIS THALIANA KU70 HOMOLOG); double-stranded DNA binding / protein binding [Arabidopsis thaliana] >gi|75309289|sp|Q9FQ08.1|KU70_ARATH RecName: Full=ATP-dependent DNA helicase 2 subunit KU70; AltName: Full=ATP-dependent DNA helicase 2 subunit 1; AltName: Full=ATP-dependent DNA helicase II 70 kDa subunit >gi|12006424|gb|AAG44852.1|AF283759_1 Ku70-like protein [Arabidopsis thaliana] >gi…	sp|Q54MA9|KU70_DICDI	ATP-dependent DNA helicase ku70 OS=Dictyostelium discoideum GN=ku70 PE=3 SV=1	--	--	--	K10884	ath:AT1G16970	ATP-dependent DNA helicase 2 subunit 1	GO:0000726	GO:0003678//DNA helicase activity;GO:0043566//structure-specific DNA binding	GO:0044428//nuclear part
Unigene100257_num2_yongan	205	gi|89001041|gb|ABD59110.1|	At3g05980 [Arabidopsis thaliana]	--	--	--	--	--	--	--	--	-	-	-
Unigene100258_num2_yongan	205	gi|75311752|sp|Q9M0J3.1|ERF54_ARATH	RecName: Full=Ethylene-responsive transcription factor ERF054; AltName: Full=Transcription factor QRAP2 >gi|18377855|gb|AAL67114.1| AT4g28140/F26K10_20 [Arabidopsis thaliana] >gi|20453343|gb|AAM19910.1| AT4g28140/F26K10_20 [Arabidopsis thaliana] >gi|63099683|gb|AAY32922.1| transcription factor QRAP2 [Arabidopsis thaliana]	sp|Q9M0J3|ERF54_ARATH	Ethylene-responsive transcription factor ERF054 OS=Arabidopsis thaliana GN=ERF054 PE=2 SV=1	--	--	--	--	--	--	GO:0009743//response to carbohydrate stimulus	-	-
Unigene100259_num2_yongan	205	gi|18420676|ref|NP_568431.1|	HMGB6; transcription factor [Arabidopsis thaliana]	sp|Q01538|MYT1_HUMAN	Myelin transcription factor 1 OS=Homo sapiens GN=MYT1 PE=1 SV=2	--	--	--	K10802	rcu:RCOM_0644150	high mobility group protein B1	-	GO:0003676//nucleic acid binding	GO:0043231//intracellular membrane-bounded organelle
Unigene10025_num2_yongan	308	gi|79373299|ref|NP_564883.2|	MATE efflux family protein [Arabidopsis thaliana]	sp|Q9LYT3|TT12_ARATH	Protein TRANSPARENT TESTA 12 OS=Arabidopsis thaliana GN=TT12 PE=2 SV=1	--	--	--	--	--	--	-	-	-
Unigene100260_num2_yongan	205	--	--	--	--	--	--	--	--	--	--	-	-	-
Unigene100261_num2_yongan	205	gi|297813617|ref|XP_002874692.1|	hypothetical protein ARALYDRAFT_489973 [Arabidopsis lyrata subsp. lyrata] >gi|297320529|gb|EFH50951.1| hypothetical protein ARALYDRAFT_489973 [Arabidopsis lyrata subsp. lyrata]	--	--	--	--	--	--	--	--	-	-	GO:0009536//plastid
Unigene100262_num2_yongan	205	gi|297840415|ref|XP_002888089.1|	armadillo/beta-catenin repeat family protein [Arabidopsis lyrata subsp. lyrata] >gi|297333930|gb|EFH64348.1| armadillo/beta-catenin repeat family protein [Arabidopsis lyrata subsp. lyrata]	--	--	--	--	--	--	--	--	-	-	-
Unigene100263_num2_yongan	205	--	--	--	--	--	--	--	--	--	--	-	-	-
Unigene100264_num2_yongan	205	gi|297806577|ref|XP_002871172.1|	oxidoreductase [Arabidopsis lyrata subsp. lyrata] >gi|297317009|gb|EFH47431.1| oxidoreductase [Arabidopsis lyrata subsp. lyrata]	--	--	--	--	--	--	--	--	GO:0008152//metabolic process	GO:0016491//oxidoreductase activity;GO:0046914//transition metal ion binding	-
Unigene100265_num2_yongan	205	--	--	--	--	--	--	--	K08235	ath:AT1G14720	xyloglucan:xyloglucosyl transferase [EC:2.4.1.207]	-	-	-
Unigene100266_num2_yongan	205	--	--	--	--	--	--	--	K05387	ath:AT2G32400	glutamate receptor
Unigene100267_num2_yongan	205	gi|297817502|ref|XP_002876634.1|	nucleotidyltransferase [Arabidopsis lyrata subsp. lyrata] >gi|297322472|gb|EFH52893.1| nucleotidyltransferase [Arabidopsis lyrata subsp. lyrata]	--	--	--	--	--	--	--	--	-	-	-
Unigene100268_num2_yongan	205	gi|297829768|ref|XP_002882766.1|	EMB2738 [Arabidopsis lyrata subsp. lyrata] >gi|297328606|gb|EFH59025.1| EMB2738 [Arabidopsis lyrata subsp. lyrata]	--	--	--	--	--	--	--	--	-	-	GO:0009536//plastid
Unigene100269_num2_yongan	205	--	--	--	--	--	--	--	--	--	--	-	-	-
Unigene10026_num2_yongan	221	gi|15451044|gb|AAK96793.1|	Unknown protein [Arabidopsis thaliana] >gi|30725532|gb|AAP37788.1| At5g53620 [Arabidopsis thaliana]	--	--	--	--	--	--	--	--	-	-	-
Unigene100270_num2_yongan	205	--	--	--	--	--	--	--	--	--	--	-	-	-
Unigene100271_num2_yongan	205	gi|13877691|gb|AAK43923.1|AF370604_1	Unknown protein [Arabidopsis thaliana] >gi|107738118|gb|ABF83640.1| At2g43340 [Arabidopsis thaliana]	--	--	--	--	--	--	--	--	-	-	-
Unigene100272_num2_yongan	205	--	--	--	--	--	--	--	--	--	--	-	-	-
Unigene100273_num2_yongan	205	--	--	--	--	--	--	--	--	--	--	-	-	-
Unigene100274_num2_yongan	205	gi|16604474|gb|AAL24243.1|	AT3g20680/F3H11_7 [Arabidopsis thaliana] >gi|23505885|gb|AAN28802.1| At3g20680/F3H11_7 [Arabidopsis thaliana]	--	--	--	--	--	--	--	--	-	-	GO:0009536//plastid
Unigene100275_num2_yongan	205	gi|297799470|ref|XP_002867619.1|	hypothetical protein ARALYDRAFT_492310 [Arabidopsis lyrata subsp. lyrata] >gi|297313455|gb|EFH43878.1| hypothetical protein ARALYDRAFT_492310 [Arabidopsis lyrata subsp. lyrata]	--	--	--	--	--	--	--	--	-	-	-
Unigene100276_num2_yongan	205	gi|549975|gb|AAA50234.1|	nucleosome assembly protein I-like protein; similar to mouse nap I
Unigene100277_num2_yongan	205	--	--	--	--	--	--	--	--	--	--	-	-	-
Unigene100278_num2_yongan	205	gi|18423010|ref|NP_568708.1|	hydroxyproline-rich glycoprotein family protein [Arabidopsis thaliana] >gi|21553492|gb|AAM62585.1| extensin like protein [Arabidopsis thaliana] >gi|194708810|gb|ACF88489.1| At5g49280 [Arabidopsis thaliana]	--	--	--	--	--	--	--	--	-	-	GO:0031224//intrinsic to membrane
Unigene100279_num2_yongan	205	--	--	--	--	--	--	--	--	--	--	-	-	-
Unigene10027_num2_yongan	245	gi|222840524|gb|ACM68701.1|	zeta-carotene desaturase [Brassica rapa subsp. pekinensis]	sp|Q38893|ZDS_ARATH	Zeta-carotene desaturase
Unigene100280_num2_yongan	205	gi|11762126|gb|AAG40341.1|AF324989_1	AT5g21090 [Arabidopsis thaliana] >gi|13899097|gb|AAK48970.1|AF370543_1 Unknown protein [Arabidopsis thaliana] >gi|27311823|gb|AAO00877.1| Unknown protein [Arabidopsis thaliana] >gi|30023686|gb|AAP13376.1| At5g21090 [Arabidopsis thaliana] >gi|222424256|dbj|BAH20085.1| AT5G21090 [Arabidopsis thaliana]	--	--	--	--	--	--	--	--	-	GO:0005488//binding	GO:0044464//cell part
Unigene100281_num2_yongan	205	gi|2494131|gb|AAB80640.1|	Strong similarity to Lycopersicon aldehyde oxidase (gb|U82559) [Arabidopsis thaliana]	sp|Q7G191|ALDO4_ARATH	Aldehyde oxidase 4 OS=Arabidopsis thaliana GN=AAO4 PE=2 SV=2	--	--	--	K09842	ath:AT2G27150	abscisic-aldehyde oxidase [EC:1.2.3.14]	GO:0009687//abscisic acid metabolic process;GO:0019757	GO:0030554//adenyl nucleotide binding;GO:0051536//iron-sulfur cluster binding;GO:0018488//aryl-aldehyde oxidase activity;GO:0046914//transition metal ion binding;GO:0019899//enzyme binding;GO:0019115//benzaldehyde dehydrogenase activity	GO:0044444//cytoplasmic part
Unigene100282_num2_yongan	205	--	--	--	--	--	--	--	--	--	--	-	-	-
Unigene100283_num2_yongan	205	gi|15237798|ref|NP_197752.1|	ATPase E1-E2 type family protein / haloacid dehalogenase-like hydrolase familiy protein [Arabidopsis thaliana] >gi|12229714|sp|Q9LT02.1|ATY1_ARATH RecName: Full=Putative cation-transporting ATPase >gi|8809697|dbj|BAA97238.1| cation-transporting ATPase [Arabidopsis thaliana]	sp|O14072|ATC4_SCHPO	Cation-transporting ATPase 4 OS=Schizosaccharomyces pombe GN=cta4 PE=2 SV=1	SPACUNK4.07c	COG0474	Cation transport ATPase	K01552	ath:AT5G23630	[EC:3.6.3.-]	GO:0009206;GO:0006811//ion transport	GO:0042625//ATPase activity
Unigene100284_num2_yongan	205	--	--	--	--	--	--	--	--	--	--	-	-	-
Unigene100285_num2_yongan	205	gi|13877553|gb|AAK43854.1|AF370477_1	Unknown protein [Arabidopsis thaliana] >gi|23198340|gb|AAN15697.1| Unknown protein [Arabidopsis thaliana]	--	--	--	--	--	--	--	--	-	-	-
Unigene100286_num2_yongan	205	gi|297852964|ref|XP_002894363.1|	hypothetical protein ARALYDRAFT_892219 [Arabidopsis lyrata subsp. lyrata] >gi|297340205|gb|EFH70622.1| hypothetical protein ARALYDRAFT_892219 [Arabidopsis lyrata subsp. lyrata]	--	--	--	--	--	--	--	--	-	-	-
Unigene100287_num2_yongan	205	--	--	--	--	--	--	--	--	--	--	-	-	-
Unigene100288_num2_yongan	205	gi|30678698|ref|NP_850505.1|	zinc ion binding [Arabidopsis thaliana]	--	--	--	--	--	K13104	ath:AT3G02860	zinc finger protein 830	-	GO:0046914//transition metal ion binding	GO:0044464//cell part
Unigene100289_num2_yongan	205	gi|30685690|ref|NP_188660.3|	APUM5 (Arabidopsis Pumilio 5); RNA binding / binding [Arabidopsis thaliana]	--	--	--	--	--	--	--	--	-	-	-
Unigene10028_num2_yongan	622	gi|15237589|ref|NP_201205.1|	SAL2; 3'(2')
Unigene100290_num2_yongan	205	--	--	--	--	--	--	--	--	--	--	-	-	-
Unigene100291_num2_yongan	205	gi|30023772|gb|AAP13419.1|	At3g44330 [Arabidopsis thaliana]	--	--	--	--	--	--	--	--	-	-	-
Unigene100292_num2_yongan	205	gi|57471706|gb|AAW50984.1|	ribosomal protein L13a [Triticum aestivum]	sp|Q9SFU1|R13A1_ARATH	60S ribosomal protein L13a-1 OS=Arabidopsis thaliana GN=RPL13AA PE=2 SV=1	SPBC839.13c	COG0102	Ribosomal protein L13	K02872	rcu:RCOM_1019840	large subunit ribosomal protein L13Ae	GO:0010467//gene expression	GO:0005198//structural molecule activity	GO:0033279
Unigene100293_num2_yongan	205	gi|27502110|gb|AAO17392.1|	SET domain histone methyltransferase SUVH4 [Arabidopsis thaliana]	sp|Q8GZB6|SUVH4_ARATH	Histone-lysine N-methyltransferase
Unigene100294_num2_yongan	205	gi|222422957|dbj|BAH19463.1|	AT1G29470 [Arabidopsis thaliana]	sp|Q6NPR7|PMTO_ARATH	Probable methyltransferase PMT24 OS=Arabidopsis thaliana GN=At1g29470 PE=1 SV=1	--	--	--	--	--	--	-	-	GO:0043231//intracellular membrane-bounded organelle
Unigene100295_num2_yongan	205	gi|297843744|ref|XP_002889753.1|	cinnamyl-alcohol dehydrogenase family [Arabidopsis lyrata subsp. lyrata] >gi|297335595|gb|EFH66012.1| cinnamyl-alcohol dehydrogenase family [Arabidopsis lyrata subsp. lyrata]	--	--	--	--	--	--	--	--	GO:0009699//phenylpropanoid biosynthetic process	GO:0048037//cofactor binding;GO:0016616//oxidoreductase activity
Unigene100296_num2_yongan	205	--	--	--	--	--	--	--	--	--	--	-	-	-
Unigene100297_num2_yongan	205	gi|9973048|sp|O64792.1|PIGP_ARATH	RecName: Full=Phosphatidylinositol N-acetylglucosaminyltransferase subunit P >gi|3056602|gb|AAC13913.1|AAC13913 T1F9.23 [Arabidopsis thaliana] >gi|149944391|gb|ABR46238.1| At1g61280 [Arabidopsis thaliana]	sp|O64792|PIGP_ARATH	Phosphatidylinositol N-acetylglucosaminyltransferase subunit P OS=Arabidopsis thaliana GN=At1g61280 PE=2 SV=1	--	--	--	K03861	ath:AT1G61280	phosphatidylinositol glycan
Unigene100298_num2_yongan	205	gi|22328791|ref|NP_193654.2|	zinc knuckle (CCHC-type) family protein [Arabidopsis thaliana] >gi|75248513|sp|Q8VZ67.1|Y4919_ARATH RecName: Full=Uncharacterized zinc finger CCHC domain-containing protein At4g19190	sp|Q8VZ67|Y4919_ARATH	Uncharacterized zinc finger CCHC domain-containing protein At4g19190 OS=Arabidopsis thaliana GN=At4g19190 PE=2 SV=1	--	--	--	--	--	--	-	GO:0046914//transition metal ion binding	-
Unigene100299_num2_yongan	205	--	--	--	--	--	--	--	--	--	--	-	-	-
Unigene10029_num2_yongan	395	gi|10177699|dbj|BAB11025.1|	pattern formation protein [Arabidopsis thaliana]	sp|Q42510|EMB30_ARATH	Pattern formation protein EMB30 OS=Arabidopsis thaliana GN=EMB30 PE=1 SV=1	--	--	--	--	--	--	-	-	-
Unigene1002_num2_yongan	341	gi|34098819|gb|AAQ56792.1|	At1g71010 [Arabidopsis thaliana]	sp|P34756|FAB1_YEAST	1-phosphatidylinositol-3-phosphate 5-kinase FAB1 OS=Saccharomyces cerevisiae GN=FAB1 PE=1 SV=1	YFR019w_3	COG5253	Phosphatidylinositol-4-phosphate 5-kinase	K00889	ath:AT1G71010	1-phosphatidylinositol-4-phosphate 5-kinase [EC:2.7.1.68]	GO:0030384//phosphoinositide metabolic process;GO:0019538//protein metabolic process	GO:0046914//transition metal ion binding;GO:0016307//phosphatidylinositol phosphate kinase activity;GO:0032559//adenyl ribonucleotide binding	-
Unigene100300_num2_yongan	205	gi|33285922|gb|AAQ01577.1|	O-methyltransferase-like protein [Brassica rapa subsp. pekinensis]	sp|O22309|7OMT9_MEDSA	Isoflavone-7-O-methyltransferase 9 OS=Medicago sativa PE=2 SV=1	--	--	--	K05279	osa:4344702	flavonol 3-O-methyltransferase [EC:2.1.1.76]	-	GO:0005515//protein binding;GO:0008168//methyltransferase activity	GO:0044444//cytoplasmic part
Unigene100301_num2_yongan	205	gi|75163671|sp|Q93YV6.1|2A5I_ARATH	RecName: Full=Serine/threonine protein phosphatase 2A 57 kDa regulatory subunit B' iota isoform; Short=PP2A
Unigene100302_num2_yongan	205	--	--	--	--	--	--	--	--	--	--	-	-	-
Unigene100303_num2_yongan	205	gi|18416534|ref|NP_567717.1|	immunophilin-related / FKBP-type peptidyl-prolyl cis-trans isomerase-related [Arabidopsis thaliana] >gi|15982872|gb|AAL09783.1| AT4g25340/T30C3_20 [Arabidopsis thaliana] >gi|23506115|gb|AAN28917.1| At4g25340/T30C3_20 [Arabidopsis thaliana]	--	--	--	--	--	K01802	ath:AT4G25340	peptidylprolyl isomerase [EC:5.2.1.8]	GO:0044267//cellular protein metabolic process	GO:0016859//cis-trans isomerase activity	-
Unigene100304_num2_yongan	205	gi|15230025|ref|NP_187218.1|	PHD finger family protein [Arabidopsis thaliana]	--	--	--	--	--	--	--	--	GO:0006351//transcription
Unigene100305_num2_yongan	205	--	--	--	--	--	--	--	--	--	--	-	-	-
Unigene100306_num2_yongan	205	gi|227438179|gb|ACP30579.1|	disease resistance protein [Brassica rapa subsp. pekinensis]	sp|O64973|RPS5_ARATH	Disease resistance protein RPS5 OS=Arabidopsis thaliana GN=RPS5 PE=1 SV=2	--	--	--	K13460	ath:AT1G12220	disease resistance protein RPS5	GO:0042742//defense response to bacterium;GO:0033554//cellular response to stress;GO:0012501//programmed cell death	GO:0016462//pyrophosphatase activity;GO:0032559//adenyl ribonucleotide binding	-
Unigene100307_num2_yongan	205	gi|15240613|ref|NP_196840.1|	auxin-responsive GH3 family protein [Arabidopsis thaliana] >gi|79327769|ref|NP_001031874.1| auxin-responsive GH3 family protein [Arabidopsis thaliana] >gi|7543903|emb|CAB87143.1| auxin reponsive-like protein [Arabidopsis thaliana] >gi|62320482|dbj|BAD95006.1| auxin reponsive - like protein [Arabidopsis thaliana]	--	--	--	--	--	--	--	--	GO:0009725//response to hormone stimulus	-	-
Unigene100308_num2_yongan	205	gi|224589725|gb|ACN59394.1|	leucine-rich repeat receptor-like protein kinase [Arabidopsis thaliana]	sp|C0LGR3|Y4265_ARATH	Probable LRR receptor-like serine/threonine-protein kinase At4g26540 OS=Arabidopsis thaliana GN=At4g26540 PE=1 SV=1	--	--	--	--	--	--	GO:0006464//protein modification process;GO:0007167//enzyme linked receptor protein signaling pathway	GO:0016491//oxidoreductase activity;GO:0004672//protein kinase activity;GO:0032559//adenyl ribonucleotide binding	GO:0016020//membrane
Unigene100309_num2_yongan	205	gi|79383745|ref|NP_177879.3|	protein binding / tubulin-tyrosine ligase [Arabidopsis thaliana] >gi|47550675|gb|AAT35236.1| At1g77550 [Arabidopsis thaliana]	--	--	--	--	--	--	--	--	GO:0043412	GO:0016881//acid-amino acid ligase activity;GO:0005488//binding	GO:0009536//plastid
Unigene10030_num2_yongan	223	gi|7019653|emb|CAB75754.1|	spliceosomal-like protein [Arabidopsis thaliana] >gi|7019655|emb|CAB75756.1| spliceosomal-like protein [Arabidopsis thaliana]	sp|Q5RBI5|SF3B3_PONAB	Splicing factor 3B subunit 3 OS=Pongo abelii GN=SF3B3 PE=2 SV=1	--	--	--	K12830	ath:AT3G55200	splicing factor 3B subunit 3	-	-	-
Unigene100310_num2_yongan	205	--	--	--	--	--	--	--	--	--	--	-	-	-
Unigene100311_num2_yongan	205	gi|145329208|ref|NP_001077933.1|	ubiquitin fusion degradation UFD1 family protein [Arabidopsis thaliana] >gi|222424176|dbj|BAH20047.1| AT2G21270 [Arabidopsis thaliana]	--	--	--	--	--	--	--	--	-	-	-
Unigene100312_num2_yongan	205	--	--	--	--	--	--	--	--	--	--	-	-	-
Unigene100313_num2_yongan	205	--	--	--	--	--	--	--	--	--	--	-	-	-
Unigene100314_num2_yongan	205	gi|145362223|ref|NP_973754.2|	targeting protein-related [Arabidopsis thaliana]	--	--	--	--	--	--	--	--	GO:0007051//spindle organization	GO:0015631//tubulin binding	GO:0009526//plastid envelope
Unigene100315_num2_yongan	205	gi|269969409|sp|C0LGP9.1|IMK3_ARATH	RecName: Full=Probable leucine-rich repeat receptor-like protein kinase IMK3; AltName: Full=Protein INFLORESCENCE MERISTEM RECEPTOR-LIKE KINASE 3; AltName: Full=Protein MERISTEMATIC RECEPTOR-LIKE KINASE; Flags: Precursor >gi|224589602|gb|ACN59334.1| leucine-rich repeat receptor-like protein kinase [Arabidopsis thaliana]	sp|C0LGP9|IMK3_ARATH	Probable leucine-rich repeat receptor-like protein kinase IMK3 OS=Arabidopsis thaliana GN=IMK3 PE=1 SV=1	--	--	--	--	--	--	GO:0006464//protein modification process;GO:0007167//enzyme linked receptor protein signaling pathway	GO:0004871//signal transducer activity;GO:0004672//protein kinase activity;GO:0032559//adenyl ribonucleotide binding	GO:0031224//intrinsic to membrane
Unigene100316_num2_yongan	205	gi|15237939|ref|NP_197228.1|	anac086 (Arabidopsis NAC domain containing protein 86); transcription factor [Arabidopsis thaliana] >gi|10177071|dbj|BAB10513.1| NAM (no apical meristem)-like protein [Arabidopsis thaliana]	sp|Q7GCL7|NAC74_ORYSJ	NAC domain-containing protein 74 OS=Oryza sativa subsp. japonica GN=NAC74 PE=2 SV=1	--	--	--	--	--	--	GO:0010468//regulation of gene expression;GO:0032501//multicellular organismal process	GO:0003676//nucleic acid binding	-
Unigene100317_num2_yongan	205	--	--	--	--	--	--	--	--	--	--	-	-	-
Unigene100318_num2_yongan	205	--	--	--	--	--	--	--	--	--	--	-	-	-
Unigene100319_num2_yongan	205	gi|30685716|ref|NP_851007.1|	PHD finger family protein [Arabidopsis thaliana]	sp|Q5PNS0|Y3228_ARATH	PHD finger protein At3g20280 OS=Arabidopsis thaliana GN=At3g20280 PE=2 SV=1	--	--	--	--	--	--	GO:0006351//transcription
Unigene10031_num2_yongan	232	gi|5002232|gb|AAD37373.1|AF145234_1	NADPH:quinone oxidoreductase [Arabidopsis thaliana]	sp|Q9LK88|NQR_ARATH	NADPH:quinone oxidoreductase OS=Arabidopsis thaliana GN=NQR PE=1 SV=1	PA1204	COG0431	Predicted flavoprotein	--	--	--	-	-	-
Unigene100320_num2_yongan	205	gi|17386118|gb|AAL38605.1|AF446872_1	AT5g50150/MPF21_17 [Arabidopsis thaliana] >gi|15529145|gb|AAK97667.1| AT5g50150/MPF21_17 [Arabidopsis thaliana]	--	--	--	--	--	--	--	--	-	-	GO:0031410//cytoplasmic vesicle
Unigene100321_num2_yongan	205	gi|30686609|ref|NP_181137.2|	PUB23 (PLANT U-BOX 23); ubiquitin-protein ligase [Arabidopsis thaliana] >gi|75148205|sp|Q84TG3.1|PUB23_ARATH RecName: Full=U-box domain-containing protein 23; AltName: Full=Plant U-box protein 23 >gi|29028770|gb|AAO64764.1| At2g35930 [Arabidopsis thaliana]	sp|Q84TG3|PUB23_ARATH	U-box domain-containing protein 23 OS=Arabidopsis thaliana GN=PUB23 PE=2 SV=1	--	--	--	--	--	--	-	-	-
Unigene100322_num2_yongan	205	--	--	--	--	--	--	--	--	--	--	-	-	-
Unigene100323_num2_yongan	205	--	--	--	--	--	--	--	--	--	--	-	-	-
Unigene100324_num2_yongan	205	gi|9954754|gb|AAG09105.1|AC009323_16	Unknown protein [Arabidopsis thaliana] >gi|16648669|gb|AAL25527.1| At1g56580/F25P12_18 [Arabidopsis thaliana] >gi|20856239|gb|AAM26655.1| At1g56580/F25P12_18 [Arabidopsis thaliana]	--	--	--	--	--	--	--	--	-	-	-
Unigene100325_num2_yongan	205	gi|22330899|ref|NP_187374.2|	GPI transamidase component PIG-S-related [Arabidopsis thaliana] >gi|17065106|gb|AAL32707.1| Unknown protein [Arabidopsis thaliana]	--	--	--	--	--	--	--	--	-	-	GO:0043231//intracellular membrane-bounded organelle;GO:0016020//membrane
Unigene100326_num2_yongan	205	--	--	--	--	--	--	--	--	--	--	-	-	-
Unigene100327_num2_yongan	205	gi|240254387|ref|NP_177854.6|	EFS (EARLY FLOWERING IN SHORT DAYS); histone methyltransferase(H3-K36 specific) / histone methyltransferase(H3-K4 specific) [Arabidopsis thaliana] >gi|157734196|gb|ABV68921.1| SDG8 [Arabidopsis thaliana]	sp|Q2LAE1|ASHH2_ARATH	Histone-lysine N-methyltransferase ASHH2 OS=Arabidopsis thaliana GN=ASHH2 PE=2 SV=1	--	--	--	K11423	ath:AT1G77300	histone-lysine N-methyltransferase SETD2 [EC:2.1.1.43]	GO:0034968;GO:0016108;GO:0048229//gametophyte development;GO:0010468//regulation of gene expression;GO:0009908//flower development;GO:0010346	GO:0018024//histone-lysine N-methyltransferase activity	-
Unigene100328_num2_yongan	205	gi|18391311|ref|NP_563893.1|	CLPP6; serine-type endopeptidase [Arabidopsis thaliana] >gi|75313132|sp|Q9SAA2.1|CLPP6_ARATH RecName: Full=ATP-dependent Clp protease proteolytic subunit 6
Unigene100329_num2_yongan	205	--	--	--	--	--	--	--	K11142	ath:AT2G24200	cytosol aminopeptidase [EC:3.4.11.1 3.4.11.5]	-	-	-
Unigene10032_num2_yongan	228	gi|6692680|gb|AAF24814.1|AC007592_7	F12K11.12 [Arabidopsis thaliana]	sp|Q9SHJ8|HIBC8_ARATH	3-hydroxyisobutyryl-CoA hydrolase-like protein 5 OS=Arabidopsis thaliana GN=At1g06550 PE=2 SV=2	SMb20752	COG1024	Enoyl-CoA hydratase/carnithine racemase	K05605	ppp:PHYPADRAFT_199427	3-hydroxyisobutyryl-CoA hydrolase [EC:3.1.2.4]	-	-	-
Unigene100330_num2_yongan	205	gi|297830096|ref|XP_002882930.1|	glycosyltransferase family 14 protein [Arabidopsis lyrata subsp. lyrata] >gi|297328770|gb|EFH59189.1| glycosyltransferase family 14 protein [Arabidopsis lyrata subsp. lyrata]	--	--	--	--	--	--	--	--	GO:0005975//carbohydrate metabolic process	GO:0035252//UDP-xylosyltransferase activity	GO:0031224//intrinsic to membrane
Unigene100331_num2_yongan	205	gi|18418226|ref|NP_567923.1|	protein phosphatase 2C-related / PP2C-related [Arabidopsis thaliana] >gi|75163123|sp|Q93V88.1|P2C62_ARATH RecName: Full=Probable protein phosphatase 2C 62; Short=AtPP2C62	sp|Q93V88|P2C62_ARATH	Probable protein phosphatase 2C 62 OS=Arabidopsis thaliana GN=At4g33500 PE=2 SV=1	--	--	--	--	--	--	-	-	-
Unigene100332_num2_yongan	205	gi|3319372|gb|AAC28221.1|	similar to reverse transcriptases (PFam: rvt.hmm
Unigene100333_num2_yongan	205	gi|75309247|sp|Q9FNX8.1|LOX4_ARATH	RecName: Full=Lipoxygenase 4
Unigene100334_num2_yongan	205	--	--	--	--	--	--	--	--	--	--	-	-	-
Unigene100335_num2_yongan	205	--	--	--	--	--	--	--	--	--	--	-	-	-
Unigene100336_num2_yongan	205	--	--	--	--	--	--	--	--	--	--	-	-	-
Unigene100337_num2_yongan	205	gi|297841449|ref|XP_002888606.1|	ALDH3H1 [Arabidopsis lyrata subsp. lyrata] >gi|297334447|gb|EFH64865.1| ALDH3H1 [Arabidopsis lyrata subsp. lyrata]	sp|Q70DU8|AL3H1_ARATH	Aldehyde dehydrogenase family 3 member H1 OS=Arabidopsis thaliana GN=ALDH3H1 PE=2 SV=2	Rv0147	COG1012	NAD-dependent aldehyde dehydrogenases	K00128	osa:4349966	aldehyde dehydrogenase (NAD+) [EC:1.2.1.3]	GO:0009414//response to water deprivation;GO:0009725//response to hormone stimulus;GO:0006970//response to osmotic stress;GO:0044237//cellular metabolic process	GO:0004030//aldehyde dehydrogenase [NAD(P)+] activity	GO:0043231//intracellular membrane-bounded organelle
Unigene100338_num2_yongan	205	--	--	--	--	--	--	--	--	--	--	-	-	-
Unigene100339_num2_yongan	205	--	--	--	--	--	--	--	--	--	--	-	-	-
Unigene10033_num2_yongan	408	gi|18412751|ref|NP_567275.1|	transducin family protein / WD-40 repeat family protein [Arabidopsis thaliana]	sp|O14053|YC47_SCHPO	Uncharacterized WD repeat-containing protein C1672.07 OS=Schizosaccharomyces pombe GN=SPCC1672.07 PE=2 SV=1	--	--	--	--	--	--	-	-	-
Unigene100340_num2_yongan	205	--	--	--	--	--	--	--	--	--	--	-	-	-
Unigene100341_num2_yongan	205	--	--	--	--	--	--	--	--	--	--	-	-	-
Unigene100342_num2_yongan	205	gi|186511674|ref|NP_192917.2|	hydrolase/ protein serine/threonine phosphatase [Arabidopsis thaliana]	--	--	--	--	--	--	--	--	-	GO:0003824//catalytic activity	GO:0031410//cytoplasmic vesicle;GO:0043231//intracellular membrane-bounded organelle
Unigene100343_num2_yongan	205	gi|20197998|gb|AAD21475.2|	expressed protein [Arabidopsis thaliana] >gi|107738127|gb|ABF83643.1| At2g35820 [Arabidopsis thaliana]	--	--	--	--	--	--	--	--	-	-	-
Unigene100344_num2_yongan	205	gi|206574960|gb|ACI14393.1|	WRKY28-1 transcription factor [Brassica napus]	sp|Q8VWJ2|WRK28_ARATH	Probable WRKY transcription factor 28 OS=Arabidopsis thaliana GN=WRKY28 PE=2 SV=1	--	--	--	--	--	--	GO:0010468//regulation of gene expression;GO:0006351//transcription
Unigene100345_num2_yongan	205	gi|13877691|gb|AAK43923.1|AF370604_1	Unknown protein [Arabidopsis thaliana] >gi|107738118|gb|ABF83640.1| At2g43340 [Arabidopsis thaliana]	--	--	--	--	--	--	--	--	-	-	-
Unigene100346_num2_yongan	205	--	--	--	--	--	--	--	--	--	--	-	-	-
Unigene100347_num2_yongan	205	gi|6692137|gb|AAF24602.1|AC007654_18	T19E23.1 [Arabidopsis thaliana]	sp|Q9SA18|AKH1_ARATH	Bifunctional aspartokinase/homoserine dehydrogenase 1
Unigene100348_num2_yongan	205	gi|15234016|ref|NP_195581.1|	1-phosphatidylinositol phosphodiesterase-related [Arabidopsis thaliana] >gi|17979229|gb|AAL49931.1| AT4g38690/F20M13_250 [Arabidopsis thaliana] >gi|20147101|gb|AAM10267.1| AT4g38690/F20M13_250 [Arabidopsis thaliana]	--	--	--	--	--	--	--	--	GO:0044238//primary metabolic process	GO:0004620//phospholipase activity;GO:0042578//phosphoric ester hydrolase activity	GO:0043231//intracellular membrane-bounded organelle
Unigene100349_num2_yongan	205	gi|9759403|dbj|BAB09858.1|	nuclear protein-like [Arabidopsis thaliana]	--	--	--	--	--	--	--	--	GO:0006396//RNA processing	-	GO:0009536//plastid
Unigene10034_num2_yongan	250	gi|297833636|ref|XP_002884700.1|	RAPTOR1B [Arabidopsis lyrata subsp. lyrata] >gi|297330540|gb|EFH60959.1| RAPTOR1B [Arabidopsis lyrata subsp. lyrata]	--	--	--	--	--	K07204	ath:AT3G08850	regulatory associated protein of mTOR	-	-	-
Unigene100350_num2_yongan	205	gi|15240086|ref|NP_199221.1|	bZIP transcription factor family protein [Arabidopsis thaliana] >gi|28317385|tpe|CAD29862.1| TPA: basic leucine zipper transcription factor [Arabidopsis thaliana]	--	--	--	--	--	--	--	--	-	-	-
Unigene100351_num2_yongan	205	gi|297802010|ref|XP_002868889.1|	protein binding protein [Arabidopsis lyrata subsp. lyrata] >gi|297314725|gb|EFH45148.1| protein binding protein [Arabidopsis lyrata subsp. lyrata]	--	--	--	--	--	--	--	--	-	-	GO:0016020//membrane
Unigene100352_num2_yongan	205	--	--	--	--	--	--	--	--	--	--	-	-	-
Unigene100353_num2_yongan	205	--	--	--	--	--	--	--	--	--	--	-	-	-
Unigene100354_num2_yongan	205	gi|15225134|ref|NP_180734.1|	UGT74D1 (UDP-glucosyl transferase 74D1); UDP-glycosyltransferase/ abscisic acid glucosyltransferase/ transferase
Unigene100355_num2_yongan	205	gi|5734757|gb|AAD50022.1|AC007651_17	Unknown protein [Arabidopsis thaliana] >gi|15010588|gb|AAK73953.1| F6I1.24/F6I1.24 [Arabidopsis thaliana] >gi|20453323|gb|AAM19900.1| At1g17080/F6I1.24 [Arabidopsis thaliana]	--	--	--	--	--	--	--	--	-	-	-
Unigene100356_num2_yongan	205	gi|297827567|ref|XP_002881666.1|	glycosyl transferase family 2 protein [Arabidopsis lyrata subsp. lyrata] >gi|297327505|gb|EFH57925.1| glycosyl transferase family 2 protein [Arabidopsis lyrata subsp. lyrata]	sp|Q9DB25|ALG5_MOUSE	Dolichyl-phosphate beta-glucosyltransferase OS=Mus musculus GN=Alg5 PE=2 SV=1	YPL227c	COG0463	Glycosyltransferases involved in cell wall biogenesis	K00729	ath:AT2G39630	dolichyl-phosphate beta-glucosyltransferase [EC:2.4.1.117]	GO:0008152//metabolic process	GO:0035251//UDP-glucosyltransferase activity	GO:0031410//cytoplasmic vesicle;GO:0043231//intracellular membrane-bounded organelle
Unigene100357_num2_yongan	205	--	--	--	--	--	--	--	--	--	--	-	-	-
Unigene100358_num2_yongan	205	--	--	--	--	--	--	--	--	--	--	-	-	-
Unigene100359_num2_yongan	205	gi|30697784|ref|NP_177065.2|	prolyl oligopeptidase family protein [Arabidopsis thaliana]	sp|Q32N48|PPCEL_XENLA	Prolyl endopeptidase-like OS=Xenopus laevis GN=prepl PE=2 SV=1	PA1304	COG1770	Protease II	K01354	rcu:RCOM_1454200	oligopeptidase B [EC:3.4.21.83]	GO:0019538//protein metabolic process	GO:0004175//endopeptidase activity	GO:0043231//intracellular membrane-bounded organelle
Unigene10035_num2_yongan	656	gi|22331043|ref|NP_187924.2|	NOL1/NOP2/sun family protein / antitermination NusB domain-containing protein [Arabidopsis thaliana]	sp|P94464|RSMB_BACSU	Ribosomal RNA small subunit methyltransferase B OS=Bacillus subtilis GN=rsmB PE=3 SV=2	BS_yloM	COG0144	tRNA and rRNA cytosine-C5-methylases	K03500	ath:AT3G13180	ribosomal RNA small subunit methyltransferase B [EC:2.1.1.-]	-	-	-
Unigene100360_num2_yongan	205	gi|227438203|gb|ACP30591.1|	disease resistance protein [Brassica rapa subsp. pekinensis]	--	--	--	--	--	--	--	--	-	-	-
Unigene100361_num2_yongan	205	--	--	--	--	--	--	--	--	--	--	-	-	-
Unigene100362_num2_yongan	205	--	--	--	--	--	--	--	--	--	--	-	-	-
Unigene100363_num2_yongan	205	gi|227206460|dbj|BAH57285.1|	AT5G26850 [Arabidopsis thaliana]	--	--	--	--	--	--	--	--	-	-	GO:0043231//intracellular membrane-bounded organelle
Unigene100364_num2_yongan	205	gi|7269021|emb|CAB80754.1|	tryptophan synthase alpha 1-like protein [Arabidopsis thaliana]	--	--	--	--	--	K01695	ath:AT4G02610	tryptophan synthase alpha chain [EC:4.2.1.20]	GO:0052482;GO:0006568//tryptophan metabolic process	GO:0046872//metal ion binding;GO:0016836//hydro-lyase activity	GO:0009532//plastid stroma;GO:0042579//microbody;GO:0009534//chloroplast thylakoid
Unigene100365_num2_yongan	205	gi|22074759|gb|AAM19067.1|	RNase L inhibitor-like protein [Oryza sativa Japonica Group]	sp|Q8LPJ4|AB2E_ARATH	ABC transporter E family member 2 OS=Arabidopsis thaliana GN=ABCE2 PE=2 SV=1	YDR091c	COG1245	Predicted ATPase
Unigene100366_num2_yongan	205	gi|297800328|ref|XP_002868048.1|	tRNA/rRNA methyltransferase family protein [Arabidopsis lyrata subsp. lyrata] >gi|297313884|gb|EFH44307.1| tRNA/rRNA methyltransferase family protein [Arabidopsis lyrata subsp. lyrata]	--	--	--	--	--	--	--	--	GO:0010467//gene expression	GO:0003676//nucleic acid binding;GO:0008168//methyltransferase activity	GO:0044464//cell part
Unigene100367_num2_yongan	205	gi|5734788|gb|AAD50053.1|AC007980_18	Similar to RNA-binding proteins [Arabidopsis thaliana]	--	--	--	--	--	--	--	--	-	GO:0003676//nucleic acid binding;GO:0046914//transition metal ion binding	GO:0044464//cell part
Unigene100368_num2_yongan	205	gi|297848776|ref|XP_002892269.1|	calcium-binding EF hand family protein [Arabidopsis lyrata subsp. lyrata] >gi|297338111|gb|EFH68528.1| calcium-binding EF hand family protein [Arabidopsis lyrata subsp. lyrata]	sp|O23052|Y1515_ARATH	Uncharacterized TPR repeat-containing protein At1g05150 OS=Arabidopsis thaliana GN=At1g05150 PE=1 SV=1	--	--	--	--	--	--	-	GO:0046914//transition metal ion binding	GO:0016020//membrane
Unigene100369_num2_yongan	205	gi|297822633|ref|XP_002879199.1|	scarecrow transcription factor family protein [Arabidopsis lyrata subsp. lyrata] >gi|297325038|gb|EFH55458.1| scarecrow transcription factor family protein [Arabidopsis lyrata subsp. lyrata]	sp|P0C883|SCL33_ARATH	Scarecrow-like protein 33 OS=Arabidopsis thaliana GN=SCL33 PE=3 SV=1	--	--	--	--	--	--	GO:0042221//response to chemical stimulus;GO:0032583//regulation of gene-specific transcription	-	GO:0043231//intracellular membrane-bounded organelle;GO:0044444//cytoplasmic part
Unigene10036_num2_yongan	235	gi|19699053|gb|AAL90894.1|	AT5g23390/T32G24_2 [Arabidopsis thaliana]	--	--	--	--	--	--	--	--	-	-	-
Unigene100370_num2_yongan	205	gi|15224445|ref|NP_181346.1|	GPAT6 (GLYCEROL-3-PHOSPHATE ACYLTRANSFERASE 6); 1-acylglycerol-3-phosphate O-acyltransferase/ acyltransferase [Arabidopsis thaliana] >gi|71159388|sp|O80437.1|GPAT6_ARATH RecName: Full=Glycerol-3-phosphate acyltransferase 6; Short=AtGPAT6 >gi|17065290|gb|AAL32799.1| Unknown protein [Arabidopsis thaliana]	sp|O80437|GPAT6_ARATH	Glycerol-3-phosphate acyltransferase 6 OS=Arabidopsis thaliana GN=GPAT6 PE=1 SV=1	--	--	--	K13508	ath:AT2G38110	glycerol-3-phosphate acyltransferase [EC:2.3.1.15]	GO:0006633//fatty acid biosynthetic process;GO:0009791//post-embryonic development	GO:0016411//acylglycerol O-acyltransferase activity	GO:0043231//intracellular membrane-bounded organelle
Unigene100371_num2_yongan	205	--	--	--	--	--	--	--	--	--	--	-	-	-
Unigene100372_num2_yongan	205	--	--	--	--	--	--	--	--	--	--	-	-	-
Unigene100373_num2_yongan	205	--	--	--	--	--	--	--	--	--	--	-	-	-
Unigene100374_num2_yongan	205	gi|10177699|dbj|BAB11025.1|	pattern formation protein [Arabidopsis thaliana]	--	--	--	--	--	--	--	--	-	-	-
Unigene100375_num2_yongan	205	gi|3859536|gb|AAC72837.1|	asparagine synthetase [Arabidopsis thaliana]	sp|Q43011|ASNS_ORYSJ	Asparagine synthetase [glutamine-hydrolyzing] OS=Oryza sativa subsp. japonica GN=Os06g0265000 PE=2 SV=3	VC0991	COG0367	Asparagine synthase (glutamine-hydrolyzing)	K01953	ath:AT5G65010	asparagine synthase (glutamine-hydrolysing) [EC:6.3.5.4]	GO:0010468//regulation of gene expression;GO:0009064//glutamine family amino acid metabolic process;GO:0006528//asparagine metabolic process	GO:0016884//carbon-nitrogen ligase activity
Unigene100376_num2_yongan	205	--	--	--	--	--	--	--	--	--	--	-	-	-
Unigene100377_num2_yongan	205	--	--	--	--	--	--	--	--	--	--	-	-	-
Unigene100378_num2_yongan	205	--	--	--	--	--	--	--	--	--	--	-	-	-
Unigene100379_num2_yongan	205	--	--	--	--	--	--	--	--	--	--	-	-	-
Unigene10037_num2_yongan	239	gi|7385219|gb|AAF61739.1|AF244520_1	beta-ketoacyl-ACP synthetase 2 [Brassica napus]	sp|P52410|KASC1_ARATH	3-oxoacyl-[acyl-carrier-protein] synthase I
Unigene100380_num2_yongan	205	--	--	--	--	--	--	--	--	--	--	-	-	-
Unigene100381_num2_yongan	205	gi|297846958|ref|XP_002891360.1|	hypothetical protein ARALYDRAFT_891530 [Arabidopsis lyrata subsp. lyrata] >gi|297337202|gb|EFH67619.1| hypothetical protein ARALYDRAFT_891530 [Arabidopsis lyrata subsp. lyrata]	--	--	--	--	--	--	--	--	-	-	-
Unigene100382_num2_yongan	205	gi|15241015|ref|NP_195778.1|	OSH1 (OAS HIGH ACCUMULATION 1); catalytic [Arabidopsis thaliana]	--	--	--	--	--	K08059	osa:4332535	interferon
Unigene100383_num2_yongan	205	--	--	--	--	--	--	--	--	--	--	-	-	-
Unigene100384_num2_yongan	205	gi|15220735|ref|NP_174329.1|	MRP1 (ARABIDOPSIS THALIANA MULTIDRUG RESISTANCE-ASSOCIATED PROTEIN 1); ATPase
Unigene100385_num2_yongan	205	--	--	--	--	--	--	--	--	--	--	-	-	-
Unigene100386_num2_yongan	205	--	--	--	--	--	--	--	--	--	--	-	-	-
Unigene100387_num2_yongan	205	gi|18420309|ref|NP_568047.1|	ER lumen protein retaining receptor family protein [Arabidopsis thaliana]	--	--	--	--	--	--	--	--	GO:0006810//transport	GO:0005048//signal sequence binding;GO:0004871//signal transducer activity	GO:0043231//intracellular membrane-bounded organelle;GO:0031224//intrinsic to membrane
Unigene100388_num2_yongan	205	gi|15231354|ref|NP_187988.1|	BGAL1 (Beta galactosidase 1); beta-galactosidase/ catalytic/ cation binding / heme binding / peroxidase/ sugar binding [Arabidopsis thaliana] >gi|75274602|sp|Q9SCW1.1|BGAL1_ARATH RecName: Full=Beta-galactosidase 1; Short=Lactase 1; Flags: Precursor >gi|9294020|dbj|BAB01923.1| beta-galactosidase [Arabidopsis thaliana]	sp|Q9SCW1|BGAL1_ARATH	Beta-galactosidase 1 OS=Arabidopsis thaliana GN=BGAL1 PE=1 SV=1	XF0840	COG1874	Beta-galactosidase	K01190	ath:AT3G52840	beta-galactosidase [EC:3.2.1.23]	GO:0044238//primary metabolic process;GO:0006950//response to stress	GO:0030246//carbohydrate binding;GO:0043167//ion binding;GO:0015925	GO:0005618//cell wall
Unigene100389_num2_yongan	205	gi|227438217|gb|ACP30598.1|	disease resistance protein [Brassica rapa subsp. pekinensis]	--	--	--	--	--	--	--	--	-	GO:0005488//binding	-
Unigene10038_num2_yongan	383	gi|4115937|gb|AAD03447.1|	contains similarity to human PCF11p homolog (GB:AF046935) [Arabidopsis thaliana]	sp|Q09345|PCF11_CAEEL	Polyadenylation and cleavage factor homolog 11 OS=Caenorhabditis elegans GN=pcf-11 PE=2 SV=1	--	--	--	--	--	--	-	-	-
Unigene100390_num2_yongan	205	--	--	--	--	--	--	--	--	--	--	-	-	-
Unigene100391_num2_yongan	205	gi|186492055|ref|NP_001117518.1|	ABC4 (ABERRANT CHLOROPLAST DEVELOPMENT 4); 1
Unigene100392_num2_yongan	205	--	--	--	--	--	--	--	--	--	--	-	-	-
Unigene100393_num2_yongan	205	gi|75179661|sp|Q9LQ16.1|PPR94_ARATH	RecName: Full=Pentatricopeptide repeat-containing protein At1g62910 >gi|8493578|gb|AAF75801.1|AC011000_4 Contains a RepB PF|01051 protein domain and multiple PPR PF|01535 repeats [Arabidopsis thaliana]	sp|Q9LQ16|PPR94_ARATH	Pentatricopeptide repeat-containing protein At1g62910 OS=Arabidopsis thaliana GN=At1g62910 PE=2 SV=1	--	--	--	--	--	--	-	-	-
Unigene100394_num2_yongan	205	--	--	--	--	--	--	--	--	--	--	-	-	-
Unigene100395_num2_yongan	205	gi|297799384|ref|XP_002867576.1|	mitochondrial substrate carrier family protein [Arabidopsis lyrata subsp. lyrata] >gi|297313412|gb|EFH43835.1| mitochondrial substrate carrier family protein [Arabidopsis lyrata subsp. lyrata]	sp|Q5PQ27|S2542_XENLA	Solute carrier family 25 member 42 OS=Xenopus laevis GN=slc25a42 PE=2 SV=1	--	--	--	--	--	--	GO:0046907//intracellular transport	-	GO:0019866//organelle inner membrane;GO:0043231//intracellular membrane-bounded organelle;GO:0031224//intrinsic to membrane
Unigene100396_num2_yongan	205	gi|15219893|ref|NP_176320.1|	SC3 (SECRETORY CARRIER 3); transmembrane transporter [Arabidopsis thaliana] >gi|75185088|sp|Q9M5P2.1|SCAM3_ARATH RecName: Full=Secretory carrier-associated membrane protein 3; Short=Secretory carrier membrane protein 3; Short=AtSC3 >gi|7109228|gb|AAF36686.1|AF225920_1 secretory carrier membrane protein [Arabidopsis thaliana] >gi|21555163|gb|AAM63793.1| secretory carrier membrane protein [Arabidop…	sp|Q9M5P2|SCAM3_ARATH	Secretory carrier-associated membrane protein 3 OS=Arabidopsis thaliana GN=SCAMP3 PE=1 SV=1	--	--	--	--	--	--	GO:0006810//transport	GO:0005215//transporter activity	GO:0031224//intrinsic to membrane
Unigene100397_num2_yongan	205	gi|297830702|ref|XP_002883233.1|	armadillo/beta-catenin repeat family protein [Arabidopsis lyrata subsp. lyrata] >gi|297329073|gb|EFH59492.1| armadillo/beta-catenin repeat family protein [Arabidopsis lyrata subsp. lyrata]	--	--	--	--	--	--	--	--	-	-	-
Unigene100398_num2_yongan	205	--	--	--	--	--	--	--	--	--	--	-	-	-
Unigene100399_num2_yongan	205	gi|157849706|gb|ABV89636.1|	catalytic/coenzyme binding protein [Brassica rapa]	--	--	--	--	--	--	--	--	GO:0008152//metabolic process	GO:0048037//cofactor binding	GO:0009526//plastid envelope;GO:0009534//chloroplast thylakoid
Unigene10039_num2_yongan	221	gi|297847528|ref|XP_002891645.1|	KH domain-containing protein [Arabidopsis lyrata subsp. lyrata] >gi|297337487|gb|EFH67904.1| KH domain-containing protein [Arabidopsis lyrata subsp. lyrata]	--	--	--	--	--	--	--	--	-	-	-
Unigene1003_num2_yongan	379	gi|4966372|gb|AAD34703.1|AC006341_31	ESTs gb|N38586 and gb|N38613 come from this gene [Arabidopsis thaliana] >gi|30725370|gb|AAP37707.1| At1g16520 [Arabidopsis thaliana]	--	--	--	--	--	--	--	--	-	-	GO:0016020//membrane
Unigene100400_num2_yongan	205	--	--	--	--	--	--	--	--	--	--	-	-	-
Unigene100401_num2_yongan	205	--	--	--	--	--	--	--	--	--	--	-	-	-
Unigene100402_num2_yongan	205	gi|297820990|ref|XP_002878378.1|	hypothetical protein ARALYDRAFT_486612 [Arabidopsis lyrata subsp. lyrata] >gi|297324216|gb|EFH54637.1| hypothetical protein ARALYDRAFT_486612 [Arabidopsis lyrata subsp. lyrata]	--	--	--	--	--	--	--	--	GO:0009725//response to hormone stimulus	-	GO:0016020//membrane
Unigene100403_num2_yongan	205	gi|42572519|ref|NP_974355.1|	IAA7 (INDOLE-3-ACETIC ACID 7); transcription factor [Arabidopsis thaliana]	sp|Q38825|IAA7_ARATH	Auxin-responsive protein IAA7 OS=Arabidopsis thaliana GN=IAA7 PE=1 SV=1	--	--	--	--	--	--	GO:0010101;GO:0010468//regulation of gene expression;GO:0009606//tropism;GO:0009755//hormone-mediated signaling pathway;GO:0006950//response to stress	GO:0030528//transcription regulator activity;GO:0005515//protein binding	GO:0043231//intracellular membrane-bounded organelle
Unigene100404_num2_yongan	205	gi|297799324|ref|XP_002867546.1|	MRH5/SHV3 [Arabidopsis lyrata subsp. lyrata] >gi|297313382|gb|EFH43805.1| MRH5/SHV3 [Arabidopsis lyrata subsp. lyrata]	sp|Q9SZ11|GLPQ2_ARATH	Probable glycerophosphoryl diester phosphodiesterase 2 OS=Arabidopsis thaliana GN=GPDL2 PE=1 SV=2	--	--	--	--	--	--	GO:0010383;GO:0035315//hair cell differentiation;GO:0048764;GO:0009826//unidimensional cell growth;GO:0000904//cell morphogenesis involved in differentiation	GO:0016772//transferase activity
Unigene100405_num2_yongan	205	gi|186510627|ref|NP_189916.4|	ATMIN7 (ARABIDOPSIS THALIANA HOPM INTERACTOR 7); guanyl-nucleotide exchange factor/ protein binding [Arabidopsis thaliana]	sp|Q9Y6D6|BIG1_HUMAN	Brefeldin A-inhibited guanine nucleotide-exchange protein 1 OS=Homo sapiens GN=ARFGEF1 PE=1 SV=2	--	--	--	K13462	ath:AT3G43300	guanine nucleotide-exchange factor	GO:0032011//ARF protein signal transduction	GO:0005083//small GTPase regulator activity	GO:0044464//cell part
Unigene100406_num2_yongan	205	gi|297814826|ref|XP_002875296.1|	F-box family protein [Arabidopsis lyrata subsp. lyrata] >gi|297321134|gb|EFH51555.1| F-box family protein [Arabidopsis lyrata subsp. lyrata]	sp|Q9LU90|FB188_ARATH	F-box protein At3g26010 OS=Arabidopsis thaliana GN=At3g26010 PE=2 SV=1	--	--	--	--	--	--	-	-	-
Unigene100407_num2_yongan	205	gi|240255333|ref|NP_187865.6|	unknown protein [Arabidopsis thaliana]	--	--	--	--	--	--	--	--	-	-	-
Unigene100408_num2_yongan	205	gi|22327990|ref|NP_200888.2|	heavy-metal-associated domain-containing protein [Arabidopsis thaliana] >gi|28416657|gb|AAO42859.1| At5g60800 [Arabidopsis thaliana]	--	--	--	--	--	--	--	--	GO:0006812//cation transport	GO:0043169//cation binding	-
Unigene100409_num2_yongan	205	gi|22326739|ref|NP_196751.2|	eukaryotic translation initiation factor SUI1 family protein [Arabidopsis thaliana]	--	--	--	--	--	--	--	--	GO:0006412//translation	GO:0008135//translation factor activity
Unigene10040_num2_yongan	233	gi|227204503|dbj|BAH57103.1|	AT5G37370 [Arabidopsis thaliana]	--	--	--	--	--	K12850	rcu:RCOM_0112070	pre-mRNA-splicing factor 38B	-	-	-
Unigene100410_num2_yongan	205	gi|295831199|gb|ADG39268.1|	AT5G55820-like protein [Capsella grandiflora]	--	--	--	--	--	--	--	--	-	-	-
Unigene100411_num2_yongan	205	gi|16488|emb|CAA79527.1|	RNA polymerase II second largest subunit [Arabidopsis thaliana]	sp|P38420|RPB2_ARATH	DNA-directed RNA polymerase II subunit RPB2 OS=Arabidopsis thaliana GN=RPB135 PE=2 SV=2	YOR151c	COG0085	DNA-directed RNA polymerase
Unigene100412_num2_yongan	205	--	--	--	--	--	--	--	--	--	--	-	-	-
Unigene100413_num2_yongan	205	--	--	--	--	--	--	--	--	--	--	-	-	-
Unigene100414_num2_yongan	205	gi|10120451|gb|AAG13076.1|AC023754_14	Unknown protein - partial protein [Arabidopsis thaliana]	--	--	--	--	--	--	--	--	-	GO:0005515//protein binding	-
Unigene100415_num2_yongan	205	gi|18377847|gb|AAL67110.1|	At2g5740/F3N11.19 [Arabidopsis thaliana]	--	--	--	--	--	K11793	ath:AT2G25740	cereblon	-	GO:0042623//ATPase activity
Unigene100416_num2_yongan	205	gi|240255784|ref|NP_192890.4|	kinase [Arabidopsis thaliana]	sp|Q9ZP16|CRK11_ARATH	Cysteine-rich receptor-like protein kinase 11 OS=Arabidopsis thaliana GN=CRK11 PE=2 SV=2	--	--	--	--	--	--	-	-	-
Unigene100417_num2_yongan	205	gi|79356279|ref|NP_174315.2|	binding [Arabidopsis thaliana]	--	--	--	--	--	--	--	--	-	-	-
Unigene100418_num2_yongan	205	gi|3047084|gb|AAC13597.1|	similar to aminoacyl-tRNA synthetases [Arabidopsis thaliana]	--	--	--	--	--	K01885	ath:AT5G26710	glutamyl-tRNA synthetase [EC:6.1.1.17]	GO:0006418//tRNA aminoacylation for protein translation	GO:0004812//aminoacyl-tRNA ligase activity;GO:0032559//adenyl ribonucleotide binding	GO:0043231//intracellular membrane-bounded organelle
Unigene100419_num2_yongan	205	--	--	--	--	--	--	--	--	--	--	-	-	-
Unigene10041_num2_yongan	259	gi|222423175|dbj|BAH19565.1|	AT1G44910 [Arabidopsis thaliana]	--	--	--	--	--	K12821	ath:AT1G44910	pre-mRNA-processing factor 40	-	-	-
Unigene100420_num2_yongan	205	--	--	--	--	--	--	--	--	--	--	-	-	-
Unigene100421_num2_yongan	205	--	--	--	--	--	--	--	--	--	--	-	-	-
Unigene100422_num2_yongan	205	--	--	--	--	--	--	--	--	--	--	-	-	-
Unigene100423_num2_yongan	205	gi|222424498|dbj|BAH20204.1|	AT1G26110 [Arabidopsis thaliana]	--	--	--	--	--	--	--	--	-	-	-
Unigene100424_num2_yongan	205	gi|18417824|ref|NP_568323.1|	dehydrogenase-related [Arabidopsis thaliana]	--	--	--	--	--	--	--	--	GO:0008152//metabolic process	GO:0005488//binding	-
Unigene100425_num2_yongan	205	gi|117168225|gb|ABK32195.1|	At1g75980 [Arabidopsis thaliana]	--	--	--	--	--	--	--	--	-	-	GO:0044424//intracellular part
Unigene100426_num2_yongan	205	gi|15235439|ref|NP_195427.1|	catalytic/ pyridoxal phosphate binding [Arabidopsis thaliana]	--	--	--	--	--	--	--	--	-	GO:0048037//cofactor binding	GO:0016020//membrane
Unigene100427_num2_yongan	205	--	--	--	--	--	--	--	--	--	--	-	-	-
Unigene100428_num2_yongan	205	gi|30683137|ref|NP_193247.2|	CYP97B3; electron carrier/ heme binding / iron ion binding / monooxygenase/ oxygen binding [Arabidopsis thaliana] >gi|21542391|sp|O23365.2|C97B3_ARATH RecName: Full=Cytochrome P450 97B3 >gi|17065198|gb|AAL32753.1| cytochrome P450 [Arabidopsis thaliana] >gi|27311953|gb|AAO00942.1| cytochrome P450 [Arabidopsis thaliana]	sp|O23365|C97B3_ARATH	Cytochrome P450 97B3 OS=Arabidopsis thaliana GN=CYP97B3 PE=2 SV=2	BS_yetO_1	COG2124	Cytochrome P450	K09837	osa:4349290	carotenoid epsilon-ring hydroxylase	GO:0008152//metabolic process	GO:0005506//iron ion binding;GO:0016712//oxidoreductase activity
Unigene100429_num2_yongan	205	gi|42566875|ref|NP_193391.3|	catalytic [Arabidopsis thaliana] >gi|226739227|sp|Q9SUK9.2|P2C55_ARATH RecName: Full=Probable protein phosphatase 2C 55; Short=AtPP2C55	sp|Q9SUK9|P2C55_ARATH	Probable protein phosphatase 2C 55 OS=Arabidopsis thaliana GN=At4g16580 PE=2 SV=2	--	--	--	--	--	--	-	GO:0016791//phosphatase activity	GO:0009532//plastid stroma
Unigene10042_num2_yongan	347	gi|297851732|ref|XP_002893747.1|	galactosyltransferase family protein [Arabidopsis lyrata subsp. lyrata] >gi|297339589|gb|EFH70006.1| galactosyltransferase family protein [Arabidopsis lyrata subsp. lyrata]	sp|Q9MAP8|B3GT6_ARATH	Probable beta-1
Unigene100430_num2_yongan	205	--	--	--	--	--	--	--	--	--	--	-	-	-
Unigene100431_num2_yongan	205	gi|56748931|sp|Q9SBK6.1|JMT_BRARP	RecName: Full=Jasmonate O-methyltransferase; AltName: Full=S-adenosyl-L-methionine:jasmonic acid carboxyl methyltransferase; AltName: Full=Floral nectary-specific protein 1 >gi|6651395|gb|AAF22289.1|AF179222_1 floral nectary-specific protein [Brassica rapa subsp. pekinensis]	sp|Q9SBK6|JMT_BRARP	Jasmonate O-methyltransferase OS=Brassica rapa subsp. pekinensis GN=JMT PE=1 SV=1	--	--	--	K08241	ath:AT1G19640	jasmonate O-methyltransferase [EC:2.1.1.141]	-	-	-
Unigene100432_num2_yongan	205	--	--	--	--	--	--	--	--	--	--	-	-	-
Unigene100433_num2_yongan	205	gi|15224315|ref|NP_181291.1|	AGD7; ARF GTPase activator/ DNA binding / zinc ion binding [Arabidopsis thaliana] >gi|79324596|ref|NP_001031503.1| AGD7; ARF GTPase activator/ DNA binding / zinc ion binding [Arabidopsis thaliana] >gi|75220012|sp|O80925.1|AGD7_ARATH RecName: Full=ADP-ribosylation factor GTPase-activating protein AGD7; Short=ARF GAP AGD7; AltName: Full=Protein ARF-GAP DOMAIN 7; Short=AtAGD7; AltName: Full=Protein …	sp|O80925|AGD7_ARATH	ADP-ribosylation factor GTPase-activating protein AGD7 OS=Arabidopsis thaliana GN=AGD7 PE=1 SV=1	--	--	--	K12492	ath:AT3G53710	ADP-ribosylation factor GTPase-activating protein 1	-	-	-
Unigene100434_num2_yongan	205	gi|110739581|dbj|BAF01699.1|	plasma membrane ATPase 3 [Arabidopsis thaliana]	sp|P20431|PMA3_ARATH	ATPase 3
Unigene100435_num2_yongan	205	gi|7770347|gb|AAF69717.1|AC016041_22	F27J15.14 [Arabidopsis thaliana]	--	--	--	--	--	--	--	--	-	-	-
Unigene100436_num2_yongan	205	--	--	--	--	--	--	--	--	--	--	-	-	-
Unigene100437_num2_yongan	205	--	--	--	--	--	--	--	--	--	--	-	-	-
Unigene100438_num2_yongan	205	--	--	--	--	--	--	--	--	--	--	-	-	-
Unigene100439_num2_yongan	205	gi|7576235|emb|CAB87983.1|	Pex10p [Arabidopsis thaliana]	sp|Q9SYU4|PEX10_ARATH	Peroxisome biogenesis factor 10 OS=Arabidopsis thaliana GN=PEX10 PE=1 SV=1	--	--	--	K13346	ath:AT2G26350	peroxin-10	GO:0051640//organelle localization;GO:0006625//protein targeting to peroxisome;GO:0009062//fatty acid catabolic process;GO:0003006//reproductive developmental process;GO:0043094//cellular metabolic compound salvage	GO:0046914//transition metal ion binding	GO:0044439//peroxisomal part
Unigene10043_num2_yongan	224	gi|15240313|ref|NP_198006.1|	MSS1; carbohydrate transmembrane transporter/ hexose:hydrogen symporter/ high-affinity hydrogen:glucose symporter/ sugar:hydrogen symporter [Arabidopsis thaliana] >gi|85701281|sp|Q94AZ2.2|STP13_ARATH RecName: Full=Sugar transport protein 13; AltName: Full=Hexose transporter 13; AltName: Full=Multicopy suppressor of snf4 deficiency protein 1 >gi|3319354|gb|AAC26243.1| contains similarity to sugar …
Unigene100440_num2_yongan	205	--	--	--	--	--	--	--	--	--	--	-	-	-
Unigene100441_num2_yongan	205	gi|15234871|ref|NP_192733.1|	avirulence-responsive family protein / avirulence induced gene (AIG1) family protein [Arabidopsis thaliana] >gi|4538998|emb|CAB39619.1| AIG1-like protein [Arabidopsis thaliana] >gi|7267691|emb|CAB78118.1| AIG1-like protein [Arabidopsis thaliana]	--	--	--	--	--	--	--	--	GO:0051707//response to other organism	-	GO:0016020//membrane
Unigene100442_num2_yongan	205	gi|15229587|ref|NP_188439.1|	EMB1270 (embryo defective 1270) [Arabidopsis thaliana] >gi|75222187|sp|Q5G1S8.1|PP241_ARATH RecName: Full=Pentatricopeptide repeat-containing protein At3g18110
Unigene100443_num2_yongan	205	gi|75140936|sp|Q7XA74.1|GDL21_ARATH	RecName: Full=GDSL esterase/lipase At1g54030; AltName: Full=Extracellular lipase At1g54030; Flags: Precursor >gi|33589732|gb|AAQ22632.1| At1g54030/F15I1_11 [Arabidopsis thaliana]	sp|Q7XA74|GDL21_ARATH	GDSL esterase/lipase At1g54030 OS=Arabidopsis thaliana GN=At1g54030 PE=2 SV=1	--	--	--	--	--	--	-	-	-
Unigene100444_num2_yongan	205	--	--	--	--	--	--	--	K00797	ath:AT5G53120	spermidine synthase [EC:2.5.1.16]	-	-	-
Unigene100445_num2_yongan	205	--	--	--	--	--	--	--	--	--	--	-	-	-
Unigene100446_num2_yongan	205	--	--	--	--	--	--	--	--	--	--	-	-	-
Unigene100447_num2_yongan	205	gi|297800548|ref|XP_002868158.1|	At4g16144 [Arabidopsis lyrata subsp. lyrata] >gi|297313994|gb|EFH44417.1| At4g16144 [Arabidopsis lyrata subsp. lyrata]	--	--	--	--	--	K11866	ath:AT4G16144	STAM-binding protein [EC:3.1.2.15]	-	-	-
Unigene100448_num2_yongan	205	gi|66792648|gb|AAY56426.1|	At2g03070 [Arabidopsis thaliana]	--	--	--	--	--	--	--	--	-	-	-
Unigene100449_num2_yongan	205	gi|297833002|ref|XP_002884383.1|	chat-3-HEXEN-1-OL ACETYLTRANSFERASE [Arabidopsis lyrata subsp. lyrata] >gi|297330223|gb|EFH60642.1| chat-3-HEXEN-1-OL ACETYLTRANSFERASE [Arabidopsis lyrata subsp. lyrata]	--	--	--	--	--	--	--	--	GO:0019372//lipoxygenase pathway	GO:0016413//O-acetyltransferase activity	-
Unigene10044_num2_yongan	769	gi|224589537|gb|ACN59302.1|	leucine-rich repeat receptor-like protein kinase [Arabidopsis thaliana]	sp|Q8L899|BRI1_SOLPE	Systemin receptor SR160 OS=Solanum peruvianum PE=1 SV=1	YAR019c	COG0515	Serine/threonine protein kinase	K13415	rcu:RCOM_0478150	protein brassinosteroid insensitive 1 [EC:2.7.10.1 2.7.11.1]	-	-	-
Unigene100450_num2_yongan	205	--	--	--	--	--	--	--	--	--	--	-	-	-
Unigene100451_num2_yongan	205	gi|9294132|dbj|BAB01983.1|	retroelement pol polyprotein-like [Arabidopsis thaliana]	sp|Q9UR07|RTF23_SCHPO	Retrotransposable element Tf2 155 kDa protein type 3 OS=Schizosaccharomyces pombe GN=Tf2-11 PE=4 SV=1	SPAC9.04	COG2801	Transposase and inactivated derivatives	--	--	--	GO:0006260//DNA replication;GO:0019538//protein metabolic process;GO:0006325//chromatin organization	GO:0003676//nucleic acid binding;GO:0004175//endopeptidase activity;GO:0046914//transition metal ion binding;GO:0034061	GO:0043231//intracellular membrane-bounded organelle;GO:0044427//chromosomal part
Unigene100452_num2_yongan	205	gi|75177431|sp|Q9LPM2.1|FB51_ARATH	RecName: Full=F-box protein At1g49990 >gi|8569100|gb|AAF76445.1|AC015445_12 Contains Ribosomal S17 PF|00366 and DLH PF|01738 domains [Arabidopsis thaliana]	sp|Q9LPM2|FB51_ARATH	F-box protein At1g49990 OS=Arabidopsis thaliana GN=At1g49990 PE=2 SV=1	--	--	--	--	--	--	-	-	-
Unigene100453_num2_yongan	205	gi|297820890|ref|XP_002878328.1|	DNA binding protein [Arabidopsis lyrata subsp. lyrata] >gi|297324166|gb|EFH54587.1| DNA binding protein [Arabidopsis lyrata subsp. lyrata]	--	--	--	--	--	--	--	--	-	-	GO:0016020//membrane
Unigene100454_num2_yongan	205	gi|297802950|ref|XP_002869359.1|	pentatricopeptide repeat-containing protein [Arabidopsis lyrata subsp. lyrata] >gi|297315195|gb|EFH45618.1| pentatricopeptide repeat-containing protein [Arabidopsis lyrata subsp. lyrata]	sp|O65567|PP342_ARATH	Pentatricopeptide repeat-containing protein At4g30825
Unigene100455_num2_yongan	205	gi|79456851|ref|NP_191834.3|	BGLU8 (BETA GLUCOSIDASE 8); catalytic/ cation binding / hydrolase
Unigene100456_num2_yongan	205	--	--	--	--	--	--	--	--	--	--	-	-	-
Unigene100457_num2_yongan	205	gi|297807493|ref|XP_002871630.1|	L-aspartate oxidase [Arabidopsis lyrata subsp. lyrata] >gi|297317467|gb|EFH47889.1| L-aspartate oxidase [Arabidopsis lyrata subsp. lyrata]	sp|P74562|NADB_SYNY3	L-aspartate oxidase OS=Synechocystis sp. (strain PCC 6803) GN=nadB PE=3 SV=1	sll0631	COG0029	Aspartate oxidase	K00278	ath:AT5G14760	L-aspartate oxidase [EC:1.4.3.16]	GO:0010468//regulation of gene expression;GO:0019359	GO:0015922	GO:0009536//plastid
Unigene100458_num2_yongan	205	--	--	--	--	--	--	--	--	--	--	-	-	-
Unigene100459_num2_yongan	205	--	--	--	--	--	--	--	--	--	--	-	-	-
Unigene10045_num2_yongan	283	gi|42565057|ref|NP_188690.3|	POLGAMMA1 (polymerase gamma 1); 3'-5' exonuclease/ DNA binding / DNA-directed DNA polymerase/ nucleic acid binding [Arabidopsis thaliana] >gi|30313818|gb|AAO34128.1| PolI-like DNA polymerase [Arabidopsis thaliana] >gi|71013474|dbj|BAE10874.1| PolI-like B DNA polymerase [Arabidopsis thaliana]	--	--	--	--	--	--	--	--	-	-	-
Unigene100460_num2_yongan	205	--	--	--	--	--	--	--	--	--	--	-	-	-
Unigene100461_num2_yongan	205	gi|42568129|ref|NP_198314.2|	XGD1 (XYLOGALACTURONAN DEFICIENT 1); UDP-xylosyltransferase/ catalytic [Arabidopsis thaliana] >gi|292630939|sp|Q94AA9.2|XGD1_ARATH RecName: Full=Xylogalacturonan beta-1
Unigene100462_num2_yongan	205	--	--	--	--	--	--	--	--	--	--	-	-	-
Unigene100463_num2_yongan	205	gi|34222086|gb|AAQ62879.1|	At3g59580 [Arabidopsis thaliana]	--	--	--	--	--	--	--	--	GO:0010468//regulation of gene expression	-	GO:0031410//cytoplasmic vesicle
Unigene100464_num2_yongan	205	gi|186517327|ref|NP_195525.2|	binding [Arabidopsis thaliana]	--	--	--	--	--	--	--	--	-	-	-
Unigene100465_num2_yongan	205	gi|297849836|ref|XP_002892799.1|	binding protein [Arabidopsis lyrata subsp. lyrata] >gi|297338641|gb|EFH69058.1| binding protein [Arabidopsis lyrata subsp. lyrata]	--	--	--	--	--	--	--	--	-	-	-
Unigene100466_num2_yongan	205	gi|293337620|gb|ADE43098.1|	restricted tev movement 3 [Arabidopsis thaliana]	sp|Q9FPT1|UBP12_ARATH	Ubiquitin carboxyl-terminal hydrolase 12 OS=Arabidopsis thaliana GN=UBP12 PE=2 SV=2	--	--	--	K11838	vvi:100266796	ubiquitin carboxyl-terminal hydrolase 7 [EC:3.1.2.15]	-	-	-
Unigene100467_num2_yongan	205	gi|4585985|gb|AAD25621.1|AC005287_23	Hypothetical protein [Arabidopsis thaliana]	--	--	--	--	--	--	--	--	-	-	GO:0031410//cytoplasmic vesicle;GO:0043231//intracellular membrane-bounded organelle
Unigene100468_num2_yongan	205	gi|297800428|ref|XP_002868098.1|	hydroxyproline-rich glycoprotein family protein [Arabidopsis lyrata subsp. lyrata] >gi|297313934|gb|EFH44357.1| hydroxyproline-rich glycoprotein family protein [Arabidopsis lyrata subsp. lyrata]	--	--	--	--	--	--	--	--	-	-	-
Unigene100469_num2_yongan	205	gi|297839103|ref|XP_002887433.1|	hypothetical protein ARALYDRAFT_316204 [Arabidopsis lyrata subsp. lyrata] >gi|297333274|gb|EFH63692.1| hypothetical protein ARALYDRAFT_316204 [Arabidopsis lyrata subsp. lyrata]	--	--	--	--	--	--	--	--	-	-	-
Unigene10046_num2_yongan	224	gi|30685369|ref|NP_197051.2|	GAUT14 (Galacturonosyltransferase 14); polygalacturonate 4-alpha-galacturonosyltransferase/ transferase
Unigene100470_num2_yongan	205	--	--	--	--	--	--	--	--	--	--	-	-	-
Unigene100471_num2_yongan	205	gi|15233100|ref|NP_188799.1|	early-responsive to dehydration protein-related / ERD protein-related [Arabidopsis thaliana]	--	--	--	--	--	--	--	--	-	-	GO:0016020//membrane
Unigene100472_num2_yongan	205	--	--	--	--	--	--	--	--	--	--	-	-	-
Unigene100473_num2_yongan	205	gi|297809985|ref|XP_002872876.1|	protein translocase subunit secA chloroplast precursor [Arabidopsis lyrata subsp. lyrata] >gi|297318713|gb|EFH49135.1| protein translocase subunit secA chloroplast precursor [Arabidopsis lyrata subsp. lyrata]	sp|Q9SYI0|SECA_ARATH	Protein translocase subunit secA
Unigene100474_num2_yongan	205	gi|297820612|ref|XP_002878189.1|	bZIP transcription factor family protein [Arabidopsis lyrata subsp. lyrata] >gi|297324027|gb|EFH54448.1| bZIP transcription factor family protein [Arabidopsis lyrata subsp. lyrata]	--	--	--	--	--	--	--	--	GO:0006351//transcription
Unigene100475_num2_yongan	205	gi|15450659|gb|AAK96601.1|	AT5g24930/F6A4_140 [Arabidopsis thaliana] >gi|23505811|gb|AAN28765.1| At5g24930/F6A4_140 [Arabidopsis thaliana]	sp|Q940T9|COL4_ARATH	Zinc finger protein CONSTANS-LIKE 4 OS=Arabidopsis thaliana GN=COL4 PE=2 SV=2	--	--	--	--	--	--	-	-	-
Unigene100476_num2_yongan	205	gi|297836116|ref|XP_002885940.1|	pentatricopeptide repeat-containing protein [Arabidopsis lyrata subsp. lyrata] >gi|297331780|gb|EFH62199.1| pentatricopeptide repeat-containing protein [Arabidopsis lyrata subsp. lyrata]	sp|Q9FHF9|PP419_ARATH	Pentatricopeptide repeat-containing protein At5g46460
Unigene100477_num2_yongan	205	--	--	--	--	--	--	--	--	--	--	-	-	-
Unigene100478_num2_yongan	205	--	--	--	--	--	--	--	--	--	--	-	-	-
Unigene100479_num2_yongan	205	gi|29294052|gb|AAO73889.1|	protein kinase family [Arabidopsis thaliana]	sp|Q8S9D1|PP395_ARATH	Pentatricopeptide repeat-containing protein At5g21222 OS=Arabidopsis thaliana GN=ATC401 PE=2 SV=1	--	--	--	--	--	--	GO:0006464//protein modification process	GO:0004672//protein kinase activity;GO:0032559//adenyl ribonucleotide binding	-
Unigene10047_num2_yongan	233	gi|75214624|gb|ABA18096.1|	PHD finger/nucleic acid binding protein [Olimarabidopsis pumila]	sp|O81488|Y5621_ARATH	PHD finger protein At5g26210 OS=Arabidopsis thaliana GN=At5g26210 PE=1 SV=2	--	--	--	--	--	--	-	-	-
Unigene100480_num2_yongan	205	gi|18405469|ref|NP_566822.1|	transducin family protein / WD-40 repeat family protein [Arabidopsis thaliana]	--	--	--	--	--	K11790	ath:AT3G27640	denticleless	GO:0009987//cellular process	-	GO:0031461//cullin-RING ubiquitin ligase complex;GO:0043231//intracellular membrane-bounded organelle
Unigene100481_num2_yongan	205	--	--	--	--	--	--	--	--	--	--	-	-	-
Unigene100482_num2_yongan	205	--	--	--	--	--	--	--	--	--	--	-	-	-
Unigene100483_num2_yongan	205	gi|145339852|ref|NP_191958.3|	BAM2 (BETA-AMYLASE 2); beta-amylase [Arabidopsis thaliana] >gi|294956513|sp|O65258.2|BAM2_ARATH RecName: Full=Beta-amylase 2
Unigene100484_num2_yongan	205	gi|29468410|gb|AAO85539.1|	beta-caryophyllene/alpha-humulene synthase [Arabidopsis thaliana]	sp|Q84UU4|HUMS_ARATH	Alpha-humulene/(-)-(E)-beta-caryophyllene synthase OS=Arabidopsis thaliana GN=TPS21 PE=2 SV=2	--	--	--	K12929	rcu:RCOM_1574190	casbene synthase [EC:4.2.3.8]	-	GO:0046872//metal ion binding;GO:0010333	GO:0044424//intracellular part
Unigene100485_num2_yongan	205	gi|297792221|ref|XP_002863995.1|	hypothetical protein ARALYDRAFT_495012 [Arabidopsis lyrata subsp. lyrata] >gi|297309830|gb|EFH40254.1| hypothetical protein ARALYDRAFT_495012 [Arabidopsis lyrata subsp. lyrata]	--	--	--	--	--	--	--	--	-	-	-
Unigene100486_num2_yongan	205	gi|297812707|ref|XP_002874237.1|	RNA recognition motif-containing protein [Arabidopsis lyrata subsp. lyrata] >gi|297320074|gb|EFH50496.1| RNA recognition motif-containing protein [Arabidopsis lyrata subsp. lyrata]	--	--	--	--	--	K12842	ath:AT5G25060	U2-associated protein SR140	-	-	-
Unigene100487_num2_yongan	205	gi|15226133|ref|NP_180916.1|	protein kinase family protein / peptidoglycan-binding LysM domain-containing protein [Arabidopsis thaliana] >gi|209529791|gb|ACI49790.1| At2g33580 [Arabidopsis thaliana]	--	--	--	--	--	--	--	--	GO:0009056//catabolic process	GO:0004672//protein kinase activity	GO:0016020//membrane
Unigene100488_num2_yongan	205	--	--	--	--	--	--	--	--	--	--	-	-	-
Unigene100489_num2_yongan	205	gi|297844118|ref|XP_002889940.1|	oxidoreductase family protein [Arabidopsis lyrata subsp. lyrata] >gi|297335782|gb|EFH66199.1| oxidoreductase family protein [Arabidopsis lyrata subsp. lyrata]	--	--	--	--	--	--	--	--	-	-	-
Unigene10048_num2_yongan	439	gi|42571191|ref|NP_973669.1|	tubulin-specific chaperone C-related [Arabidopsis thaliana] >gi|51536484|gb|AAU05480.1| At2g42230 [Arabidopsis thaliana] >gi|53850497|gb|AAU95425.1| At2g42230 [Arabidopsis thaliana]	sp|A4IF93|TBCC1_BOVIN	TBCC domain-containing protein 1 OS=Bos taurus GN=TBCCD1 PE=2 SV=1	--	--	--	--	--	--	-	-	-
Unigene100490_num2_yongan	205	gi|145334809|ref|NP_001078750.1|	PTB2 (POLYPYRIMIDINE TRACT-BINDING PROTEIN 2); RNA binding / nucleotide binding [Arabidopsis thaliana] >gi|110737620|dbj|BAF00751.1| polypyrimidine tract-binding RNA transport protein-like [Arabidopsis thaliana]	sp|Q9FGL9|PTBP2_ARATH	Polypyrimidine tract-binding protein homolog 2 OS=Arabidopsis thaliana GN=At5g53180 PE=2 SV=1	--	--	--	--	--	--	GO:0008380//RNA splicing;GO:0006412//translation;GO:0009856//pollination	GO:0003676//nucleic acid binding	GO:0043231//intracellular membrane-bounded organelle;GO:0030529//ribonucleoprotein complex
Unigene100491_num2_yongan	205	--	--	--	--	--	--	--	--	--	--	-	-	-
Unigene100492_num2_yongan	205	--	--	--	--	--	--	--	--	--	--	-	-	-
Unigene100493_num2_yongan	205	gi|15237690|ref|NP_201247.1|	DNA polymerase V family [Arabidopsis thaliana]	--	--	--	--	--	K02331	ath:AT5G64420	DNA polymerase phi subunit [EC:2.7.7.7]	GO:0010467//gene expression;GO:0006259//DNA metabolic process	GO:0034061	-
Unigene100494_num2_yongan	205	gi|22328173|ref|NP_567165.2|	mechanosensitive ion channel domain-containing protein / MS ion channel domain-containing protein [Arabidopsis thaliana]	--	--	--	--	--	--	--	--	GO:0006810//transport	-	GO:0009526//plastid envelope
Unigene100495_num2_yongan	205	--	--	--	--	--	--	--	--	--	--	-	-	-
Unigene100496_num2_yongan	205	gi|297808371|ref|XP_002872069.1|	propyzamide-hypersensitive 1 [Arabidopsis lyrata subsp. lyrata] >gi|297317906|gb|EFH48328.1| propyzamide-hypersensitive 1 [Arabidopsis lyrata subsp. lyrata]	--	--	--	--	--	--	--	--	GO:0009642//response to light intensity;GO:0010118//stomatal movement;GO:0009725//response to hormone stimulus;GO:0006796//phosphate metabolic process;GO:0030865//cortical cytoskeleton organization;GO:0007127//meiosis I;GO:0006732//coenzyme metabolic process;GO:0009657//plastid organization;GO:0010467//gene expression;GO:0006464//protein modification process	GO:0016772//transferase activity
Unigene100497_num2_yongan	205	gi|297804078|ref|XP_002869923.1|	FAD-binding domain-containing protein [Arabidopsis lyrata subsp. lyrata] >gi|297315759|gb|EFH46182.1| FAD-binding domain-containing protein [Arabidopsis lyrata subsp. lyrata]	sp|Q9SVG4|RETOL_ARATH	Reticuline oxidase-like protein OS=Arabidopsis thaliana GN=At4g20830 PE=1 SV=2	--	--	--	--	--	--	GO:0006950//response to stress;GO:0008152//metabolic process	GO:0030554//adenyl nucleotide binding;GO:0046993	GO:0005618//cell wall;GO:0043231//intracellular membrane-bounded organelle;GO:0005576//extracellular region;GO:0016020//membrane
Unigene100498_num2_yongan	205	gi|30690396|ref|NP_850652.1|	peroxidase 32 (PER32) (P32) (PRXR3) [Arabidopsis thaliana] >gi|166898075|sp|Q9LHB9.3|PER32_ARATH RecName: Full=Peroxidase 32; Short=Atperox P32; AltName: Full=PRXR3; AltName: Full=ATP16a; Flags: Precursor >gi|9884625|dbj|BAB02631.1| peroxidase [Arabidopsis thaliana] >gi|222424403|dbj|BAH20157.1| AT3G32980 [Arabidopsis thaliana]	sp|Q9LHB9|PER32_ARATH	Peroxidase 32 OS=Arabidopsis thaliana GN=PER32 PE=1 SV=3	--	--	--	K00430	ath:AT3G49120	peroxidase [EC:1.11.1.7]	GO:0009314//response to radiation;GO:0006952//defense response;GO:0000902//cell morphogenesis;GO:0042743//hydrogen peroxide metabolic process	GO:0016772//transferase activity
Unigene100499_num2_yongan	205	gi|22329638|ref|NP_173226.2|	WBC11 (WHITE-BROWN COMPLEX HOMOLOG PROTEIN 11); ATPase
Unigene10049_num2_yongan	395	gi|15237140|ref|NP_200631.1|	MSI1 (MULTICOPY SUPRESSOR OF IRA1); protein binding [Arabidopsis thaliana] >gi|3122387|sp|O22467.1|MSI1_ARATH RecName: Full=WD-40 repeat-containing protein MSI1; AltName: Full=Protein MULTICOPY SUPPRESSOR OF IRA 1; AltName: Full=Protein medicis >gi|2394229|gb|AAB70242.1| WD-40 repeat protein [Arabidopsis thaliana] >gi|8777324|dbj|BAA96914.1| WD-40 repeat protein MSI1 [Arabidopsis thaliana] >gi|16…	sp|O22467|MSI1_ARATH	WD-40 repeat-containing protein MSI1 OS=Arabidopsis thaliana GN=MSI1 PE=1 SV=1	--	--	--	K10752	ath:AT5G58230	histone-binding protein RBBP4	-	-	-
Unigene1004_num2_yongan	284	gi|297821270|ref|XP_002878518.1|	EMB2221 [Arabidopsis lyrata subsp. lyrata] >gi|297324356|gb|EFH54777.1| EMB2221 [Arabidopsis lyrata subsp. lyrata]	--	--	--	--	--	--	--	--	-	-	GO:0031461//cullin-RING ubiquitin ligase complex
Unigene100500_num2_yongan	205	--	--	--	--	--	--	--	--	--	--	-	-	-
Unigene100501_num2_yongan	205	--	--	--	--	--	--	--	--	--	--	-	-	-
Unigene100502_num2_yongan	205	--	--	--	--	--	--	--	--	--	--	-	-	-
Unigene100503_num2_yongan	205	gi|42566353|ref|NP_192633.2|	ubiquitin thiolesterase [Arabidopsis thaliana] >gi|34365703|gb|AAQ65163.1| At4g08940 [Arabidopsis thaliana]	--	--	--	--	--	--	--	--	GO:0006950//response to stress	-	GO:0044464//cell part
Unigene100504_num2_yongan	205	gi|148534341|gb|ABQ85295.1|	MAX2 [Arabidopsis thaliana] >gi|148534343|gb|ABQ85296.1| MAX2 [Arabidopsis thaliana] >gi|148534345|gb|ABQ85297.1| MAX2 [Arabidopsis thaliana]	sp|Q9SIM9|ORE9_ARATH	F-box protein ORE9 OS=Arabidopsis thaliana GN=ORE9 PE=1 SV=2	--	--	--	--	--	--	GO:0009314//response to radiation;GO:0032446//protein modification by small protein conjugation;GO:0009933//meristem structural organization;GO:0019941//modification-dependent protein catabolic process;GO:0006950//response to stress	-	GO:0043231//intracellular membrane-bounded organelle;GO:0031461//cullin-RING ubiquitin ligase complex
Unigene100505_num2_yongan	205	gi|297831348|ref|XP_002883556.1|	F-box family protein [Arabidopsis lyrata subsp. lyrata] >gi|297329396|gb|EFH59815.1| F-box family protein [Arabidopsis lyrata subsp. lyrata]	sp|Q3EB08|FBK69_ARATH	F-box/kelch-repeat protein At3g24760 OS=Arabidopsis thaliana GN=At3g24760 PE=2 SV=1	--	--	--	--	--	--	-	-	-
Unigene100506_num2_yongan	205	gi|297807911|ref|XP_002871839.1|	F-box family protein [Arabidopsis lyrata subsp. lyrata] >gi|297317676|gb|EFH48098.1| F-box family protein [Arabidopsis lyrata subsp. lyrata]	sp|Q93ZK9|FDL29_ARATH	F-box/FBD/LRR-repeat protein At5g18770 OS=Arabidopsis thaliana GN=At5g18770 PE=2 SV=1	--	--	--	--	--	--	-	-	GO:0009536//plastid
Unigene100507_num2_yongan	205	gi|22327683|ref|NP_199838.2|	F-box family protein [Arabidopsis thaliana]	sp|Q9FM89|FDL38_ARATH	F-box/FBD/LRR-repeat protein At5g56420 OS=Arabidopsis thaliana GN=At5g56420 PE=2 SV=1	--	--	--	--	--	--	-	-	-
Unigene100508_num2_yongan	205	--	--	--	--	--	--	--	--	--	--	-	-	-
Unigene100509_num2_yongan	205	--	--	--	--	--	--	--	--	--	--	-	-	-
Unigene10050_num2_yongan	272	gi|17065234|gb|AAL32771.1|	similar to valyl tRNA synthetase [Arabidopsis thaliana] >gi|38564252|gb|AAR23705.1| At1g14610 [Arabidopsis thaliana]	sp|P93736|SYV_ARATH	Valyl-tRNA synthetase OS=Arabidopsis thaliana GN=VALRS PE=1 SV=2	SPBC1709.02c	COG0525	Valyl-tRNA synthetase	K01873	ath:AT1G14610	valyl-tRNA synthetase [EC:6.1.1.9]	-	-	-
Unigene100510_num2_yongan	205	gi|30683629|ref|NP_172869.2|	KH domain-containing protein [Arabidopsis thaliana] >gi|30102666|gb|AAP21251.1| At1g14170 [Arabidopsis thaliana]	--	--	--	--	--	--	--	--	-	GO:0003676//nucleic acid binding	-
Unigene100511_num2_yongan	205	--	--	--	--	--	--	--	--	--	--	-	-	-
Unigene100512_num2_yongan	205	gi|16226275|gb|AAL16121.1|AF428289_1	AT5g57340/MJB24_15 [Arabidopsis thaliana]	--	--	--	--	--	--	--	--	-	-	-
Unigene100513_num2_yongan	205	gi|297788823|ref|XP_002862450.1|	cation efflux family protein [Arabidopsis lyrata subsp. lyrata] >gi|297307975|gb|EFH38708.1| cation efflux family protein [Arabidopsis lyrata subsp. lyrata]	--	--	--	--	--	--	--	--	GO:0030005;GO:0006810//transport;GO:0010038//response to metal ion	GO:0015082//di-
Unigene100514_num2_yongan	205	gi|297793045|ref|XP_002864407.1|	beta-amylase 6 [Arabidopsis lyrata subsp. lyrata] >gi|297310242|gb|EFH40666.1| beta-amylase 6 [Arabidopsis lyrata subsp. lyrata]	sp|Q9FM68|BAM4_ARATH	Inactive beta-amylase 4
Unigene100515_num2_yongan	205	--	--	--	--	--	--	--	--	--	--	-	-	-
Unigene100516_num2_yongan	205	--	--	--	--	--	--	--	--	--	--	-	-	-
Unigene100517_num2_yongan	205	gi|227204365|dbj|BAH57034.1|	AT3G06730 [Arabidopsis thaliana]	--	--	--	--	--	--	--	--	-	-	-
Unigene100518_num2_yongan	205	--	--	--	--	--	--	--	--	--	--	-	-	-
Unigene100519_num2_yongan	205	gi|297827869|ref|XP_002881817.1|	phospholipase D beta 1 [Arabidopsis lyrata subsp. lyrata] >gi|297327656|gb|EFH58076.1| phospholipase D beta 1 [Arabidopsis lyrata subsp. lyrata]	sp|P93733|PLDB1_ARATH	Phospholipase D beta 1 OS=Arabidopsis thaliana GN=PLDBETA1 PE=2 SV=3	--	--	--	K01115	ath:AT2G42010	phospholipase D [EC:3.1.4.4]	-	-	-
Unigene10051_num2_yongan	683	gi|22327105|ref|NP_198115.2|	ACBP5 (ACYL-COA BINDING PROTEIN 5); acyl-CoA binding [Arabidopsis thaliana] >gi|75247594|sp|Q8RWD9.1|ACBP5_ARATH RecName: Full=Acyl-CoA-binding domain-containing protein 5; Short=Acyl-CoA binding protein 5 >gi|30725472|gb|AAP37758.1| At5g27630 [Arabidopsis thaliana]	sp|Q8RWD9|ACBP5_ARATH	Acyl-CoA-binding domain-containing protein 5 OS=Arabidopsis thaliana GN=ACBP5 PE=1 SV=1	--	--	--	K12116	pop:POPTR_822050	flavin-binding kelch repeat F-box protein 1	-	-	-
Unigene100520_num2_yongan	205	gi|90186627|gb|ABD91573.1|	pectinesterase-like protein [Brassica rapa]	--	--	--	--	--	K13341	ath:AT1G29260	peroxin-7	-	-	-
Unigene100521_num2_yongan	205	--	--	--	--	--	--	--	--	--	--	-	-	-
Unigene100522_num2_yongan	205	--	--	--	--	--	--	--	--	--	--	-	-	-
Unigene100523_num2_yongan	205	gi|217315793|gb|ACK37362.1|	MORN [Brassica rapa subsp. pekinensis]	--	--	--	--	--	--	--	--	-	GO:0005488//binding	-
Unigene100524_num2_yongan	205	--	--	--	--	--	--	--	--	--	--	-	-	-
Unigene100525_num2_yongan	205	gi|18418305|ref|NP_568348.1|	unknown protein [Arabidopsis thaliana] >gi|20259269|gb|AAM14370.1| unknown protein [Arabidopsis thaliana]	--	--	--	--	--	--	--	--	-	-	GO:0043231//intracellular membrane-bounded organelle
Unigene100526_num2_yongan	205	gi|6714272|gb|AAF25968.1|AC017118_5	F6N18.8 [Arabidopsis thaliana]	--	--	--	--	--	--	--	--	-	-	-
Unigene100527_num2_yongan	205	--	--	--	--	--	--	--	--	--	--	-	-	-
Unigene100528_num2_yongan	205	gi|63003806|gb|AAY25432.1|	At3g59430 [Arabidopsis thaliana] >gi|71143094|gb|AAZ23938.1| At3g59430 [Arabidopsis thaliana]	--	--	--	--	--	--	--	--	-	-	-
Unigene100529_num2_yongan	205	gi|226463552|gb|EEH60830.1|	mitochondrial carrier family [Micromonas pusilla CCMP1545]	sp|Q27238|ADT1_ANOGA	ADP
Unigene10052_num2_yongan	236	gi|79313347|ref|NP_001030753.1|	RNA recognition motif (RRM)-containing protein [Arabidopsis thaliana]	--	--	--	--	--	--	--	--	-	-	-
Unigene100530_num2_yongan	205	--	--	--	--	--	--	--	--	--	--	-	-	-
Unigene100531_num2_yongan	205	gi|115479089|ref|NP_001063138.1|	Os09g0407800 [Oryza sativa Japonica Group] >gi|51091508|dbj|BAD36246.1| pentatricopeptide (PPR) repeat-containing protein-like [Oryza sativa Japonica Group] >gi|51091564|dbj|BAD36301.1| pentatricopeptide (PPR) repeat-containing protein-like [Oryza sativa Japonica Group] >gi|113631371|dbj|BAF25052.1| Os09g0407800 [Oryza sativa Japonica Group]	sp|Q9LN01|PPR21_ARATH	Pentatricopeptide repeat-containing protein At1g08070 OS=Arabidopsis thaliana GN=PCMP-H12 PE=2 SV=1	--	--	--	--	--	--	-	-	-
Unigene100532_num2_yongan	205	gi|227202538|dbj|BAH56742.1|	AT3G45100 [Arabidopsis thaliana]	sp|Q64323|PIGA_MOUSE	N-acetylglucosaminyl-phosphatidylinositol biosynthetic protein OS=Mus musculus GN=Piga PE=2 SV=1	YPL175w	COG0438	Glycosyltransferase	K03857	ath:AT3G45100	phosphatidylinositol glycan
Unigene100533_num2_yongan	205	--	--	--	--	--	--	--	--	--	--	-	-	-
Unigene100534_num2_yongan	205	--	--	--	--	--	--	--	--	--	--	-	-	-
Unigene100535_num2_yongan	205	gi|18418410|ref|NP_568356.1|	EMB1241 (embryo defective 1241); adenyl-nucleotide exchange factor/ chaperone binding / protein binding / protein homodimerization [Arabidopsis thaliana]	--	--	--	--	--	K03687	ath:AT5G17710	molecular chaperone GrpE	GO:0009987//cellular process;GO:0003006//reproductive developmental process	GO:0046914//transition metal ion binding;GO:0005515//protein binding	GO:0005739//mitochondrion;GO:0009532//plastid stroma
Unigene100536_num2_yongan	205	gi|19715628|gb|AAL91635.1|	AT4g26990/F10M23_330 [Arabidopsis thaliana] >gi|23506167|gb|AAN31095.1| At4g26990/F10M23_330 [Arabidopsis thaliana]	--	--	--	--	--	--	--	--	-	-	-
Unigene100537_num2_yongan	205	--	--	--	--	--	--	--	--	--	--	-	-	-
Unigene100538_num2_yongan	205	--	--	--	--	--	--	--	--	--	--	-	-	-
Unigene100539_num2_yongan	205	--	--	--	--	--	--	--	--	--	--	-	-	-
Unigene10053_num2_yongan	236	gi|297850600|ref|XP_002893181.1|	ATSWI3C [Arabidopsis lyrata subsp. lyrata] >gi|297339023|gb|EFH69440.1| ATSWI3C [Arabidopsis lyrata subsp. lyrata]	sp|Q9XI07|SWI3C_ARATH	SWI/SNF complex subunit SWI3C OS=Arabidopsis thaliana GN=SWI3C PE=1 SV=1	--	--	--	K11649	ath:AT1G21700	SWI/SNF related-matrix-associated actin-dependent regulator of chromatin subfamily C	-	-	-
Unigene100540_num2_yongan	205	gi|297833678|ref|XP_002884721.1|	PTAC13 [Arabidopsis lyrata subsp. lyrata] >gi|297330561|gb|EFH60980.1| PTAC13 [Arabidopsis lyrata subsp. lyrata]	--	--	--	--	--	--	--	--	GO:0006368//RNA elongation from RNA polymerase II promoter	GO:0030528//transcription regulator activity	GO:0000229
Unigene100541_num2_yongan	205	--	--	--	--	--	--	--	--	--	--	-	-	-
Unigene100542_num2_yongan	205	gi|15237696|ref|NP_196058.1|	S-adenosyl-L-methionine:carboxyl methyltransferase family protein [Arabidopsis thaliana]	--	--	--	--	--	K08241	ath:AT1G19640	jasmonate O-methyltransferase [EC:2.1.1.141]	GO:0009607//response to biotic stimulus;GO:0006950//response to stress;GO:0006631//fatty acid metabolic process;GO:0010038//response to metal ion	GO:0008168//methyltransferase activity	GO:0044464//cell part
Unigene100543_num2_yongan	205	--	--	--	--	--	--	--	--	--	--	-	-	-
Unigene100544_num2_yongan	205	gi|206574993|gb|ACI14405.1|	WRKY69-1 transcription factor [Brassica napus]	sp|Q93WV5|WRK69_ARATH	Probable WRKY transcription factor 69 OS=Arabidopsis thaliana GN=WRKY69 PE=2 SV=1	--	--	--	--	--	--	GO:0010468//regulation of gene expression;GO:0006351//transcription
Unigene100545_num2_yongan	205	gi|17473513|gb|AAL38380.1|	AT3g23510/MEE5_5 [Arabidopsis thaliana] >gi|30102468|gb|AAP21152.1| At3g23510/MEE5_5 [Arabidopsis thaliana]	sp|P0C5C2|CFA1_MYCTU	Cyclopropane-fatty-acyl-phospholipid synthase 1 OS=Mycobacterium tuberculosis GN=cmaA1 PE=1 SV=1	jhp0968	COG2230	Cyclopropane fatty acid synthase and related methyltransferases	K00574	ath:AT3G23510	cyclopropane-fatty-acyl-phospholipid synthase [EC:2.1.1.79]	GO:0006629//lipid metabolic process	GO:0008757//S-adenosylmethionine-dependent methyltransferase activity	GO:0044464//cell part
Unigene100546_num2_yongan	205	gi|215794293|gb|ACJ70132.1|	restorer-of-fertility [Brassica napus]	sp|Q9SH60|PP103_ARATH	Pentatricopeptide repeat-containing protein At1g64100 OS=Arabidopsis thaliana GN=At1g64100 PE=2 SV=2	--	--	--	--	--	--	GO:0010468//regulation of gene expression	-	-
Unigene100547_num2_yongan	205	--	--	--	--	--	--	--	--	--	--	-	-	-
Unigene100548_num2_yongan	205	gi|31043670|emb|CAD91713.1|	glutamate-cysteine ligase [Brassica juncea]	sp|O23736|GSH1_BRAJU	Glutamate--cysteine ligase
Unigene100549_num2_yongan	206	gi|297798498|ref|XP_002867133.1|	UDP-glucosyl transferase 73B1 [Arabidopsis lyrata subsp. lyrata] >gi|297312969|gb|EFH43392.1| UDP-glucosyl transferase 73B1 [Arabidopsis lyrata subsp. lyrata]	sp|Q8H0F2|ANGT_GENTR	Anthocyanin 3'-O-beta-glucosyltransferase OS=Gentiana triflora PE=1 SV=1	--	--	--	K13496	ath:AT2G36770	UDP-glucosyl transferase 73C [EC:2.4.1.-]	GO:0009607//response to biotic stimulus;GO:0051553	GO:0035251//UDP-glucosyltransferase activity	GO:0044464//cell part
Unigene10054_num2_yongan	287	gi|297803668|ref|XP_002869718.1|	ATGWD2/GWD3 [Arabidopsis lyrata subsp. lyrata] >gi|297315554|gb|EFH45977.1| ATGWD2/GWD3 [Arabidopsis lyrata subsp. lyrata]	sp|Q9STV0|GWD2_ARATH	Alpha-glucan water dikinase 2 OS=Arabidopsis thaliana GN=GWD2 PE=2 SV=2	--	--	--	K08244	ath:AT1G10760	alpha-glucan
Unigene100550_num2_yongan	206	gi|46931350|gb|AAT06479.1|	At3g19850 [Arabidopsis thaliana]	--	--	--	--	--	--	--	--	GO:0009314//response to radiation	GO:0060089//molecular transducer activity	-
Unigene100551_num2_yongan	206	--	--	--	--	--	--	--	--	--	--	-	-	-
Unigene100552_num2_yongan	206	gi|15240152|ref|NP_200924.1|	AACT1 (anthocyanin 5-aromatic acyltransferase 1); transferase/ transferase
Unigene100553_num2_yongan	206	gi|4585986|gb|AAD25622.1|AC005287_24	Hypothetical protein [Arabidopsis thaliana]	--	--	--	--	--	--	--	--	-	-	-
Unigene100554_num2_yongan	206	gi|2737926|gb|AAC49919.1|	fimbrin-like protein AtFim2 [Arabidopsis thaliana]	sp|Q7G188|FIMB1_ARATH	Fimbrin-1 OS=Arabidopsis thaliana GN=FIM1 PE=1 SV=2	YDR129c	COG5069	Ca2+-binding actin-bundling protein fimbrin/plastin (EF-Hand superfamily)	--	--	--	-	GO:0046872//metal ion binding;GO:0008092//cytoskeletal protein binding	-
Unigene100555_num2_yongan	206	--	--	--	--	--	--	--	--	--	--	-	-	-
Unigene100556_num2_yongan	206	gi|75297894|sp|Q84MB3.1|ACCH1_ARATH	RecName: Full=1-aminocyclopropane-1-carboxylate oxidase homolog 1 >gi|30102640|gb|AAP21238.1| At1g06620 [Arabidopsis thaliana] >gi|110743652|dbj|BAE99663.1| oxidoreductase like protein [Arabidopsis thaliana]	sp|Q84MB3|ACCH1_ARATH	1-aminocyclopropane-1-carboxylate oxidase homolog 1 OS=Arabidopsis thaliana GN=At1g06620 PE=2 SV=1	--	--	--	K13229	zma:541977	2-oxoglutarate-dependent dioxygenase [EC:1.14.11.-]	-	GO:0016641//oxidoreductase activity
Unigene100557_num2_yongan	206	--	--	--	--	--	--	--	--	--	--	-	-	-
Unigene100558_num2_yongan	206	gi|237682436|gb|ACR10266.1|	sulfotransferase 5b [Brassica rapa subsp. pekinensis]	sp|Q9C9C9|SOT18_ARATH	Sulfotransferase 18 OS=Arabidopsis thaliana GN=SOT18 PE=1 SV=1	--	--	--	--	--	--	GO:0019758	GO:0047364//desulfoglucosinolate sulfotransferase activity	-
Unigene100559_num2_yongan	206	--	--	--	--	--	--	--	--	--	--	-	-	-
Unigene10055_num2_yongan	545	gi|297835824|ref|XP_002885794.1|	DNAJ heat shock N-terminal domain-containing protein [Arabidopsis lyrata subsp. lyrata] >gi|297331634|gb|EFH62053.1| DNAJ heat shock N-terminal domain-containing protein [Arabidopsis lyrata subsp. lyrata]	--	--	--	--	--	--	--	--	-	-	-
Unigene100560_num2_yongan	206	gi|297798166|ref|XP_002866967.1|	RNA recognition motif-containing protein [Arabidopsis lyrata subsp. lyrata] >gi|297312803|gb|EFH43226.1| RNA recognition motif-containing protein [Arabidopsis lyrata subsp. lyrata]	--	--	--	--	--	--	--	--	-	GO:0003676//nucleic acid binding	GO:0044464//cell part;GO:0032991
Unigene100561_num2_yongan	206	--	--	--	--	--	--	--	--	--	--	-	-	-
Unigene100562_num2_yongan	206	--	--	--	--	--	--	--	--	--	--	-	-	-
Unigene100563_num2_yongan	206	--	--	--	--	--	--	--	--	--	--	-	-	-
Unigene100564_num2_yongan	206	gi|25084169|gb|AAN72190.1|	Unknown protein [Arabidopsis thaliana]	--	--	--	--	--	--	--	--	-	GO:0005488//binding	GO:0044424//intracellular part
Unigene100565_num2_yongan	206	--	--	--	--	--	--	--	--	--	--	-	-	-
Unigene100566_num2_yongan	206	--	--	--	--	--	--	--	--	--	--	-	-	-
Unigene100567_num2_yongan	206	--	--	--	--	--	--	--	--	--	--	-	-	-
Unigene100568_num2_yongan	206	gi|227204403|dbj|BAH57053.1|	AT5G66160 [Arabidopsis thaliana]	sp|Q66HG0|RNF13_RAT	RING finger protein 13 OS=Rattus norvegicus GN=Rnf13 PE=2 SV=1	--	--	--	--	--	--	-	GO:0005488//binding	-
Unigene100569_num2_yongan	206	--	--	--	--	--	--	--	--	--	--	-	-	-
Unigene10056_num2_yongan	557	gi|16604505|gb|AAL24258.1|	At1g47530/F16N3_20 [Arabidopsis thaliana] >gi|27764936|gb|AAO23589.1| At1g47530/F16N3_20 [Arabidopsis thaliana]	sp|Q9LYT3|TT12_ARATH	Protein TRANSPARENT TESTA 12 OS=Arabidopsis thaliana GN=TT12 PE=2 SV=1	SPAC11D3.06	COG0534	Na+-driven multidrug efflux pump	--	--	--	-	-	-
Unigene100570_num2_yongan	206	--	--	--	--	--	--	--	--	--	--	-	-	-
Unigene100571_num2_yongan	206	gi|15239171|ref|NP_196175.1|	EMB2771 (EMBRYO DEFECTIVE 2771); ubiquitin-protein ligase [Arabidopsis thaliana] >gi|10178133|dbj|BAB11545.1| meiotic check point regulator-like protein [Arabidopsis thaliana]	sp|Q54NC6|APC1_DICDI	Anaphase-promoting complex subunit 1 OS=Dictyostelium discoideum GN=anapc1 PE=3 SV=1	--	--	--	K03348	ath:AT5G05560	anaphase-promoting complex subunit 1	GO:0019941//modification-dependent protein catabolic process	-	GO:0043234//protein complex;GO:0043231//intracellular membrane-bounded organelle
Unigene100572_num2_yongan	206	--	--	--	--	--	--	--	--	--	--	-	-	-
Unigene100573_num2_yongan	206	--	--	--	--	--	--	--	--	--	--	-	-	-
Unigene100574_num2_yongan	206	gi|145323852|ref|NP_001077515.1|	eukaryotic translation initiation factor-related [Arabidopsis thaliana]	--	--	--	--	--	--	--	--	-	GO:0008135//translation factor activity
Unigene100575_num2_yongan	206	gi|297803142|ref|XP_002869455.1|	regulatory particle triple-a 2A [Arabidopsis lyrata subsp. lyrata] >gi|297315291|gb|EFH45714.1| regulatory particle triple-a 2A [Arabidopsis lyrata subsp. lyrata]	sp|Q9SL67|PRS4B_ARATH	26S proteasome regulatory subunit 4 homolog B OS=Arabidopsis thaliana GN=RPT2B PE=2 SV=1	SPBC4.07c	COG1222	ATP-dependent 26S proteasome regulatory subunit	K03062	ath:AT2G20140	26S proteasome regulatory subunit T2	GO:0006511//ubiquitin-dependent protein catabolic process;GO:0043248//proteasome assembly;GO:0010038//response to metal ion;GO:0048507//meristem development;GO:0009887//organ morphogenesis;GO:0010015//root morphogenesis;GO:0048527//lateral root development;GO:0006950//response to stress	GO:0042623//ATPase activity
Unigene100576_num2_yongan	206	--	--	--	--	--	--	--	--	--	--	-	-	-
Unigene100577_num2_yongan	206	--	--	--	--	--	--	--	--	--	--	-	-	-
Unigene100578_num2_yongan	206	--	--	--	--	--	--	--	--	--	--	-	-	-
Unigene100579_num2_yongan	206	--	--	--	--	--	--	--	--	--	--	-	-	-
Unigene10057_num2_yongan	287	gi|15238328|ref|NP_199039.1|	scpl42 (serine carboxypeptidase-like 42); serine-type carboxypeptidase [Arabidopsis thaliana] >gi|75170531|sp|Q9FH05.1|SCP42_ARATH RecName: Full=Serine carboxypeptidase-like 42; Flags: Precursor >gi|13605557|gb|AAK32772.1|AF361604_1 AT5g42240/K5J14_4 [Arabidopsis thaliana] >gi|10177009|dbj|BAB10197.1| serine carboxypeptidase II-like [Arabidopsis thaliana] >gi|23505957|gb|AAN28838.1| At5g42240/K5J…	sp|Q9FH05|SCP42_ARATH	Serine carboxypeptidase-like 42 OS=Arabidopsis thaliana GN=SCPL42 PE=2 SV=1	--	--	--	K01288	ath:AT2G24010	carboxypeptidase D [EC:3.4.16.6]	-	-	-
Unigene100580_num2_yongan	206	gi|8570441|gb|AAF76468.1|AC020622_2	Contains similarity to p69d gene from Lycopersicon esculentum gb|Y17278 and contains a Peptidase S8 PF|00082 domain [Arabidopsis thaliana]	sp|Q39547|CUCM1_CUCME	Cucumisin OS=Cucumis melo PE=1 SV=1	--	--	--	K01342	osa:4334194	subtilisin [EC:3.4.21.62]	GO:0019538//protein metabolic process;GO:0044092	GO:0008233//peptidase activity	GO:0044421//extracellular region part;GO:0030312//external encapsulating structure
Unigene100581_num2_yongan	206	gi|186510627|ref|NP_189916.4|	ATMIN7 (ARABIDOPSIS THALIANA HOPM INTERACTOR 7); guanyl-nucleotide exchange factor/ protein binding [Arabidopsis thaliana]	sp|Q9Y6D5|BIG2_HUMAN	Brefeldin A-inhibited guanine nucleotide-exchange protein 2 OS=Homo sapiens GN=ARFGEF2 PE=1 SV=3	SPAC4D7.01c	COG5307	SEC7 domain proteins	K13462	ath:AT3G43300	guanine nucleotide-exchange factor	GO:0032011//ARF protein signal transduction	GO:0005083//small GTPase regulator activity	GO:0044464//cell part
Unigene100582_num2_yongan	206	gi|89257660|gb|ABD65147.1|	hypothetical protein 40.t00024 [Brassica oleracea]	--	--	--	--	--	--	--	--	-	-	-
Unigene100583_num2_yongan	206	gi|22329080|ref|NP_194952.2|	protein kinase family protein [Arabidopsis thaliana] >gi|30689316|ref|NP_849560.1| protein kinase family protein [Arabidopsis thaliana] >gi|79326108|ref|NP_001031769.1| protein kinase family protein [Arabidopsis thaliana] >gi|21703136|gb|AAM74508.1| AT4g32250/F10M6_110 [Arabidopsis thaliana] >gi|24111389|gb|AAN46821.1| At4g32250/F10M6_110 [Arabidopsis thaliana]	--	--	--	--	--	--	--	--	GO:0006464//protein modification process	GO:0016301//kinase activity;GO:0032559//adenyl ribonucleotide binding	GO:0009536//plastid
Unigene100584_num2_yongan	206	--	--	--	--	--	--	--	--	--	--	-	-	-
Unigene100585_num2_yongan	206	--	--	--	--	--	--	--	--	--	--	-	-	-
Unigene100586_num2_yongan	206	--	--	--	--	--	--	--	--	--	--	-	-	-
Unigene100587_num2_yongan	206	gi|297830972|ref|XP_002883368.1|	structural constituent of ribosome [Arabidopsis lyrata subsp. lyrata] >gi|297329208|gb|EFH59627.1| structural constituent of ribosome [Arabidopsis lyrata subsp. lyrata]	--	--	--	--	--	--	--	--	GO:0009987//cellular process;GO:0010467//gene expression	GO:0005198//structural molecule activity	GO:0043229//intracellular organelle;GO:0030529//ribonucleoprotein complex
Unigene100588_num2_yongan	206	gi|297852428|ref|XP_002894095.1|	C2 domain-containing protein [Arabidopsis lyrata subsp. lyrata] >gi|297339937|gb|EFH70354.1| C2 domain-containing protein [Arabidopsis lyrata subsp. lyrata]	--	--	--	--	--	--	--	--	GO:0033036	-	-
Unigene100589_num2_yongan	206	--	--	--	--	--	--	--	--	--	--	-	-	-
Unigene10058_num2_yongan	313	gi|18405624|ref|NP_566830.1|	UVH3 (ULTRAVIOLET HYPERSENSITIVE 3); DNA binding / catalytic/ endonuclease/ nuclease/ single-stranded DNA binding [Arabidopsis thaliana] >gi|56749787|sp|Q9ATY5.1|UVH3_ARATH RecName: Full=DNA repair protein UVH3; AltName: Full=UV hypersensitive protein 3; AltName: Full=XPG homolog; AltName: Full=ERCC5 homolog; AltName: Full=RAD2 homolog; Short=AtUVH3; Short=AtXPG; Short=AtRAD2 >gi|13649704|gb|AAK3…	sp|Q9ATY5|UVH3_ARATH	DNA repair protein UVH3 OS=Arabidopsis thaliana GN=UVH3 PE=2 SV=1	--	--	--	K10846	ath:AT3G28030	DNA excision repair protein ERCC-5	-	-	-
Unigene100590_num2_yongan	206	gi|115470825|ref|NP_001059011.1|	Os07g0175100 [Oryza sativa Japonica Group] >gi|113610547|dbj|BAF20925.1| Os07g0175100 [Oryza sativa Japonica Group]	--	--	--	--	--	--	--	--	GO:0010468//regulation of gene expression	GO:0003676//nucleic acid binding	-
Unigene100591_num2_yongan	206	gi|18415316|ref|NP_567588.1|	nodulin-related [Arabidopsis thaliana]	--	--	--	--	--	--	--	--	-	-	GO:0044464//cell part
Unigene100592_num2_yongan	206	--	--	--	--	--	--	--	--	--	--	-	-	-
Unigene100593_num2_yongan	206	--	--	--	--	--	--	--	--	--	--	-	-	-
Unigene100594_num2_yongan	206	--	--	--	--	--	--	--	--	--	--	-	-	-
Unigene100595_num2_yongan	206	--	--	--	--	--	--	--	--	--	--	-	-	-
Unigene100596_num2_yongan	206	gi|57340266|gb|AAW50121.1|	DnaJ-like protein [Brassica juncea]	sp|Q8GYX8|DNJ10_ARATH	Chaperone protein dnaJ 10 OS=Arabidopsis thaliana GN=ATJ10 PE=2 SV=2	--	--	--	--	--	--	-	-	-
Unigene100597_num2_yongan	206	--	--	--	--	--	--	--	--	--	--	-	-	-
Unigene100598_num2_yongan	206	gi|15233268|ref|NP_188850.1|	PAC1; endopeptidase/ peptidase/ threonine-type endopeptidase [Arabidopsis thaliana] >gi|12643237|sp|O81148.1|PSA4_ARATH RecName: Full=Proteasome subunit alpha type-4; AltName: Full=Proteasome subunit alpha type-3; AltName: Full=20S proteasome alpha subunit C-1; AltName: Full=Proteasome 27 kDa subunit; AltName: Full=Proteasome component 9 >gi|14423432|gb|AAK62398.1|AF386953_1 20S proteasome subuni…	sp|O81148|PSA4_ARATH	Proteasome subunit alpha type-4 OS=Arabidopsis thaliana GN=PAC1 PE=1 SV=1	YGR135w	COG0638	20S proteasome
Unigene100599_num2_yongan	206	gi|2829887|gb|AAC00595.1|	Hypothetical protein [Arabidopsis thaliana]	sp|O48700|PUB6_ARATH	U-box domain-containing protein 6 OS=Arabidopsis thaliana GN=PUB6 PE=2 SV=2	--	--	--	--	--	--	GO:0032446//protein modification by small protein conjugation	GO:0005488//binding;GO:0019787//small conjugating protein ligase activity	GO:0043234//protein complex
Unigene10059_num2_yongan	509	gi|15450719|gb|AAK96631.1|	At1g79420/T8K14_16 [Arabidopsis thaliana] >gi|22655486|gb|AAM98335.1| At1g79420/T8K14_16 [Arabidopsis thaliana]	--	--	--	--	--	--	--	--	-	-	-
Unigene1005_num2_yongan	217	gi|297811957|ref|XP_002873862.1|	RNA binding protein [Arabidopsis lyrata subsp. lyrata] >gi|297319699|gb|EFH50121.1| RNA binding protein [Arabidopsis lyrata subsp. lyrata]	--	--	--	--	--	--	--	--	GO:0044260	GO:0005488//binding	GO:0031410//cytoplasmic vesicle
Unigene100600_num2_yongan	206	gi|297798542|ref|XP_002867155.1|	glycosyl hydrolase family 10 protein [Arabidopsis lyrata subsp. lyrata] >gi|297312991|gb|EFH43414.1| glycosyl hydrolase family 10 protein [Arabidopsis lyrata subsp. lyrata]	--	--	--	--	--	--	--	--	GO:0044238//primary metabolic process	GO:0016798//hydrolase activity
Unigene100601_num2_yongan	206	gi|227202794|dbj|BAH56870.1|	AT4G38040 [Arabidopsis thaliana]	sp|Q3E9A4|GLYT5_ARATH	Probable glycosyltransferase At5g20260 OS=Arabidopsis thaliana GN=At5g20260 PE=3 SV=3	--	--	--	--	--	--	-	GO:0008375//acetylglucosaminyltransferase activity	GO:0009536//plastid
Unigene100602_num2_yongan	206	gi|297824691|ref|XP_002880228.1|	BTB/POZ domain-containing protein [Arabidopsis lyrata subsp. lyrata] >gi|297326067|gb|EFH56487.1| BTB/POZ domain-containing protein [Arabidopsis lyrata subsp. lyrata]	--	--	--	--	--	--	--	--	-	GO:0005488//binding	-
Unigene100603_num2_yongan	206	--	--	--	--	--	--	--	--	--	--	-	-	-
Unigene100604_num2_yongan	206	--	--	--	--	--	--	--	--	--	--	-	-	-
Unigene100605_num2_yongan	206	gi|297809607|ref|XP_002872687.1|	malonyl-CoA decarboxylase family protein [Arabidopsis lyrata subsp. lyrata] >gi|297318524|gb|EFH48946.1| malonyl-CoA decarboxylase family protein [Arabidopsis lyrata subsp. lyrata]	sp|Q920F5|DCMC_RAT	Malonyl-CoA decarboxylase
Unigene100606_num2_yongan	206	gi|30697236|ref|NP_200756.2|	haloacid dehalogenase-like hydrolase family protein [Arabidopsis thaliana]	--	--	--	--	--	K07025	vvi:100245055	putative hydrolase of the HAD superfamily	-	GO:0003824//catalytic activity	-
Unigene100607_num2_yongan	206	gi|297796879|ref|XP_002866324.1|	UDP-glucuronic acid decarboxylase [Arabidopsis lyrata subsp. lyrata] >gi|297312159|gb|EFH42583.1| UDP-glucuronic acid decarboxylase [Arabidopsis lyrata subsp. lyrata]	--	--	--	--	--	K01710	ath:AT3G46440	dTDP-glucose 4
Unigene100608_num2_yongan	206	gi|13124444|sp|O82549.1|PLDA1_BRAOC	RecName: Full=Phospholipase D alpha 1; Short=PLD 1; AltName: Full=Choline phosphatase 1; AltName: Full=Phosphatidylcholine-hydrolyzing phospholipase D 1; Flags: Precursor >gi|3639089|gb|AAC78487.1| phospholipase D1 [Brassica oleracea var. capitata] >gi|4324969|gb|AAD17208.1| phospholipase D1 [Brassica oleracea var. capitata]	sp|O82549|PLDA1_BRAOC	Phospholipase D alpha 1 OS=Brassica oleracea var. capitata GN=PLD1 PE=2 SV=1	--	--	--	K01115	ath:AT3G15730	phospholipase D [EC:3.1.4.4]	GO:0010118//stomatal movement;GO:0010038//response to metal ion;GO:0032787;GO:0006650//glycerophospholipid metabolic process;GO:0032501//multicellular organismal process;GO:0009738//abscisic acid mediated signaling pathway	GO:0004620//phospholipase activity;GO:0046872//metal ion binding;GO:0035091//phosphoinositide binding	GO:0030135//coated vesicle;GO:0009526//plastid envelope;GO:0016020//membrane
Unigene100609_num2_yongan	206	gi|30696021|ref|NP_199935.2|	ubiquinol-cytochrome C chaperone family protein [Arabidopsis thaliana] >gi|63025180|gb|AAY27063.1| At5g51220 [Arabidopsis thaliana] >gi|87116650|gb|ABD19689.1| At5g51220 [Arabidopsis thaliana]	--	--	--	--	--	--	--	--	-	-	GO:0043231//intracellular membrane-bounded organelle
Unigene10060_num2_yongan	327	gi|15228859|ref|NP_188918.1|	kinase interacting family protein [Arabidopsis thaliana]	--	--	--	--	--	--	--	--	-	-	-
Unigene100610_num2_yongan	206	gi|240255979|ref|NP_193525.5|	transferase
Unigene100611_num2_yongan	206	gi|297817684|ref|XP_002876725.1|	ribosomal protein L1 family protein [Arabidopsis lyrata subsp. lyrata] >gi|297322563|gb|EFH52984.1| ribosomal protein L1 family protein [Arabidopsis lyrata subsp. lyrata]	sp|Q9LY66|RK1_ARATH	50S ribosomal protein L1
Unigene100612_num2_yongan	206	gi|42571735|ref|NP_973958.1|	RNA recognition motif (RRM)-containing protein [Arabidopsis thaliana] >gi|14532532|gb|AAK63994.1| At1g33470/F10C21_14 [Arabidopsis thaliana] >gi|18655391|gb|AAL76151.1| At1g33470/F10C21_14 [Arabidopsis thaliana]	sp|Q9H0Z9|RBM38_HUMAN	RNA-binding protein 38 OS=Homo sapiens GN=RBM38 PE=1 SV=2	SPAC140.02	COG0724	RNA-binding proteins (RRM domain)	K12741	pop:POPTR_1089460	heterogeneous nuclear ribonucleoprotein A1/A3	-	GO:0003676//nucleic acid binding	-
Unigene100613_num2_yongan	206	gi|15242446|ref|NP_198787.1|	EMB2745 (EMBRYO DEFECTIVE 2745) [Arabidopsis thaliana] >gi|75170916|sp|Q9FIX3.1|PP407_ARATH RecName: Full=Pentatricopeptide repeat-containing protein At5g39710; AltName: Full=Protein EMBRYO DEFECTIVE 2745	sp|Q9FIX3|PP407_ARATH	Pentatricopeptide repeat-containing protein At5g39710 OS=Arabidopsis thaliana GN=EMB2745 PE=2 SV=1	--	--	--	--	--	--	-	-	-
Unigene100614_num2_yongan	206	--	--	--	--	--	--	--	--	--	--	-	-	-
Unigene100615_num2_yongan	206	gi|15242446|ref|NP_198787.1|	EMB2745 (EMBRYO DEFECTIVE 2745) [Arabidopsis thaliana] >gi|75170916|sp|Q9FIX3.1|PP407_ARATH RecName: Full=Pentatricopeptide repeat-containing protein At5g39710; AltName: Full=Protein EMBRYO DEFECTIVE 2745	sp|Q9FIX3|PP407_ARATH	Pentatricopeptide repeat-containing protein At5g39710 OS=Arabidopsis thaliana GN=EMB2745 PE=2 SV=1	--	--	--	--	--	--	-	-	-
Unigene100616_num2_yongan	206	gi|22331342|ref|NP_189238.2|	RGS1 (REGULATOR OF G-PROTEIN SIGNALING 1); G-protein coupled receptor [Arabidopsis thaliana]	--	--	--	--	--	--	--	--	GO:0009725//response to hormone stimulus;GO:0043087//regulation of GTPase activity;GO:0009746;GO:0009756//carbohydrate mediated signaling;GO:0008283//cell proliferation;GO:0006950//response to stress	GO:0005488//binding;GO:0004888//transmembrane receptor activity	GO:0043231//intracellular membrane-bounded organelle;GO:0016020//membrane
Unigene100617_num2_yongan	206	--	--	--	--	--	--	--	--	--	--	-	-	-
Unigene100618_num2_yongan	206	gi|227438293|gb|ACP30636.1|	disease resistance protein [Brassica rapa subsp. pekinensis]	sp|Q40392|TMVRN_NICGU	TMV resistance protein N OS=Nicotiana glutinosa GN=N PE=1 SV=1	--	--	--	--	--	--	GO:0006952//defense response;GO:0012501//programmed cell death	GO:0004872//receptor activity;GO:0016462//pyrophosphatase activity;GO:0032559//adenyl ribonucleotide binding	GO:0044425//membrane part;GO:0009536//plastid
Unigene100619_num2_yongan	206	--	--	--	--	--	--	--	--	--	--	-	-	-
Unigene10061_num2_yongan	394	gi|53850481|gb|AAU95417.1|	At2g39740 [Arabidopsis thaliana] >gi|55733735|gb|AAV59264.1| At2g39740 [Arabidopsis thaliana]	sp|P48561|TRF5_YEAST	Poly(A) RNA polymerase protein 1 OS=Saccharomyces cerevisiae GN=TRF5 PE=1 SV=2	YNL299w	COG5260	DNA polymerase sigma	--	--	--	-	-	-
Unigene100620_num2_yongan	206	--	--	--	--	--	--	--	--	--	--	-	-	-
Unigene100621_num2_yongan	206	gi|297802572|ref|XP_002869170.1|	CYCD3_1 [Arabidopsis lyrata subsp. lyrata] >gi|297315006|gb|EFH45429.1| CYCD3_1 [Arabidopsis lyrata subsp. lyrata]	sp|P42753|CCD31_ARATH	Cyclin-D3-1 OS=Arabidopsis thaliana GN=CYCD3-1 PE=1 SV=3	--	--	--	--	--	--	GO:0009725//response to hormone stimulus;GO:0008283//cell proliferation;GO:0022402//cell cycle process;GO:0034285	GO:0005488//binding;GO:0019887//protein kinase regulator activity	GO:0043231//intracellular membrane-bounded organelle
Unigene100622_num2_yongan	206	--	--	--	--	--	--	--	--	--	--	-	-	-
Unigene100623_num2_yongan	206	--	--	--	--	--	--	--	--	--	--	-	-	-
Unigene100624_num2_yongan	206	gi|27311725|gb|AAO00828.1|	Unknown protein [Arabidopsis thaliana] >gi|30725702|gb|AAP37873.1| At3g25590 [Arabidopsis thaliana]	--	--	--	--	--	--	--	--	-	-	-
Unigene100625_num2_yongan	206	gi|11994775|dbj|BAB03165.1|	membrane import protein-like [Arabidopsis thaliana]	sp|Q9LHE5|TO401_ARATH	Mitochondrial import receptor subunit TOM40 homolog 1 OS=Arabidopsis thaliana GN=TOM40-1 PE=1 SV=3	--	--	--	K11518	ath:AT3G20000	mitochondrial import receptor subunit TOM40	-	-	-
Unigene100626_num2_yongan	206	--	--	--	--	--	--	--	--	--	--	-	-	-
Unigene100627_num2_yongan	206	--	--	--	--	--	--	--	--	--	--	-	-	-
Unigene100628_num2_yongan	206	gi|18411920|ref|NP_567229.1|	exocyst complex subunit Sec15-like family protein [Arabidopsis thaliana] >gi|3193284|gb|AAC19268.1| T14P8.16 [Arabidopsis thaliana] >gi|7268995|emb|CAB80728.1| AT4g02350 [Arabidopsis thaliana]	sp|Q9LXX6|EXOC6_ARATH	Probable exocyst complex component 6 OS=Arabidopsis thaliana GN=At3g56640 PE=2 SV=1	--	--	--	--	--	--	GO:0048278//vesicle docking	-	GO:0043234//protein complex;GO:0043231//intracellular membrane-bounded organelle
Unigene100629_num2_yongan	206	gi|16648997|gb|AAL24350.1|	Unknown protein [Arabidopsis thaliana]	--	--	--	--	--	--	--	--	-	-	-
Unigene10062_num2_yongan	590	gi|18400868|ref|NP_565600.1|	binding [Arabidopsis thaliana] >gi|186502978|ref|NP_001118384.1| binding [Arabidopsis thaliana] >gi|4874298|gb|AAD31360.1| expressed protein [Arabidopsis thaliana] >gi|20197749|gb|AAM15230.1| expressed protein [Arabidopsis thaliana] >gi|94442439|gb|ABF19007.1| At2g25570 [Arabidopsis thaliana]	sp|Q80Z70|SE1L1_RAT	Protein sel-1 homolog 1 OS=Rattus norvegicus GN=Sel1l PE=2 SV=2	PM1611	COG0790	FOG: TPR repeat
Unigene100630_num2_yongan	206	gi|15237174|ref|NP_200643.1|	WNK4 (WITH NO K (=LYSINE) 4); kinase/ protein kinase [Arabidopsis thaliana] >gi|75264276|sp|Q9LVL5.1|WNK4_ARATH RecName: Full=Probable serine/threonine-protein kinase WNK4; Short=AtWNK4; AltName: Full=Protein kinase with no lysine 4 >gi|8777336|dbj|BAA96926.1| MAP kinase [Arabidopsis thaliana] >gi|19548057|gb|AAL87392.1| AT5g58350/AT5g58350 [Arabidopsis thaliana] >gi|20302600|dbj|BAB91127.1| Ser/…	sp|Q9LVL5|WNK4_ARATH	Probable serine/threonine-protein kinase WNK4 OS=Arabidopsis thaliana GN=WNK4 PE=1 SV=1	--	--	--	K12132	pop:POPTR_1096507	serine/threonine-protein kinase WNK1 [EC:2.7.11.1]	-	-	-
Unigene100631_num2_yongan	206	gi|297834320|ref|XP_002885042.1|	ubiquitin-specific protease 25 [Arabidopsis lyrata subsp. lyrata] >gi|297330882|gb|EFH61301.1| ubiquitin-specific protease 25 [Arabidopsis lyrata subsp. lyrata]	sp|Q9FPS2|UBP25_ARATH	Ubiquitin carboxyl-terminal hydrolase 25 OS=Arabidopsis thaliana GN=UBP25 PE=1 SV=1	--	--	--	K11855	pop:POPTR_785393	ubiquitin carboxyl-terminal hydrolase 36/42 [EC:3.1.2.15]	GO:0019941//modification-dependent protein catabolic process	GO:0019783;GO:0005488//binding;GO:0016790//thiolester hydrolase activity	-
Unigene100632_num2_yongan	206	--	--	--	--	--	--	--	--	--	--	-	-	-
Unigene100633_num2_yongan	206	gi|297797245|ref|XP_002866507.1|	proton-dependent oligopeptide transport family protein [Arabidopsis lyrata subsp. lyrata] >gi|297312342|gb|EFH42766.1| proton-dependent oligopeptide transport family protein [Arabidopsis lyrata subsp. lyrata]	sp|Q9M817|PTR2X_ARATH	Probable peptide transporter At1g52190 OS=Arabidopsis thaliana GN=At1g52190 PE=1 SV=1	--	--	--	K03305	sbi:SORBI_01g009890	proton-dependent oligopeptide transporter
Unigene100634_num2_yongan	206	gi|3702345|gb|AAC62902.1|	expressed protein [Arabidopsis thaliana] >gi|20197205|gb|AAM14970.1| expressed protein [Arabidopsis thaliana] >gi|90568016|gb|ABD94078.1| At2g46000 [Arabidopsis thaliana]	--	--	--	--	--	--	--	--	-	-	-
Unigene100635_num2_yongan	206	gi|22330985|ref|NP_187741.2|	leucine-rich repeat family protein [Arabidopsis thaliana] >gi|57868160|gb|AAW57418.1| plant intracellular Ras-group-related LRR protein 9 [Arabidopsis thaliana]	sp|Q9BTT6|LRRC1_HUMAN	Leucine-rich repeat-containing protein 1 OS=Homo sapiens GN=LRRC1 PE=1 SV=1	MA2301_1	COG4886	Leucine-rich repeat (LRR) protein	K13420	rcu:RCOM_0633880	LRR receptor-like serine/threonine-protein kinase FLS2 [EC:2.7.11.1]	-	GO:0005488//binding;GO:0016791//phosphatase activity	-
Unigene100636_num2_yongan	206	gi|238481261|ref|NP_001154712.1|	ATGSL12 (glucan synthase-like 12); 1
Unigene100637_num2_yongan	206	gi|15238156|ref|NP_199575.1|	NF-YB2 (NUCLEAR FACTOR Y
Unigene100638_num2_yongan	206	--	--	--	--	--	--	--	--	--	--	-	-	-
Unigene100639_num2_yongan	206	gi|297826353|ref|XP_002881059.1|	thioesterase family protein [Arabidopsis lyrata subsp. lyrata] >gi|297326898|gb|EFH57318.1| thioesterase family protein [Arabidopsis lyrata subsp. lyrata]	--	--	--	--	--	--	--	--	-	GO:0016289//CoA hydrolase activity	GO:0042579//microbody
Unigene10063_num2_yongan	314	gi|79386788|ref|NP_186881.2|	RNA binding / tRNA (guanine-N2-)-methyltransferase [Arabidopsis thaliana] >gi|209572713|sp|Q9SRU7.3|TRM2_ARATH RecName: Full=Probable N(2)
Unigene100640_num2_yongan	206	gi|15982842|gb|AAL09768.1|	At2g45290/F4L23.20 [Arabidopsis thaliana]	sp|Q7SIC9|TKTC_MAIZE	Transketolase
Unigene100641_num2_yongan	206	--	--	--	--	--	--	--	--	--	--	-	-	-
Unigene100642_num2_yongan	206	gi|5902361|gb|AAD55463.1|AC009322_3	Hypothetical protein [Arabidopsis thaliana]	sp|Q5RJZ1|RTEL1_RAT	Regulator of telomere elongation helicase 1 OS=Rattus norvegicus GN=Rtel1 PE=2 SV=2	--	--	--	K11136	ath:AT1G79950	regulator of telomere elongation helicase 1	-	GO:0004386//helicase activity;GO:0003676//nucleic acid binding;GO:0042623//ATPase activity
Unigene100643_num2_yongan	206	gi|9759187|dbj|BAB09724.1|	importin beta [Arabidopsis thaliana]	sp|O18388|IMB_DROME	Importin subunit beta OS=Drosophila melanogaster GN=Fs(2)Ket PE=1 SV=2	SPAC1B1.03c	COG5215	Karyopherin (importin) beta	--	--	--	GO:0006606//protein import into nucleus	GO:0022892	GO:0009536//plastid;GO:0005635//nuclear envelope
Unigene100644_num2_yongan	206	gi|15233656|ref|NP_194133.1|	NLP7 (NIN LIKE PROTEIN 7); transcription factor [Arabidopsis thaliana]	--	--	--	--	--	--	--	--	GO:0010035//response to inorganic substance;GO:0006950//response to stress;GO:0009987//cellular process;GO:0042126//nitrate metabolic process	-	GO:0043231//intracellular membrane-bounded organelle
Unigene100645_num2_yongan	206	--	--	--	--	--	--	--	--	--	--	-	-	-
Unigene100646_num2_yongan	206	--	--	--	--	--	--	--	--	--	--	-	-	-
Unigene100647_num2_yongan	206	gi|30696972|ref|NP_200601.3|	APO2 (ACCUMULATION OF PHOTOSYSTEM ONE 2) [Arabidopsis thaliana]	sp|Q8W4A5|APO2_ARATH	APO protein 2
Unigene100648_num2_yongan	206	--	--	--	--	--	--	--	--	--	--	-	-	-
Unigene100649_num2_yongan	206	gi|297833372|ref|XP_002884568.1|	hypothetical protein ARALYDRAFT_477928 [Arabidopsis lyrata subsp. lyrata] >gi|297330408|gb|EFH60827.1| hypothetical protein ARALYDRAFT_477928 [Arabidopsis lyrata subsp. lyrata]	--	--	--	--	--	--	--	--	-	GO:0005488//binding	-
Unigene10064_num2_yongan	903	gi|79485345|ref|NP_194176.3|	PWD (PHOSPHOGLUCAN
Unigene100650_num2_yongan	206	--	--	--	--	--	--	--	--	--	--	-	-	-
Unigene100651_num2_yongan	206	gi|15230013|ref|NP_189600.1|	AT5MAT; O-malonyltransferase/ transferase [Arabidopsis thaliana] >gi|11994162|dbj|BAB01191.1| anthocyanin 5-aromatic acyltransferase-like protein [Arabidopsis thaliana]	sp|Q9ZWR8|ANTA_GENTR	Anthocyanin 5-aromatic acyltransferase OS=Gentiana triflora PE=1 SV=1	--	--	--	--	--	--	GO:0009813//flavonoid biosynthetic process	GO:0008374//O-acyltransferase activity	-
Unigene100652_num2_yongan	206	--	--	--	--	--	--	--	--	--	--	-	-	-
Unigene100653_num2_yongan	206	--	--	--	--	--	--	--	--	--	--	-	-	-
Unigene100654_num2_yongan	206	--	--	--	--	--	--	--	--	--	--	-	-	-
Unigene100655_num2_yongan	206	--	--	--	--	--	--	--	--	--	--	-	-	-
Unigene100656_num2_yongan	206	gi|157086547|gb|ABV21219.1|	At4g21430 [Arabidopsis thaliana]	--	--	--	--	--	--	--	--	-	GO:0046914//transition metal ion binding	-
Unigene100657_num2_yongan	206	--	--	--	--	--	--	--	--	--	--	-	-	-
Unigene100658_num2_yongan	206	--	--	--	--	--	--	--	--	--	--	-	-	-
Unigene100659_num2_yongan	206	gi|15223436|ref|NP_171666.1|	CYP86A4; fatty acid (omega-1)-hydroxylase/ oxygen binding [Arabidopsis thaliana] >gi|8920596|gb|AAF81318.1|AC061957_14 Contains a strong similarity to a cytochrome P450 86A2 from Arabidopsis thaliana gi|5915846 and contains a cytochrome P450 PF|00067 domain	sp|O23066|C86A2_ARATH	Cytochrome P450 86A2 OS=Arabidopsis thaliana GN=CYP86A2 PE=2 SV=1	--	--	--	K00517	ath:AT1G01600	[EC:1.14.-.-]	GO:0032787	GO:0005506//iron ion binding;GO:0016713;GO:0016712//oxidoreductase activity
Unigene10065_num2_yongan	296	gi|297799198|ref|XP_002867483.1|	ATOPT6 [Arabidopsis lyrata subsp. lyrata] >gi|297313319|gb|EFH43742.1| ATOPT6 [Arabidopsis lyrata subsp. lyrata]	sp|Q9T095|OPT6_ARATH	Oligopeptide transporter 6 OS=Arabidopsis thaliana GN=OPT6 PE=2 SV=1	--	--	--	--	--	--	-	-	-
Unigene100660_num2_yongan	206	--	--	--	--	--	--	--	--	--	--	-	-	-
Unigene100661_num2_yongan	206	gi|297797245|ref|XP_002866507.1|	proton-dependent oligopeptide transport family protein [Arabidopsis lyrata subsp. lyrata] >gi|297312342|gb|EFH42766.1| proton-dependent oligopeptide transport family protein [Arabidopsis lyrata subsp. lyrata]	sp|Q9M817|PTR2X_ARATH	Probable peptide transporter At1g52190 OS=Arabidopsis thaliana GN=At1g52190 PE=1 SV=1	--	--	--	K03305	sbi:SORBI_01g009890	proton-dependent oligopeptide transporter
Unigene100662_num2_yongan	206	gi|15221040|ref|NP_175811.1|	ATEXO70D2 (exocyst subunit EXO70 family protein D2); protein binding [Arabidopsis thaliana] >gi|4587550|gb|AAD25781.1|AC006577_17 EST gb|R64848 comes from this gene [Arabidopsis thaliana] >gi|30725458|gb|AAP37751.1| At1g54090 [Arabidopsis thaliana]	--	--	--	--	--	K07195	ath:AT1G54090	exocyst complex component 7	GO:0048278//vesicle docking	GO:0005488//binding	GO:0043234//protein complex;GO:0043231//intracellular membrane-bounded organelle;GO:0044444//cytoplasmic part
Unigene100663_num2_yongan	206	gi|20197970|gb|AAM15332.1|	putative reverse transcriptase [Arabidopsis thaliana]	--	--	--	--	--	--	--	--	-	-	-
Unigene100664_num2_yongan	206	--	--	--	--	--	--	--	--	--	--	-	-	-
Unigene100665_num2_yongan	206	--	--	--	--	--	--	--	--	--	--	-	-	-
Unigene100666_num2_yongan	206	--	--	--	--	--	--	--	--	--	--	-	-	-
Unigene100667_num2_yongan	206	gi|186496330|ref|NP_565197.3|	HAC1 (HISTONE ACETYLTRANSFERASE OF THE CBP FAMILY 1); H3/H4 histone acetyltransferase/ histone acetyltransferase/ transcription cofactor [Arabidopsis thaliana]	sp|Q9C5X9|HAC1_ARATH	Histone acetyltransferase HAC1 OS=Arabidopsis thaliana GN=HAC1 PE=1 SV=1	--	--	--	K04498	ath:AT1G79000	E1A/CREB-binding protein [EC:2.3.1.48]	GO:0009791//post-embryonic development;GO:0043543//protein amino acid acylation;GO:0006351//transcription
Unigene100668_num2_yongan	206	gi|21554222|gb|AAM63298.1|	KNAT3 homeodomain protein [Arabidopsis thaliana]	sp|P48000|KNAT3_ARATH	Homeobox protein knotted-1-like 3 OS=Arabidopsis thaliana GN=KNAT3 PE=1 SV=1	--	--	--	--	--	--	GO:0009314//response to radiation;GO:0009720//detection of hormone stimulus;GO:0034097//response to cytokine stimulus	GO:0030528//transcription regulator activity;GO:0005488//binding	GO:0043231//intracellular membrane-bounded organelle;GO:0044444//cytoplasmic part
Unigene100669_num2_yongan	206	--	--	--	--	--	--	--	--	--	--	-	-	-
Unigene10066_num2_yongan	506	gi|31711880|gb|AAP68296.1|	At5g50840 [Arabidopsis thaliana]	sp|Q8VBT1|TXLNB_MOUSE	Beta-taxilin OS=Mus musculus GN=Txlnb PE=2 SV=2	--	--	--	--	--	--	-	-	-
Unigene100670_num2_yongan	206	--	--	--	--	--	--	--	--	--	--	-	-	-
Unigene100671_num2_yongan	206	gi|15241925|ref|NP_200485.1|	HAG2 (HISTONE ACETYLTRANSFERASE OF THE GNAT FAMILY 2); H4 histone acetyltransferase/ histone acetyltransferase [Arabidopsis thaliana] >gi|75171099|sp|Q9FJT8.1|HATB_ARATH RecName: Full=Histone acetyltransferase type B catalytic subunit; Short=HAT B >gi|10176778|dbj|BAB09892.1| histone acetyltransferase HAT B [Arabidopsis thaliana] >gi|95147282|gb|ABF57276.1| At5g56740 [Arabidopsis thaliana]	sp|Q9FJT8|HATB_ARATH	Histone acetyltransferase type B catalytic subunit OS=Arabidopsis thaliana GN=HAG2 PE=2 SV=1	--	--	--	K11303	ath:AT5G56740	histone acetyltransferase 1 [EC:2.3.1.48]	GO:0006342//chromatin silencing;GO:0016570//histone modification	GO:0004402//histone acetyltransferase activity	GO:0043231//intracellular membrane-bounded organelle
Unigene100672_num2_yongan	206	gi|5263313|gb|AAD41415.1|AC007727_4	Contains similarity to gb|U07707 epidermal growth factor receptor substrate (eps15) from Homo sapiens and contains 2 PF|00036 EF hand domains. ESTs gb|T44428 and gb|AA395440 come from this gene [Arabidopsis thaliana]	--	--	--	--	--	--	--	--	-	-	GO:0016020//membrane
Unigene100673_num2_yongan	206	gi|79312800|ref|NP_001030635.1|	ankyrin repeat family protein [Arabidopsis thaliana]	sp|Q02357|ANK1_MOUSE	Ankyrin-1 OS=Mus musculus GN=Ank1 PE=1 SV=2	SPAC2F7.10_1	COG0666	FOG: Ankyrin repeat	K06694	ath:AT2G03430	26S proteasome non-ATPase regulatory subunit 10	-	-	-
Unigene100674_num2_yongan	206	gi|30694694|ref|NP_199323.2|	protein binding / zinc ion binding [Arabidopsis thaliana]	--	--	--	--	--	--	--	--	GO:0009725//response to hormone stimulus	GO:0046914//transition metal ion binding	-
Unigene100675_num2_yongan	206	gi|297839479|ref|XP_002887621.1|	T4O12.15 [Arabidopsis lyrata subsp. lyrata] >gi|297333462|gb|EFH63880.1| T4O12.15 [Arabidopsis lyrata subsp. lyrata]	sp|Q84WV2|BGL20_ARATH	Beta-glucosidase 20 OS=Arabidopsis thaliana GN=BGLU20 PE=2 SV=1	AGl770	COG2723	Beta-glucosidase/6-phospho-beta-glucosidase/beta-galactosidase	K01238	ath:AT5G24550	[EC:3.2.1.-]	GO:0006952//defense response;GO:0010118//stomatal movement;GO:0009267//cellular response to starvation;GO:0048878//chemical homeostasis;GO:0043623//cellular protein complex assembly;GO:0006714;GO:0006970//response to osmotic stress;GO:0009738//abscisic acid mediated signaling pathway	GO:0005515//protein binding;GO:0043167//ion binding;GO:0015926//glucosidase activity	GO:0044432//endoplasmic reticulum part;GO:0009536//plastid;GO:0042579//microbody
Unigene100676_num2_yongan	206	gi|18409132|ref|NP_564944.1|	basic helix-loop-helix (bHLH) family protein [Arabidopsis thaliana] >gi|75336852|sp|Q9S7Y1.1|BH030_ARATH RecName: Full=Transcription factor bHLH30; AltName: Full=Transcription factor EN 53; AltName: Full=bHLH transcription factor bHLH030; AltName: Full=Basic helix-loop-helix protein 30; Short=bHLH 30; Short=AtbHLH30	sp|Q9S7Y1|BH030_ARATH	Transcription factor bHLH30 OS=Arabidopsis thaliana GN=BHLH30 PE=1 SV=1	--	--	--	--	--	--	GO:0010468//regulation of gene expression	-	GO:0043231//intracellular membrane-bounded organelle
Unigene100677_num2_yongan	206	gi|297804746|ref|XP_002870257.1|	SET domain-containing protein [Arabidopsis lyrata subsp. lyrata] >gi|297316093|gb|EFH46516.1| SET domain-containing protein [Arabidopsis lyrata subsp. lyrata]	sp|O23372|ATXR3_ARATH	Probable histone-lysine N-methyltransferase ATXR3 OS=Arabidopsis thaliana GN=ATXR3 PE=1 SV=2	--	--	--	--	--	--	-	-	-
Unigene100678_num2_yongan	206	gi|297819896|ref|XP_002877831.1|	sulfate transporter [Arabidopsis lyrata subsp. lyrata] >gi|297323669|gb|EFH54090.1| sulfate transporter [Arabidopsis lyrata subsp. lyrata]	sp|Q9SV13|SUT31_ARATH	Sulfate transporter 3.1 OS=Arabidopsis thaliana GN=SULTR3;1 PE=2 SV=1	--	--	--	--	--	--	GO:0015698//inorganic anion transport	GO:0015291//secondary active transmembrane transporter activity;GO:0015103//inorganic anion transmembrane transporter activity	GO:0031224//intrinsic to membrane
Unigene100679_num2_yongan	206	gi|51536574|gb|AAU05525.1|	At4g14240 [Arabidopsis thaliana]	sp|Q9USJ3|YJ23_SCHPO	Uncharacterized protein C4B3.03c OS=Schizosaccharomyces pombe GN=SPCC4B3.03c PE=1 SV=1	SPCC4B3.03c	COG1253	Hemolysins and related proteins containing CBS domains	--	--	--	-	-	GO:0043231//intracellular membrane-bounded organelle
Unigene10067_num2_yongan	300	gi|15237745|ref|NP_201266.1|	HAM1 (HISTONE ACETYLTRANSFERASE OF THE MYST FAMILY 1); H3/H4 histone acetyltransferase/ histone acetyltransferase/ nucleic acid binding / zinc ion binding [Arabidopsis thaliana] >gi|75262659|sp|Q9FLF7.1|MYST1_ARATH RecName: Full=Probable MYST-like histone acetyltransferase 1 >gi|10178064|dbj|BAB11428.1| histone acetyltransferase [Arabidopsis thaliana] >gi|20466436|gb|AAM20535.1| histone acetyltra…	sp|Q9FLF7|MYST1_ARATH	Probable MYST-like histone acetyltransferase 1 OS=Arabidopsis thaliana GN=HAG4 PE=2 SV=1	YOR244w	COG5027	Histone acetyltransferase (MYST family)	K11308	ath:AT5G64610	histone acetyltransferase MYST1 [EC:2.3.1.48]	-	-	-
Unigene100680_num2_yongan	206	gi|15226828|ref|NP_181023.1|	FAH1 (FATTY ACID HYDROXYLASE 1); catalytic/ fatty acid alpha-hydroxylase [Arabidopsis thaliana] >gi|2736147|gb|AAB94072.1| fatty acid hydroxylase Fah1p [Arabidopsis thaliana] >gi|3132481|gb|AAC16270.1| fatty acid hydroxylase (FAH1) [Arabidopsis thaliana] >gi|15215596|gb|AAK91343.1| At2g34770/T29F13.2 [Arabidopsis thaliana] >gi|23308163|gb|AAN18051.1| At2g34770/T29F13.2 [Arabidopsis thaliana]	sp|Q03529|SCS7_YEAST	Ceramide very long chain fatty acid hydroxylase SCS7 OS=Saccharomyces cerevisiae GN=SCS7 PE=1 SV=1	--	--	--	--	--	--	GO:0009411//response to UV;GO:0012501//programmed cell death;GO:0006631//fatty acid metabolic process;GO:0009699//phenylpropanoid biosynthetic process	GO:0046914//transition metal ion binding;GO:0004497//monooxygenase activity	GO:0031224//intrinsic to membrane;GO:0043231//intracellular membrane-bounded organelle;GO:0005576//extracellular region
Unigene100681_num2_yongan	206	gi|27808586|gb|AAO24573.1|	At1g77520 [Arabidopsis thaliana] >gi|110736212|dbj|BAF00077.1| caffeic acid 3-O-methyltransferase like protein [Arabidopsis thaliana]	sp|Q00763|COMT1_POPTM	Caffeic acid 3-O-methyltransferase 1 OS=Populus tremuloides GN=OMT1 PE=1 SV=1	--	--	--	K13066	pop:POPTR_824484	caffeic acid 3-O-methyltransferase [EC:2.1.1.68]	GO:0009699//phenylpropanoid biosynthetic process	-	GO:0044444//cytoplasmic part
Unigene100682_num2_yongan	206	gi|297792475|ref|XP_002864122.1|	hydroxyproline-rich glycoprotein family protein [Arabidopsis lyrata subsp. lyrata] >gi|297309957|gb|EFH40381.1| hydroxyproline-rich glycoprotein family protein [Arabidopsis lyrata subsp. lyrata]	--	--	--	--	--	--	--	--	-	-	-
Unigene100683_num2_yongan	206	gi|51243241|tpg|DAA01355.1|	TPA: TPA_exp: ARE1-like protein [Arabidopsis thaliana]	sp|Q8N1B4|VPS52_HUMAN	Vacuolar protein sorting-associated protein 52 homolog OS=Homo sapiens GN=VPS52 PE=1 SV=1	--	--	--	--	--	--	GO:0000904//cell morphogenesis involved in differentiation;GO:0000003//reproduction	-	GO:0012505//endomembrane system;GO:0043231//intracellular membrane-bounded organelle
Unigene100684_num2_yongan	206	gi|18405138|ref|NP_565911.1|	aspartyl protease family protein [Arabidopsis thaliana] >gi|20196976|gb|AAB87120.2| expressed protein [Arabidopsis thaliana] >gi|20197046|gb|AAM14894.1| expressed protein [Arabidopsis thaliana]	--	--	--	--	--	--	--	--	GO:0008219//cell death;GO:0019538//protein metabolic process	GO:0004175//endopeptidase activity	GO:0043231//intracellular membrane-bounded organelle
Unigene100685_num2_yongan	206	--	--	--	--	--	--	--	--	--	--	-	-	-
Unigene100686_num2_yongan	206	gi|18409281|ref|NP_566947.1|	zinc finger (CCCH-type) family protein [Arabidopsis thaliana] >gi|75165186|sp|Q94C33.1|C3H45_ARATH RecName: Full=Zinc finger CCCH domain-containing protein 45; Short=AtC3H45 >gi|14335012|gb|AAK59770.1| AT3g51180/F24M12_220 [Arabidopsis thaliana] >gi|23308223|gb|AAN18081.1| At3g51180/F24M12_220 [Arabidopsis thaliana]	sp|Q94C33|C3H45_ARATH	Zinc finger CCCH domain-containing protein 45 OS=Arabidopsis thaliana GN=At3g51180 PE=2 SV=1	--	--	--	--	--	--	-	-	-
Unigene100687_num2_yongan	206	gi|30695388|ref|NP_191690.2|	DNA-binding family protein [Arabidopsis thaliana] >gi|31711840|gb|AAP68276.1| At3g61310 [Arabidopsis thaliana] >gi|119657366|tpd|FAA00282.1| TPA: AT-hook motif nuclear localized protein 11 [Arabidopsis thaliana]	--	--	--	--	--	--	--	--	-	-	-
Unigene100688_num2_yongan	206	gi|297798040|ref|XP_002866904.1|	ATHB16 [Arabidopsis lyrata subsp. lyrata] >gi|297312740|gb|EFH43163.1| ATHB16 [Arabidopsis lyrata subsp. lyrata]	sp|Q940J1|ATB16_ARATH	Homeobox-leucine zipper protein ATHB-16 OS=Arabidopsis thaliana GN=ATHB-16 PE=2 SV=2	--	--	--	K09338	ath:AT4G40060	homeobox-leucine zipper protein	GO:0009648//photoperiodism;GO:0048506;GO:0016049//cell growth;GO:0010468//regulation of gene expression;GO:0006351//transcription
Unigene100689_num2_yongan	206	gi|15222101|ref|NP_172746.1|	SCRM2 (SCREAM 2); DNA binding / transcription factor [Arabidopsis thaliana]	sp|Q9LPW3|SCRM2_ARATH	Transcription factor SCREAM2 OS=Arabidopsis thaliana GN=SCRM2 PE=1 SV=1	--	--	--	--	--	--	GO:0010440//stomatal lineage progression;GO:0009409//response to cold;GO:0010468//regulation of gene expression;GO:0010557//positive regulation of macromolecule biosynthetic process	GO:0030528//transcription regulator activity;GO:0003676//nucleic acid binding	GO:0009536//plastid
Unigene10068_num2_yongan	1099	gi|15229384|ref|NP_191873.1|	CSP41A (CHLOROPLAST STEM-LOOP BINDING PROTEIN OF 41 KDA); mRNA binding / poly(U) binding [Arabidopsis thaliana] >gi|75311698|sp|Q9LYA9.1|Y3314_ARATH RecName: Full=Uncharacterized protein At3g63140
Unigene100690_num2_yongan	206	--	--	--	--	--	--	--	--	--	--	-	-	-
Unigene100691_num2_yongan	206	gi|15234637|ref|NP_192427.1|	PSBQ-2; calcium ion binding [Arabidopsis thaliana] >gi|18206249|sp|Q41932.2|PSBQ2_ARATH RecName: Full=Oxygen-evolving enhancer protein 3-2
Unigene100692_num2_yongan	206	gi|15226862|ref|NP_181039.1|	disease resistance family protein [Arabidopsis thaliana]	--	--	--	--	--	--	--	--	GO:0006952//defense response	GO:0003824//catalytic activity	GO:0030312//external encapsulating structure
Unigene100693_num2_yongan	206	gi|226501960|ref|NP_001151315.1|	transmembrane 9 superfamily protein member 1 [Zea mays]	sp|Q5R8F1|TM9S1_PONAB	Transmembrane 9 superfamily member 1 OS=Pongo abelii GN=TM9SF1 PE=2 SV=1	--	--	--	--	--	--	-	-	GO:0005618//cell wall;GO:0031224//intrinsic to membrane;GO:0031410//cytoplasmic vesicle;GO:0043231//intracellular membrane-bounded organelle
Unigene100694_num2_yongan	206	gi|224589495|gb|ACN59281.1|	leucine-rich repeat receptor-like protein kinase [Arabidopsis thaliana]	sp|P43298|TMK1_ARATH	Probable receptor protein kinase TMK1 OS=Arabidopsis thaliana GN=TMK1 PE=1 SV=1	--	--	--	K00924	ath:AT1G66150	[EC:2.7.1.-]	GO:0048229//gametophyte development	GO:0004702//receptor signaling protein serine/threonine kinase activity;GO:0032559//adenyl ribonucleotide binding	GO:0005618//cell wall;GO:0016020//membrane
Unigene100695_num2_yongan	206	--	--	--	--	--	--	--	--	--	--	-	-	-
Unigene100696_num2_yongan	206	gi|297817582|ref|XP_002876674.1|	CP12-2 [Arabidopsis lyrata subsp. lyrata] >gi|297322512|gb|EFH52933.1| CP12-2 [Arabidopsis lyrata subsp. lyrata]	--	--	--	--	--	--	--	--	GO:0009314//response to radiation;GO:0015977//carbon utilization by fixation of carbon dioxide;GO:0018149//peptide cross-linking;GO:0034285	GO:0005488//binding	GO:0009532//plastid stroma
Unigene100697_num2_yongan	206	gi|15223556|ref|NP_173376.1|	KCS4 (3-KETOACYL-COA SYNTHASE 4); acyltransferase/ catalytic/ transferase
Unigene100698_num2_yongan	206	--	--	--	--	--	--	--	--	--	--	-	-	-
Unigene100699_num2_yongan	206	gi|145338243|ref|NP_187434.2|	ATP binding [Arabidopsis thaliana]	sp|P08110|ENPL_CHICK	Endoplasmin OS=Gallus gallus GN=HSP90B1 PE=1 SV=1	SPAC926.04c	COG0326	Molecular chaperone
Unigene10069_num2_yongan	503	gi|15222751|ref|NP_175957.1|	BRL1 (BRI 1 LIKE); kinase [Arabidopsis thaliana] >gi|186491196|ref|NP_001117501.1| BRL1 (BRI 1 LIKE); kinase [Arabidopsis thaliana] >gi|57012628|sp|Q9ZWC8.1|BRL1_ARATH RecName: Full=Serine/threonine-protein kinase BRI1-like 1; AltName: Full=BRASSINOSTEROID INSENSITIVE 1-like protein 1; Flags: Precursor >gi|8778502|gb|AAF79510.1|AC002328_18 F20N2.4 [Arabidopsis thaliana] >gi|224589444|gb|ACN59256.…	sp|Q9ZWC8|BRL1_ARATH	Serine/threonine-protein kinase BRI1-like 1 OS=Arabidopsis thaliana GN=BRL1 PE=1 SV=1	alr0124_1	COG4886	Leucine-rich repeat (LRR) protein	K13415	vvi:100252647	protein brassinosteroid insensitive 1 [EC:2.7.10.1 2.7.11.1]	-	-	-
Unigene1006_num2_yongan	216	gi|30683185|ref|NP_193259.2|	fringe-related protein [Arabidopsis thaliana]	--	--	--	--	--	--	--	--	-	GO:0004672//protein kinase activity	-
Unigene100700_num2_yongan	206	--	--	--	--	--	--	--	--	--	--	-	-	-
Unigene100701_num2_yongan	206	gi|297817418|ref|XP_002876592.1|	fructosamine kinase family protein [Arabidopsis lyrata subsp. lyrata] >gi|297322430|gb|EFH52851.1| fructosamine kinase family protein [Arabidopsis lyrata subsp. lyrata]	sp|Q9LEW8|FN3X_ARATH	Uncharacterized protein At3g61080 OS=Arabidopsis thaliana GN=At3g61080 PE=2 SV=2	--	--	--	--	--	--	-	GO:0016772//transferase activity
Unigene100702_num2_yongan	206	gi|186511491|ref|NP_001118924.1|	catalytic [Arabidopsis thaliana]	sp|Q8TB22|SPT20_HUMAN	Spermatogenesis-associated protein 20 OS=Homo sapiens GN=SPATA20 PE=1 SV=2	--	--	--	--	--	--	-	-	GO:0009536//plastid
Unigene100703_num2_yongan	206	gi|297845854|ref|XP_002890808.1|	plant U-box17 [Arabidopsis lyrata subsp. lyrata] >gi|297336650|gb|EFH67067.1| plant U-box17 [Arabidopsis lyrata subsp. lyrata]	sp|Q9C7R6|PUB17_ARATH	U-box domain-containing protein 17 OS=Arabidopsis thaliana GN=PUB17 PE=1 SV=1	--	--	--	--	--	--	GO:0050832//defense response to fungus;GO:0032446//protein modification by small protein conjugation;GO:0012501//programmed cell death	GO:0005488//binding;GO:0019787//small conjugating protein ligase activity	GO:0043234//protein complex
Unigene100704_num2_yongan	206	--	--	--	--	--	--	--	--	--	--	-	-	-
Unigene100705_num2_yongan	206	gi|295831285|gb|ADG39311.1|	AT5G62680-like protein [Neslia paniculata]	--	--	--	--	--	K03305	ppp:PHYPADRAFT_189464	proton-dependent oligopeptide transporter
Unigene100706_num2_yongan	206	gi|297839479|ref|XP_002887621.1|	T4O12.15 [Arabidopsis lyrata subsp. lyrata] >gi|297333462|gb|EFH63880.1| T4O12.15 [Arabidopsis lyrata subsp. lyrata]	sp|Q93X94|EXL6_ARATH	GDSL esterase/lipase EXL6 OS=Arabidopsis thaliana GN=EXL6 PE=1 SV=1	--	--	--	--	--	--	GO:0000003//reproduction	GO:0016788//hydrolase activity
Unigene100707_num2_yongan	206	--	--	--	--	--	--	--	--	--	--	-	-	-
Unigene100708_num2_yongan	206	gi|14719274|gb|AAK73101.1|AF390555_1	Bax inhibitor 1 [Brassica napus] >gi|17981374|gb|AAL50979.1|AF453320_1 bax inhibitor-like protein [Brassica oleracea]	sp|Q9LD45|BI1_ARATH	Bax inhibitor 1 OS=Arabidopsis thaliana GN=BI-1 PE=1 SV=1	--	--	--	--	--	--	-	-	-
Unigene100709_num2_yongan	206	gi|18700079|gb|AAL77652.1|	AT5g49830/K21G20_4 [Arabidopsis thaliana] >gi|20334792|gb|AAM16257.1| AT5g49830/K21G20_4 [Arabidopsis thaliana]	--	--	--	--	--	--	--	--	-	-	-
Unigene10070_num2_yongan	290	gi|1416514|dbj|BAA09644.1|	CTP:phosphocholine cytidylyltransferase [Brassica napus]	sp|Q9Y5K3|PCY1B_HUMAN	Choline-phosphate cytidylyltransferase B OS=Homo sapiens GN=PCYT1B PE=1 SV=1	SPCC1827.02c	COG0615	Cytidylyltransferase	K00968	ath:AT2G32260	choline-phosphate cytidylyltransferase [EC:2.7.7.15]	-	-	-
Unigene100710_num2_yongan	206	gi|8927657|gb|AAF82148.1|AC034256_12	EST gb|N38213 comes from this gene [Arabidopsis thaliana]	--	--	--	--	--	--	--	--	-	-	-
Unigene100711_num2_yongan	206	gi|227206382|dbj|BAH57246.1|	AT3G26300 [Arabidopsis thaliana]	sp|Q9LIP6|C71BV_ARATH	Cytochrome P450 71B34 OS=Arabidopsis thaliana GN=CYP71B34 PE=2 SV=1	--	--	--	K00517	ath:AT3G26300	[EC:1.14.-.-]	-	GO:0005506//iron ion binding	GO:0044464//cell part
Unigene100712_num2_yongan	206	--	--	--	--	--	--	--	--	--	--	-	-	-
Unigene100713_num2_yongan	206	--	--	--	--	--	--	--	--	--	--	-	-	-
Unigene100714_num2_yongan	206	gi|110739225|dbj|BAF01527.1|	protein kinase like protein [Arabidopsis thaliana]	--	--	--	--	--	--	--	--	GO:0009743//response to carbohydrate stimulus;GO:0050832//defense response to fungus	GO:0016772//transferase activity
Unigene100715_num2_yongan	206	gi|297842537|ref|XP_002889150.1|	binding protein [Arabidopsis lyrata subsp. lyrata] >gi|297334991|gb|EFH65409.1| binding protein [Arabidopsis lyrata subsp. lyrata]	--	--	--	--	--	K11267	ath:AT1G77600	sister chromatid cohesion protein PDS5	-	GO:0005488//binding	-
Unigene100716_num2_yongan	206	gi|297847608|ref|XP_002891685.1|	kinase family protein [Arabidopsis lyrata subsp. lyrata] >gi|297337527|gb|EFH67944.1| kinase family protein [Arabidopsis lyrata subsp. lyrata]	sp|P93050|RKF3_ARATH	Probable LRR receptor-like serine/threonine-protein kinase RKF3 OS=Arabidopsis thaliana GN=RKF3 PE=1 SV=1	--	--	--	K00924	ath:AT1G75820	[EC:2.7.1.-]	GO:0006464//protein modification process	GO:0004672//protein kinase activity;GO:0032559//adenyl ribonucleotide binding	GO:0016020//membrane;GO:0031410//cytoplasmic vesicle
Unigene100717_num2_yongan	206	gi|115474597|ref|NP_001060895.1|	Os08g0125300 [Oryza sativa Japonica Group] >gi|113622864|dbj|BAF22809.1| Os08g0125300 [Oryza sativa Japonica Group]	sp|P10978|POLX_TOBAC	Retrovirus-related Pol polyprotein from transposon TNT 1-94 OS=Nicotiana tabacum PE=2 SV=1	--	--	--	--	--	--	GO:0006259//DNA metabolic process	GO:0046914//transition metal ion binding;GO:0003676//nucleic acid binding	-
Unigene100718_num2_yongan	206	gi|297823717|ref|XP_002879741.1|	mate efflux family protein [Arabidopsis lyrata subsp. lyrata] >gi|297325580|gb|EFH56000.1| mate efflux family protein [Arabidopsis lyrata subsp. lyrata]	--	--	--	--	--	--	--	--	-	-	-
Unigene100719_num2_yongan	206	gi|297830568|ref|XP_002883166.1|	hypothetical protein ARALYDRAFT_898294 [Arabidopsis lyrata subsp. lyrata] >gi|297329006|gb|EFH59425.1| hypothetical protein ARALYDRAFT_898294 [Arabidopsis lyrata subsp. lyrata]	--	--	--	--	--	--	--	--	-	-	-
Unigene10071_num2_yongan	299	gi|297847862|ref|XP_002891812.1|	beta-fructofuranosidase 5 [Arabidopsis lyrata subsp. lyrata] >gi|297337654|gb|EFH68071.1| beta-fructofuranosidase 5 [Arabidopsis lyrata subsp. lyrata]	sp|Q67XZ3|INV3_ARATH	Beta-fructofuranosidase
Unigene100720_num2_yongan	206	gi|297839799|ref|XP_002887781.1|	metacaspase 7 [Arabidopsis lyrata subsp. lyrata] >gi|297333622|gb|EFH64040.1| metacaspase 7 [Arabidopsis lyrata subsp. lyrata]	sp|O64517|MCA4_ARATH	Metacaspase-4 OS=Arabidopsis thaliana GN=AMC4 PE=1 SV=1	--	--	--	--	--	--	GO:0019538//protein metabolic process;GO:0012502//induction of programmed cell death	GO:0070011//peptidase activity
Unigene100721_num2_yongan	206	gi|15239652|ref|NP_200261.1|	FQR1 (FLAVODOXIN-LIKE QUINONE REDUCTASE 1); FMN binding / oxidoreductase
Unigene100722_num2_yongan	206	gi|297807703|ref|XP_002871735.1|	inositol 1
Unigene100723_num2_yongan	206	gi|4508075|gb|AAD21419.1|	Unknown protein [Arabidopsis thaliana] >gi|111074464|gb|ABH04605.1| At1g61740 [Arabidopsis thaliana]	--	--	--	--	--	--	--	--	-	GO:0005488//binding	-
Unigene100724_num2_yongan	206	--	--	--	--	--	--	--	--	--	--	-	-	-
Unigene100725_num2_yongan	206	--	--	--	--	--	--	--	--	--	--	-	-	-
Unigene100726_num2_yongan	206	--	--	--	--	--	--	--	--	--	--	-	-	-
Unigene100727_num2_yongan	206	--	--	--	--	--	--	--	--	--	--	-	-	-
Unigene100728_num2_yongan	206	gi|21536697|gb|AAM61029.1|	ankyrin-like protein [Arabidopsis thaliana]	sp|Q940J9|PMT8_ARATH	Probable methyltransferase PMT8 OS=Arabidopsis thaliana GN=At1g04430 PE=1 SV=1	--	--	--	--	--	--	-	GO:0046872//metal ion binding;GO:0016740//transferase activity	GO:0016020//membrane;GO:0031410//cytoplasmic vesicle;GO:0043231//intracellular membrane-bounded organelle
Unigene100729_num2_yongan	206	gi|297813649|ref|XP_002874708.1|	ATOSM34 [Arabidopsis lyrata subsp. lyrata] >gi|297320545|gb|EFH50967.1| ATOSM34 [Arabidopsis lyrata subsp. lyrata]	sp|P50700|OSL3_ARATH	Osmotin-like protein OSM34 OS=Arabidopsis thaliana GN=OSM34 PE=2 SV=2	--	--	--	--	--	--	-	-	-
Unigene10072_num2_yongan	451	gi|145360678|ref|NP_565845.2|	ubiquitin-protein ligase [Arabidopsis thaliana]	sp|Q8S8F2|FBL11_ARATH	LRR and BTB/POZ domain-containing protein FBL11 OS=Arabidopsis thaliana GN=FBL11 PE=2 SV=2	--	--	--	--	--	--	-	-	-
Unigene100730_num2_yongan	206	--	--	--	--	--	--	--	--	--	--	-	-	-
Unigene100731_num2_yongan	206	gi|3319372|gb|AAC28221.1|	similar to reverse transcriptases (PFam: rvt.hmm
Unigene100732_num2_yongan	206	gi|22553016|emb|CAD44995.1|	multidrug-resistance related protein [Arabidopsis thaliana]	sp|Q8LGU1|AB8C_ARATH	ABC transporter C family member 8 OS=Arabidopsis thaliana GN=ABCC8 PE=2 SV=2	SPAC9E9.12c	COG1132	ABC-type multidrug transport system
Unigene100733_num2_yongan	206	--	--	--	--	--	--	--	--	--	--	-	-	-
Unigene100734_num2_yongan	206	gi|30684475|ref|NP_196861.2|	DCP2 (DECAPPING 2); hydrolase/ m7G(5')pppN diphosphatase/ mRNA binding / protein homodimerization [Arabidopsis thaliana] >gi|28950945|gb|AAO63396.1| At5g13570 [Arabidopsis thaliana]	--	--	--	--	--	K12613	ath:AT5G13570	mRNA-decapping enzyme subunit 2 [EC:3.-.-.-]	GO:0031086//nuclear-transcribed mRNA catabolic process
Unigene100735_num2_yongan	206	gi|15217654|ref|NP_176626.1|	proline-rich family protein [Arabidopsis thaliana] >gi|6633834|gb|AAF19693.1|AC009519_27 F1N19.3 [Arabidopsis thaliana] >gi|34365707|gb|AAQ65165.1| At1g64450 [Arabidopsis thaliana]	--	--	--	--	--	--	--	--	-	-	GO:0044464//cell part
Unigene100736_num2_yongan	206	gi|301643119|gb|ADK88108.1|	AtIII18x5-like protein [Arabidopsis halleri] >gi|301643121|gb|ADK88109.1| AtIII18x5-like protein [Arabidopsis halleri]	--	--	--	--	--	--	--	--	-	-	-
Unigene100737_num2_yongan	206	--	--	--	--	--	--	--	--	--	--	-	-	-
Unigene100738_num2_yongan	206	gi|5902390|gb|AAD55492.1|AC008148_2	Unknown protein [Arabidopsis thaliana] >gi|30725430|gb|AAP37737.1| At1g70770 [Arabidopsis thaliana] >gi|227202632|dbj|BAH56789.1| AT1G70770 [Arabidopsis thaliana]	--	--	--	--	--	--	--	--	-	-	GO:0016020//membrane;GO:0043231//intracellular membrane-bounded organelle
Unigene100739_num2_yongan	206	--	--	--	--	--	--	--	--	--	--	-	-	-
Unigene10073_num2_yongan	513	gi|145348229|ref|NP_194623.2|	catalytic [Arabidopsis thaliana]	sp|Q09117|BSPB_POPDE	Bark storage protein B OS=Populus deltoides GN=BSP PE=1 SV=1	CC2266	COG0775	Nucleoside phosphorylase	--	--	--	-	-	-
Unigene100740_num2_yongan	206	gi|18403763|ref|NP_565798.1|	catalytic [Arabidopsis thaliana] >gi|20197214|gb|AAM14975.1| expressed protein [Arabidopsis thaliana]	--	--	--	--	--	--	--	--	-	-	-
Unigene100741_num2_yongan	206	--	--	--	--	--	--	--	--	--	--	-	-	-
Unigene100742_num2_yongan	206	--	--	--	--	--	--	--	--	--	--	-	-	-
Unigene100743_num2_yongan	206	gi|15237733|ref|NP_201260.1|	loricrin-related [Arabidopsis thaliana]	--	--	--	--	--	--	--	--	-	-	-
Unigene100744_num2_yongan	206	--	--	--	--	--	--	--	--	--	--	-	-	-
Unigene100745_num2_yongan	206	gi|297823049|ref|XP_002879407.1|	WD-40 repeat family protein [Arabidopsis lyrata subsp. lyrata] >gi|297325246|gb|EFH55666.1| WD-40 repeat family protein [Arabidopsis lyrata subsp. lyrata]	sp|Q9FUY2|LEUNG_ARATH	Transcriptional corepressor LEUNIG OS=Arabidopsis thaliana GN=LUG PE=1 SV=2	--	--	--	--	--	--	GO:0009791//post-embryonic development;GO:0006350//transcription;GO:0015031//protein transport	GO:0005488//binding;GO:0004683//calmodulin-dependent protein kinase activity	GO:0043234//protein complex;GO:0031410//cytoplasmic vesicle
Unigene100746_num2_yongan	206	gi|108947727|gb|ABG24208.1|	mevalonate kinase [Arnebia euchroma]	sp|P46086|KIME_ARATH	Mevalonate kinase OS=Arabidopsis thaliana GN=At5g27450 PE=2 SV=1	YMR208w	COG1577	Mevalonate kinase	K00869	ath:AT5G27450	mevalonate kinase [EC:2.7.1.36]	GO:0006720//isoprenoid metabolic process;GO:0006796//phosphate metabolic process	GO:0016301//kinase activity;GO:0032559//adenyl ribonucleotide binding	GO:0044424//intracellular part
Unigene100747_num2_yongan	206	--	--	--	--	--	--	--	--	--	--	-	-	-
Unigene100748_num2_yongan	206	gi|18397616|ref|NP_564360.1|	SEC14 cytosolic factor family protein / phosphoglyceride transfer family protein [Arabidopsis thaliana] >gi|79318998|ref|NP_001031119.1| SEC14 cytosolic factor family protein / phosphoglyceride transfer family protein [Arabidopsis thaliana] >gi|78099068|sp|Q94C59.2|PATL4_ARATH RecName: Full=Patellin-4 >gi|4587525|gb|AAD25756.1|AC007060_14 Contains the PF|00650 CRAL/TRIO phosphatidyl-inositol-tran…
Unigene100749_num2_yongan	206	--	--	--	--	--	--	--	--	--	--	-	-	-
Unigene10074_num2_yongan	390	--	--	--	--	--	--	--	--	--	--	-	-	-
Unigene100750_num2_yongan	206	--	--	--	--	--	--	--	--	--	--	-	-	-
Unigene100751_num2_yongan	206	gi|297837151|ref|XP_002886457.1|	ATSCO1/ATSCO1/CPEF-G [Arabidopsis lyrata subsp. lyrata] >gi|297332298|gb|EFH62716.1| ATSCO1/ATSCO1/CPEF-G [Arabidopsis lyrata subsp. lyrata]	sp|P34811|EFGC_SOYBN	Elongation factor G
Unigene100752_num2_yongan	206	gi|16118889|gb|AAL14645.1|AF417857_1	AOP1 [Arabidopsis lyrata] >gi|16118984|gb|AAL14690.1| 2-oxoglutarate-dependent dioxygenase [Arabidopsis lyrata]	--	--	--	--	--	--	--	--	GO:0019758	GO:0016491//oxidoreductase activity	GO:0044464//cell part
Unigene100753_num2_yongan	206	gi|297804114|ref|XP_002869941.1|	hypothetical protein ARALYDRAFT_914630 [Arabidopsis lyrata subsp. lyrata] >gi|297315777|gb|EFH46200.1| hypothetical protein ARALYDRAFT_914630 [Arabidopsis lyrata subsp. lyrata]	--	--	--	--	--	--	--	--	-	-	-
Unigene100754_num2_yongan	206	gi|115480547|ref|NP_001063867.1|	Os09g0551300 [Oryza sativa Japonica Group] >gi|113632100|dbj|BAF25781.1| Os09g0551300 [Oryza sativa Japonica Group]	--	--	--	--	--	--	--	--	GO:0009987//cellular process;GO:0009887//organ morphogenesis	GO:0008168//methyltransferase activity	GO:0031981//nuclear lumen
Unigene100755_num2_yongan	206	gi|149391235|gb|ABR25635.1|	NADP-specific glutamate dehydrogenase [Oryza sativa Indica Group]	sp|P29507|DHE4_DEBOC	NADP-specific glutamate dehydrogenase OS=Debaryomyces occidentalis GN=GDHA PE=3 SV=1	PM0043	COG0334	Glutamate dehydrogenase/leucine dehydrogenase	K00262	ath:AT1G51720	glutamate dehydrogenase (NADP+) [EC:1.4.1.4]	GO:0006519//cellular amino acid and derivative metabolic process	GO:0016639//oxidoreductase activity
Unigene100756_num2_yongan	206	gi|53850553|gb|AAU95453.1|	At1g04220 [Arabidopsis thaliana]	sp|Q5XEP9|KCS17_ARATH	3-ketoacyl-CoA synthase 17 OS=Arabidopsis thaliana GN=KCS17 PE=2 SV=2	--	--	--	--	--	--	GO:0009314//response to radiation;GO:0006950//response to stress;GO:0006631//fatty acid metabolic process	GO:0004312//fatty-acid synthase activity	GO:0044464//cell part
Unigene100757_num2_yongan	206	--	--	--	--	--	--	--	--	--	--	-	-	-
Unigene100758_num2_yongan	206	gi|56550679|gb|AAV97793.1|	At5g10750 [Arabidopsis thaliana] >gi|57222152|gb|AAW38983.1| At5g10750 [Arabidopsis thaliana]	--	--	--	--	--	--	--	--	-	-	-
Unigene100759_num2_yongan	206	gi|30023796|gb|AAP13431.1|	At5g02530 [Arabidopsis thaliana]	--	--	--	--	--	K12881	ath:AT5G02530	THO complex subunit 4	-	GO:0005488//binding	-
Unigene10075_num2_yongan	257	gi|58761369|gb|AAW82381.1|	chloroplast 1-hydroxy-2-methyl-butenyl 4-diphosphate reductase [Arabidopsis thaliana]	sp|B1WTZ2|ISPH_CYAA5	4-hydroxy-3-methylbut-2-enyl diphosphate reductase OS=Cyanothece sp. (strain ATCC 51142) GN=ispH PE=3 SV=1	slr0348	COG0761	Penicillin tolerance protein	K03527	ath:AT4G34350	4-hydroxy-3-methylbut-2-enyl diphosphate reductase [EC:1.17.1.2]	-	-	-
Unigene100760_num2_yongan	206	gi|18412864|ref|NP_565239.1|	amino acid transporter family protein [Arabidopsis thaliana] >gi|16226719|gb|AAL16241.1|AF428472_1 At1g80510/T21F11_16 [Arabidopsis thaliana] >gi|23506157|gb|AAN31090.1| At1g80510/T21F11_16 [Arabidopsis thaliana]	--	--	--	--	--	--	--	--	GO:0046942//carboxylic acid transport	GO:0005310//dicarboxylic acid transmembrane transporter activity;GO:0005275//amine transmembrane transporter activity	GO:0043231//intracellular membrane-bounded organelle;GO:0031224//intrinsic to membrane
Unigene100761_num2_yongan	206	gi|15217883|ref|NP_176112.1|	jacalin lectin family protein [Arabidopsis thaliana]	sp|O04316|NSP4_ARATH	Nitrile-specifier protein 4 OS=Arabidopsis thaliana GN=NSP4 PE=2 SV=1	--	--	--	--	--	--	GO:0009725//response to hormone stimulus;GO:0044267//cellular protein metabolic process	GO:0046914//transition metal ion binding	GO:0009536//plastid
Unigene100762_num2_yongan	206	gi|18404552|ref|NP_566767.1|	ATL5 (A. THALIANA RIBOSOMAL PROTEIN L5); 5S rRNA binding / structural constituent of ribosome [Arabidopsis thaliana] >gi|108860938|sp|Q8LBI1.2|RL51_ARATH RecName: Full=60S ribosomal protein L5-1 >gi|15809788|gb|AAL06822.1| AT5g39740/MKM21_30 [Arabidopsis thaliana] >gi|17473632|gb|AAL38279.1| 60S ribosomal protein L5 [Arabidopsis thaliana] >gi|20148745|gb|AAM10263.1| 60S ribosomal protein L5 [Arab…	sp|P49227|RL52_ARATH	60S ribosomal protein L5-2 OS=Arabidopsis thaliana GN=RPL5B PE=2 SV=3	YPL131w	COG0256	Ribosomal protein L18	K02932	ath:AT5G39740	large subunit ribosomal protein L5e	GO:0003002;GO:0022613;GO:0009887//organ morphogenesis;GO:0051169//nuclear transport;GO:0010467//gene expression;GO:0065003	GO:0046914//transition metal ion binding;GO:0019843//rRNA binding;GO:0005198//structural molecule activity	GO:0031981//nuclear lumen;GO:0009536//plastid;GO:0015934//large ribosomal subunit;GO:0016020//membrane
Unigene100763_num2_yongan	206	gi|18397483|ref|NP_566274.1|	zinc finger (C3HC4-type RING finger) family protein [Arabidopsis thaliana] >gi|115311453|gb|ABI93907.1| At3g06140 [Arabidopsis thaliana]	sp|Q1A1A5|FOXG1_CERPY	Forkhead box protein G1 OS=Cercopithecus pygerythrus GN=FOXG1 PE=3 SV=1	--	--	--	--	--	--	-	GO:0046914//transition metal ion binding	-
Unigene100764_num2_yongan	206	gi|14335034|gb|AAK59781.1|	At1g32160/F3C3_6 [Arabidopsis thaliana] >gi|27363354|gb|AAO11596.1| At1g32160/F3C3_6 [Arabidopsis thaliana]	--	--	--	--	--	--	--	--	-	-	GO:0009536//plastid
Unigene100765_num2_yongan	206	gi|145330001|ref|NP_001077986.1|	SYCO ARATH; ATP binding / aminoacyl-tRNA ligase/ cysteine-tRNA ligase/ nucleotide binding [Arabidopsis thaliana]	sp|A6VX53|SYC_MARMS	Cysteinyl-tRNA synthetase OS=Marinomonas sp. (strain MWYL1) GN=cysS PE=3 SV=1	all1092	COG0215	Cysteinyl-tRNA synthetase	K01883	ath:AT2G31170	cysteinyl-tRNA synthetase [EC:6.1.1.16]	GO:0006418//tRNA aminoacylation for protein translation	GO:0004812//aminoacyl-tRNA ligase activity;GO:0032559//adenyl ribonucleotide binding	GO:0043231//intracellular membrane-bounded organelle
Unigene100766_num2_yongan	206	gi|110736192|dbj|BAF00067.1|	SRF3 [Arabidopsis thaliana]	sp|Q6R2K3|SRF3_ARATH	Protein STRUBBELIG-RECEPTOR FAMILY 3 OS=Arabidopsis thaliana GN=SRF3 PE=1 SV=1	--	--	--	K13418	vvi:100247683	somatic embryogenesis receptor kinase 1 [EC:2.7.10.1 2.7.11.1]	GO:0006464//protein modification process;GO:0007167//enzyme linked receptor protein signaling pathway	GO:0004871//signal transducer activity;GO:0004713//protein tyrosine kinase activity;GO:0032559//adenyl ribonucleotide binding	GO:0031224//intrinsic to membrane;GO:0031410//cytoplasmic vesicle
Unigene100767_num2_yongan	206	gi|297839799|ref|XP_002887781.1|	metacaspase 7 [Arabidopsis lyrata subsp. lyrata] >gi|297333622|gb|EFH64040.1| metacaspase 7 [Arabidopsis lyrata subsp. lyrata]	sp|O64517|MCA4_ARATH	Metacaspase-4 OS=Arabidopsis thaliana GN=AMC4 PE=1 SV=1	--	--	--	--	--	--	GO:0019538//protein metabolic process;GO:0012502//induction of programmed cell death	GO:0070011//peptidase activity
Unigene100768_num2_yongan	206	gi|222423349|dbj|BAH19649.1|	AT5G25930 [Arabidopsis thaliana]	--	--	--	--	--	K00924	ath:AT5G25930	[EC:2.7.1.-]	GO:0006952//defense response;GO:0009743//response to carbohydrate stimulus	GO:0016772//transferase activity
Unigene100769_num2_yongan	206	gi|14030631|gb|AAK52990.1|AF375406_1	AT5g45020/K21C13_21 [Arabidopsis thaliana] >gi|23308293|gb|AAN18116.1| At5g45020/K21C13_21 [Arabidopsis thaliana]	sp|P42620|YQJG_ECOLI	Uncharacterized protein yqjG OS=Escherichia coli (strain K12) GN=yqjG PE=3 SV=1	BMEI0455	COG0435	Predicted glutathione S-transferase	K07393	rcu:RCOM_1291360	putative glutathione S-transferase	GO:0010038//response to metal ion	GO:0003824//catalytic activity	GO:0009536//plastid
Unigene10076_num2_yongan	307	gi|6693032|gb|AAF24958.1|AC012375_21	T22C5.23 [Arabidopsis thaliana]	sp|Q37145|ACA1_ARATH	Calcium-transporting ATPase 1
Unigene100770_num2_yongan	206	--	--	--	--	--	--	--	--	--	--	-	-	-
Unigene100771_num2_yongan	206	--	--	--	--	--	--	--	--	--	--	-	-	-
Unigene100772_num2_yongan	206	--	--	--	--	--	--	--	--	--	--	-	-	-
Unigene100773_num2_yongan	206	--	--	--	--	--	--	--	--	--	--	-	-	-
Unigene100774_num2_yongan	206	gi|15724184|gb|AAL06484.1|AF411794_1	At2g24550/F25P17.15 [Arabidopsis thaliana]	--	--	--	--	--	--	--	--	-	-	-
Unigene100775_num2_yongan	206	--	--	--	--	--	--	--	--	--	--	-	-	-
Unigene100776_num2_yongan	206	gi|145337405|ref|NP_177278.3|	EBS1 (EMS-mutagenized bri1 suppressor 1); UDP-glucose:glycoprotein glucosyltransferase/ transferase
Unigene100777_num2_yongan	206	gi|1143711|gb|AAA84891.1|	non-green plastid inner envelope membrane protein precursor [Brassica oleracea var. botrytis]	--	--	--	--	--	--	--	--	-	-	GO:0009528//plastid inner membrane
Unigene100778_num2_yongan	206	--	--	--	--	--	--	--	--	--	--	-	-	-
Unigene100779_num2_yongan	206	--	--	--	--	--	--	--	--	--	--	-	-	-
Unigene10077_num2_yongan	303	gi|262411014|gb|ACY66871.1|	P20Sh249C12 [Saccharum hybrid cultivar R570]	--	--	--	--	--	--	--	--	-	-	-
Unigene100780_num2_yongan	206	gi|9755775|emb|CAC01895.1|	glutamine-rich protein [Arabidopsis thaliana]	sp|Q54TH6|Y9863_DICDI	Probable serine/threonine-protein kinase DDB_G0281745 OS=Dictyostelium discoideum GN=DDB_G0281745 PE=3 SV=1	--	--	--	--	--	--	-	-	-
Unigene100781_num2_yongan	206	gi|15219165|ref|NP_175710.1|	UBC26 (UBIQUITIN-CONJUGATING ENZYME 26); ubiquitin-protein ligase [Arabidopsis thaliana]	sp|Q8GY87|UBC26_ARATH	Probable ubiquitin carrier protein E2 26 OS=Arabidopsis thaliana GN=UBC26 PE=2 SV=2	--	--	--	--	--	--	-	-	-
Unigene100782_num2_yongan	206	gi|30697332|ref|NP_200820.3|	TOE2; DNA binding / transcription factor [Arabidopsis thaliana] >gi|75264273|sp|Q9LVG2.1|TOE2_ARATH RecName: Full=AP2-like ethylene-responsive transcription factor TOE2; AltName: Full=Protein TARGET OF EAT 2 >gi|8777351|dbj|BAA96941.1| AP2 domain transcription factor-like [Arabidopsis thaliana]	sp|Q9LVG2|TOE2_ARATH	AP2-like ethylene-responsive transcription factor TOE2 OS=Arabidopsis thaliana GN=TOE2 PE=2 SV=1	--	--	--	K09284	ath:AT5G60120	AP2-like factor
Unigene100783_num2_yongan	206	gi|15010714|gb|AAK74016.1|	At1g13220/F3F19_25 [Arabidopsis thaliana] >gi|23308351|gb|AAN18145.1| At1g13220/F3F19_25 [Arabidopsis thaliana]	--	--	--	--	--	--	--	--	GO:0006996//organelle organization	GO:0005488//binding	GO:0044444//cytoplasmic part;GO:0031981//nuclear lumen
Unigene100784_num2_yongan	206	gi|238481327|ref|NP_001154726.1|	RBX1 (RING-BOX 1); protein binding [Arabidopsis thaliana]	sp|Q940X7|RBX1A_ARATH	RING-box protein 1a OS=Arabidopsis thaliana GN=RBX1A PE=1 SV=1	--	--	--	K03868	ath:AT5G20570	RING-box protein 1	GO:0032446//protein modification by small protein conjugation	GO:0046914//transition metal ion binding	GO:0031461//cullin-RING ubiquitin ligase complex
Unigene100785_num2_yongan	206	gi|18398053|ref|NP_566320.1|	OBE1 (OBERON1); protein binding / zinc ion binding [Arabidopsis thaliana] >gi|66865890|gb|AAY57579.1| PHD family protein [Arabidopsis thaliana]	--	--	--	--	--	--	--	--	GO:0010074//maintenance of meristem identity;GO:0010015//root morphogenesis;GO:0003006//reproductive developmental process;GO:0010467//gene expression;GO:0046739//spread of virus in host	GO:0046872//metal ion binding;GO:0042802//identical protein binding;GO:0046983//protein dimerization activity	GO:0043231//intracellular membrane-bounded organelle
Unigene100786_num2_yongan	206	gi|297813687|ref|XP_002874727.1|	PLDGAMMA1 [Arabidopsis lyrata subsp. lyrata] >gi|297320564|gb|EFH50986.1| PLDGAMMA1 [Arabidopsis lyrata subsp. lyrata]	sp|Q9T053|PLDG1_ARATH	Phospholipase D gamma 1 OS=Arabidopsis thaliana GN=PLDGAMMA1 PE=1 SV=1	--	--	--	K01115	ath:AT4G11850	phospholipase D [EC:3.1.4.4]	GO:0042742//defense response to bacterium;GO:0006650//glycerophospholipid metabolic process;GO:0003006//reproductive developmental process	GO:0004620//phospholipase activity;GO:0046872//metal ion binding;GO:0035091//phosphoinositide binding	GO:0005840//ribosome;GO:0009536//plastid;GO:0016020//membrane
Unigene100787_num2_yongan	206	gi|149944331|gb|ABR46208.1|	At4g04614 [Arabidopsis thaliana]	--	--	--	--	--	--	--	--	-	-	-
Unigene100788_num2_yongan	206	gi|24430042|gb|AAD30594.2|AC007369_4	Hypothetical protein [Arabidopsis thaliana]	--	--	--	--	--	--	--	--	-	-	-
Unigene100789_num2_yongan	206	gi|238479244|ref|NP_001154517.1|	myosin heavy chain-related [Arabidopsis thaliana]	--	--	--	--	--	--	--	--	GO:0003006//reproductive developmental process	-	-
Unigene10078_num2_yongan	728	gi|15450930|gb|AAK96736.1|	Unknown protein [Arabidopsis thaliana]	sp|B2IG64|RL25_BEII9	50S ribosomal protein L25 OS=Beijerinckia indica subsp. indica (strain ATCC 9039 / DSM 1715 / NCIB 8712) GN=rplY PE=3 SV=1	CC0485	COG1825	Ribosomal protein L25 (general stress protein Ctc)	K02897	rcu:RCOM_0602110	large subunit ribosomal protein L25	-	-	-
Unigene100790_num2_yongan	206	--	--	--	--	--	--	--	--	--	--	-	-	-
Unigene100791_num2_yongan	206	--	--	--	--	--	--	--	--	--	--	-	-	-
Unigene100792_num2_yongan	206	--	--	--	--	--	--	--	--	--	--	-	-	-
Unigene100793_num2_yongan	206	--	--	--	--	--	--	--	--	--	--	-	-	-
Unigene100794_num2_yongan	206	gi|30685968|ref|NP_197170.2|	PHD finger family protein [Arabidopsis thaliana]	--	--	--	--	--	--	--	--	-	-	-
Unigene100795_num2_yongan	206	gi|18410398|ref|NP_567030.1|	SZF1 (SALT-INDUCIBLE ZINC FINGER 1); transcription factor [Arabidopsis thaliana] >gi|75305925|sp|Q93ZS9.1|C3H47_ARATH RecName: Full=Zinc finger CCCH domain-containing protein 47; Short=AtC3H47; AltName: Full=AtSZF1	sp|Q93ZS9|C3H47_ARATH	Zinc finger CCCH domain-containing protein 47 OS=Arabidopsis thaliana GN=At3g55980 PE=2 SV=1	--	--	--	--	--	--	GO:0010468//regulation of gene expression;GO:0006952//defense response;GO:0009743//response to carbohydrate stimulus	GO:0046872//metal ion binding	-
Unigene100796_num2_yongan	206	gi|11132756|sp|O04160.2|KSGT_BRANA	RecName: Full=Shaggy-related protein kinase theta; AltName: Full=ASK-theta >gi|2569950|emb|CAA73214.1| shaggy-like protein kinase tetha [Brassica napus]	sp|O04160|KSGT_BRANA	Shaggy-related protein kinase theta OS=Brassica napus PE=2 SV=2	SPAC1687.15	COG0515	Serine/threonine protein kinase	K00924	ath:AT4G00720	[EC:2.7.1.-]	GO:0009725//response to hormone stimulus;GO:0006464//protein modification process	GO:0004672//protein kinase activity;GO:0032559//adenyl ribonucleotide binding	GO:0043231//intracellular membrane-bounded organelle;GO:0044444//cytoplasmic part
Unigene100797_num2_yongan	206	--	--	--	--	--	--	--	--	--	--	-	-	-
Unigene100798_num2_yongan	206	--	--	--	--	--	--	--	--	--	--	-	-	-
Unigene100799_num2_yongan	206	gi|186493045|ref|NP_001117547.1|	transcription factor [Arabidopsis thaliana]	sp|Q7XJU0|Y1462_ARATH	Uncharacterized basic helix-loop-helix protein At1g64625 OS=Arabidopsis thaliana GN=At1g64625 PE=2 SV=1	--	--	--	--	--	--	GO:0010468//regulation of gene expression	-	GO:0043231//intracellular membrane-bounded organelle
Unigene10079_num2_yongan	272	gi|15226686|ref|NP_181577.1|	speckle-type POZ protein-related [Arabidopsis thaliana]	--	--	--	--	--	--	--	--	-	-	-
Unigene1007_num2_yongan	265	gi|227202670|dbj|BAH56808.1|	AT1G79090 [Arabidopsis thaliana]	--	--	--	--	--	K12617	ath:AT1G79090	DNA topoisomerase 2-associated protein PAT1	-	-	-
Unigene100800_num2_yongan	206	--	--	--	--	--	--	--	--	--	--	-	-	-
Unigene100801_num2_yongan	206	gi|222424863|dbj|BAH20383.1|	AT1G74690 [Arabidopsis thaliana]	sp|Q8L4D8|IQD31_ARATH	Protein IQ-DOMAIN 31 OS=Arabidopsis thaliana GN=IQD31 PE=1 SV=1	--	--	--	--	--	--	-	-	GO:0044444//cytoplasmic part;GO:0016020//membrane
Unigene100802_num2_yongan	206	gi|115449257|ref|NP_001048408.1|	Os02g0799300 [Oryza sativa Japonica Group] >gi|113537939|dbj|BAF10322.1| Os02g0799300 [Oryza sativa Japonica Group]	--	--	--	--	--	--	--	--	-	-	GO:0044464//cell part
Unigene100803_num2_yongan	206	--	--	--	--	--	--	--	--	--	--	-	-	-
Unigene100804_num2_yongan	206	gi|297809525|ref|XP_002872646.1|	esterase/lipase/thioesterase family protein [Arabidopsis lyrata subsp. lyrata] >gi|297318483|gb|EFH48905.1| esterase/lipase/thioesterase family protein [Arabidopsis lyrata subsp. lyrata]	--	--	--	--	--	--	--	--	-	-	-
Unigene100805_num2_yongan	206	gi|21553618|gb|AAM62711.1|	ankyrin-like protein [Arabidopsis thaliana]	sp|Q9C7A2|Y3236_ARATH	Ankyrin repeat-containing protein At3g12360 OS=Arabidopsis thaliana GN=At3g12360 PE=2 SV=1	--	--	--	--	--	--	GO:0006970//response to osmotic stress	-	GO:0016020//membrane
Unigene100806_num2_yongan	206	gi|15982826|gb|AAL09760.1|	At1g20200/T20H2_4 [Arabidopsis thaliana]	sp|Q9LNU4|PSD31_ARATH	Probable 26S proteasome non-ATPase regulatory subunit 3a OS=Arabidopsis thaliana GN=EMB2719 PE=1 SV=3	--	--	--	K03033	ath:AT1G20200	26S proteasome regulatory subunit N3	GO:0019941//modification-dependent protein catabolic process;GO:0009894;GO:0003006//reproductive developmental process	GO:0005488//binding	GO:0043234//protein complex;GO:0043231//intracellular membrane-bounded organelle;GO:0016020//membrane
Unigene100807_num2_yongan	206	gi|15222035|ref|NP_177627.1|	ARR15 (RESPONSE REGULATOR 15); transcription regulator/ two-component response regulator [Arabidopsis thaliana] >gi|51315904|sp|Q7G8V2.1|ARR15_ARATH RecName: Full=Two-component response regulator ARR15 >gi|5882734|gb|AAD55287.1|AC008263_18 Similar to gb|AB008490 response regulator 7 (ARR7) from Arabidopsis thaliana. EST gb|AA042183 comes from this gene >gi|11870065|gb|AAG40611.1|AF305720_1 respon…	sp|Q7G8V2|ARR15_ARATH	Two-component response regulator ARR15 OS=Arabidopsis thaliana GN=ARR15 PE=1 SV=1	--	--	--	--	--	--	GO:0050789//regulation of biological process;GO:0009743//response to carbohydrate stimulus;GO:0048511//rhythmic process;GO:0009755//hormone-mediated signaling pathway;GO:0006351//transcription
Unigene100808_num2_yongan	206	gi|297793149|ref|XP_002864459.1|	ATP binding protein [Arabidopsis lyrata subsp. lyrata] >gi|297310294|gb|EFH40718.1| ATP binding protein [Arabidopsis lyrata subsp. lyrata]	sp|P08927|RUBB_PEA	RuBisCO large subunit-binding protein subunit beta
Unigene100809_num2_yongan	206	gi|30102610|gb|AAP21223.1|	At1g48300 [Arabidopsis thaliana]	--	--	--	--	--	--	--	--	-	-	GO:0044464//cell part
Unigene10080_num2_yongan	526	gi|75097765|sp|O23210.2|SCL15_ARATH	RecName: Full=Scarecrow-like protein 15; Short=AtSCL15; AltName: Full=GRAS family protein 25; Short=AtGRAS-25 >gi|4006896|emb|CAB16826.1| SCARECROW-like protein [Arabidopsis thaliana] >gi|7270619|emb|CAB80337.1| SCARECROW-like protein [Arabidopsis thaliana]	sp|O23210|SCL15_ARATH	Scarecrow-like protein 15 OS=Arabidopsis thaliana GN=SCL15 PE=2 SV=2	--	--	--	--	--	--	-	-	-
Unigene100810_num2_yongan	206	gi|79314149|ref|NP_001030808.1|	CEF (clone eighty-four); protein binding / transporter/ zinc ion binding [Arabidopsis thaliana]	sp|Q9M291|SC24C_ARATH	Protein transport protein Sec24-like CEF OS=Arabidopsis thaliana GN=CEF PE=1 SV=2	Rv1078	COG1714	Predicted membrane protein/domain	K11086	zma:100272538	small nuclear ribonucleoprotein B and B'	GO:0006950//response to stress	GO:0005488//binding	GO:0043229//intracellular organelle
Unigene100811_num2_yongan	206	gi|53828513|gb|AAU94366.1|	At1g55535 [Arabidopsis thaliana] >gi|55167920|gb|AAV43792.1| At1g55535 [Arabidopsis thaliana]	--	--	--	--	--	--	--	--	-	-	GO:0044464//cell part
Unigene100812_num2_yongan	206	--	--	--	--	--	--	--	--	--	--	-	-	-
Unigene100813_num2_yongan	206	gi|18409854|ref|NP_565017.1|	PFI (PFIFFERLING) [Arabidopsis thaliana] >gi|27311595|gb|AAO00763.1| Unknown protein [Arabidopsis thaliana] >gi|31711942|gb|AAP68327.1| At1g71440 [Arabidopsis thaliana]	--	--	--	--	--	--	--	--	GO:0043623//cellular protein complex assembly;GO:0003006//reproductive developmental process	-	GO:0009536//plastid
Unigene100814_num2_yongan	206	gi|15230976|ref|NP_188621.1|	binding [Arabidopsis thaliana]	--	--	--	--	--	--	--	--	-	-	GO:0031410//cytoplasmic vesicle
Unigene100815_num2_yongan	206	--	--	--	--	--	--	--	--	--	--	-	-	-
Unigene100816_num2_yongan	206	gi|297807239|ref|XP_002871503.1|	hypothetical protein ARALYDRAFT_488029 [Arabidopsis lyrata subsp. lyrata] >gi|297317340|gb|EFH47762.1| hypothetical protein ARALYDRAFT_488029 [Arabidopsis lyrata subsp. lyrata]	--	--	--	--	--	--	--	--	-	-	GO:0016020//membrane
Unigene100817_num2_yongan	206	gi|227206422|dbj|BAH57266.1|	AT1G24050 [Arabidopsis thaliana]	--	--	--	--	--	--	--	--	-	-	-
Unigene100818_num2_yongan	206	gi|15234972|ref|NP_195632.1|	APL3; glucose-1-phosphate adenylyltransferase [Arabidopsis thaliana] >gi|17433716|sp|P55231.2|GLGL3_ARATH RecName: Full=Glucose-1-phosphate adenylyltransferase large subunit 3
Unigene100819_num2_yongan	206	gi|297807239|ref|XP_002871503.1|	hypothetical protein ARALYDRAFT_488029 [Arabidopsis lyrata subsp. lyrata] >gi|297317340|gb|EFH47762.1| hypothetical protein ARALYDRAFT_488029 [Arabidopsis lyrata subsp. lyrata]	--	--	--	--	--	--	--	--	-	-	GO:0016020//membrane
Unigene10081_num2_yongan	574	gi|4971998|emb|CAB43864.1|	polynucleotide phosphorylase [Arabidopsis thaliana] >gi|4972000|emb|CAB43865.1| polynucleotide phosphorylase [Arabidopsis thaliana] >gi|7573307|emb|CAB87625.1| polynucleotide phosphorylase [Arabidopsis thaliana]	--	--	--	--	--	K00962	ath:AT5G14580	polyribonucleotide nucleotidyltransferase [EC:2.7.7.8]	-	-	-
Unigene100820_num2_yongan	206	--	--	--	--	--	--	--	--	--	--	-	-	-
Unigene100821_num2_yongan	206	gi|18416792|ref|NP_567752.1|	WRKY20; transcription factor [Arabidopsis thaliana]	sp|Q93WV0|WRK20_ARATH	Probable WRKY transcription factor 20 OS=Arabidopsis thaliana GN=WRKY20 PE=2 SV=1	--	--	--	--	--	--	GO:0010468//regulation of gene expression;GO:0006351//transcription
Unigene100822_num2_yongan	206	gi|62318813|dbj|BAD93862.1|	pectinesterase like protein [Arabidopsis thaliana]	sp|O22149|PME17_ARATH	Probable pectinesterase/pectinesterase inhibitor 17 OS=Arabidopsis thaliana GN=PME17 PE=2 SV=2	--	--	--	K01051	ath:AT2G45220	pectinesterase [EC:3.1.1.11]	-	GO:0030234//enzyme regulator activity;GO:0004091//carboxylesterase activity	GO:0005618//cell wall
Unigene100823_num2_yongan	206	gi|30694449|ref|NP_191203.2|	AtATG18d [Arabidopsis thaliana]	sp|Q640T2|WIPI3_XENTR	WD repeat domain phosphoinositide-interacting protein 3 OS=Xenopus tropicalis GN=wdr45l PE=2 SV=1	--	--	--	--	--	--	GO:0010260//organ senescence;GO:0006950//response to stress;GO:0044248//cellular catabolic process	GO:0046914//transition metal ion binding	GO:0009536//plastid
Unigene100824_num2_yongan	206	--	--	--	--	--	--	--	--	--	--	-	-	-
Unigene100825_num2_yongan	206	gi|2288994|gb|AAB64323.1|	expressed protein [Arabidopsis thaliana] >gi|194708808|gb|ACF88488.1| At2g43540 [Arabidopsis thaliana]	--	--	--	--	--	--	--	--	-	-	-
Unigene100826_num2_yongan	206	--	--	--	--	--	--	--	--	--	--	-	-	-
Unigene100827_num2_yongan	206	gi|4996367|dbj|BAA78426.1|	polyprotein [Arabidopsis thaliana]	--	--	--	--	--	--	--	--	GO:0006259//DNA metabolic process	GO:0046914//transition metal ion binding;GO:0003676//nucleic acid binding	-
Unigene100828_num2_yongan	206	gi|22331672|ref|NP_680106.1|	CYP71A26; electron carrier/ heme binding / iron ion binding / monooxygenase/ oxygen binding [Arabidopsis thaliana] >gi|13878399|sp|Q9STK7.1|C71AQ_ARATH RecName: Full=Cytochrome P450 71A26 >gi|4678361|emb|CAB41171.1| cytochrome P450-like protein [Arabidopsis thaliana]	sp|Q9STK7|C71AQ_ARATH	Cytochrome P450 71A26 OS=Arabidopsis thaliana GN=CYP71A26 PE=3 SV=1	--	--	--	K00517	ath:AT4G13290	[EC:1.14.-.-]	GO:0008152//metabolic process	GO:0016709//oxidoreductase activity
Unigene100829_num2_yongan	206	--	--	--	--	--	--	--	--	--	--	-	-	-
Unigene10082_num2_yongan	478	gi|22329468|ref|NP_172510.2|	nucleoporin family protein [Arabidopsis thaliana] >gi|79317517|ref|NP_001031018.1| nucleoporin family protein [Arabidopsis thaliana] >gi|19310423|gb|AAL84948.1| At1g10390/F14N23_29 [Arabidopsis thaliana] >gi|27764948|gb|AAO23595.1| At1g10390/F14N23_29 [Arabidopsis thaliana]	sp|P35658|NU214_HUMAN	Nuclear pore complex protein Nup214 OS=Homo sapiens GN=NUP214 PE=1 SV=2	XF1267	COG5297	Cellobiohydrolase A (1
Unigene100830_num2_yongan	206	--	--	--	--	--	--	--	--	--	--	-	-	-
Unigene100831_num2_yongan	206	gi|31616607|gb|AAP55720.1|	Paa2 P-type ATPase [Arabidopsis thaliana]	--	--	--	--	--	--	--	--	GO:0000041//transition metal ion transport;GO:0019941//modification-dependent protein catabolic process;GO:0009206	GO:0004175//endopeptidase activity;GO:0032559//adenyl ribonucleotide binding;GO:0043169//cation binding;GO:0043682//copper-transporting ATPase activity	GO:0005840//ribosome;GO:0031224//intrinsic to membrane;GO:0000502//proteasome complex;GO:0009534//chloroplast thylakoid
Unigene100832_num2_yongan	206	gi|297850464|ref|XP_002893113.1|	F5M15.18 [Arabidopsis lyrata subsp. lyrata] >gi|297338955|gb|EFH69372.1| F5M15.18 [Arabidopsis lyrata subsp. lyrata]	sp|Q3E6Y4|4CLL3_ARATH	4-coumarate--CoA ligase-like 3 OS=Arabidopsis thaliana GN=4CLL3 PE=2 SV=2	--	--	--	K10526	ath:AT1G20510	OPC-8:0 CoA ligase 1 [EC:6.2.1.-]	GO:0006575//cellular amino acid derivative metabolic process;GO:0006950//response to stress;GO:0009694//jasmonic acid metabolic process	GO:0016703;GO:0016405//CoA-ligase activity	GO:0042579//microbody
Unigene100833_num2_yongan	206	gi|15219501|ref|NP_177500.1|	PIN1 (PIN-FORMED 1); transporter [Arabidopsis thaliana] >gi|42558879|sp|Q9C6B8.1|PINI_ARATH RecName: Full=Auxin efflux carrier component 1; AltName: Full=Protein PIN-FORMED; Short=AtPIN1 >gi|13937193|gb|AAK50090.1|AF372950_1 At1g73590/F6D5_2 [Arabidopsis thaliana] >gi|20334720|gb|AAM16221.1| At1g73590/F6D5_2 [Arabidopsis thaliana]	sp|Q9C6B8|PINI_ARATH	Auxin efflux carrier component 1 OS=Arabidopsis thaliana GN=PIN1 PE=1 SV=1	--	--	--	--	--	--	GO:0003002;GO:0009965//leaf morphogenesis;GO:0009606//tropism;GO:0009791//post-embryonic development;GO:0003006//reproductive developmental process;GO:0009639//response to red or far red light	GO:0005488//binding	GO:0016323//basolateral plasma membrane;GO:0044424//intracellular part
Unigene100834_num2_yongan	206	gi|79495718|ref|NP_195059.3|	transferase
Unigene100835_num2_yongan	206	--	--	--	--	--	--	--	K11584	ath:AT5G03470	protein phosphatase 2 (formerly 2A)
Unigene100836_num2_yongan	206	gi|2623298|gb|AAB86444.1|	4-alpha-glucanotransferase [Arabidopsis thaliana]	--	--	--	--	--	K00705	ath:AT2G40840	4-alpha-glucanotransferase [EC:2.4.1.25]	GO:0005982//starch metabolic process;GO:0000023//maltose metabolic process	GO:0030247//polysaccharide binding;GO:0043167//ion binding;GO:0004133//glycogen debranching enzyme activity;GO:0016740//transferase activity	GO:0044444//cytoplasmic part
Unigene100837_num2_yongan	206	gi|297842429|ref|XP_002889096.1|	DNAJ heat shock N-terminal domain-containing protein [Arabidopsis lyrata subsp. lyrata] >gi|297334937|gb|EFH65355.1| DNAJ heat shock N-terminal domain-containing protein [Arabidopsis lyrata subsp. lyrata]	sp|Q8GYX8|DNJ10_ARATH	Chaperone protein dnaJ 10 OS=Arabidopsis thaliana GN=ATJ10 PE=2 SV=2	--	--	--	--	--	--	GO:0044267//cellular protein metabolic process	GO:0005515//protein binding	-
Unigene100838_num2_yongan	206	--	--	--	--	--	--	--	--	--	--	-	-	-
Unigene100839_num2_yongan	206	--	--	--	--	--	--	--	--	--	--	-	-	-
Unigene10083_num2_yongan	315	gi|297848966|ref|XP_002892364.1|	metalloendopeptidase [Arabidopsis lyrata subsp. lyrata] >gi|297338206|gb|EFH68623.1| metalloendopeptidase [Arabidopsis lyrata subsp. lyrata]	sp|Q06010|STE23_YEAST	A-factor-processing enzyme OS=Saccharomyces cerevisiae GN=STE23 PE=1 SV=2	YLR389c	COG1025	Secreted/periplasmic Zn-dependent peptidases
Unigene100840_num2_yongan	206	gi|297832272|ref|XP_002884018.1|	At2g16800/T24I21.21 [Arabidopsis lyrata subsp. lyrata] >gi|297329858|gb|EFH60277.1| At2g16800/T24I21.21 [Arabidopsis lyrata subsp. lyrata]	--	--	--	--	--	--	--	--	GO:0000041//transition metal ion transport	GO:0015082//di-
Unigene100841_num2_yongan	206	--	--	--	--	--	--	--	--	--	--	-	-	-
Unigene100842_num2_yongan	206	--	--	--	--	--	--	--	--	--	--	-	-	-
Unigene100843_num2_yongan	206	gi|15224347|ref|NP_181307.1|	RLK (receptor lectin kinase); kinase [Arabidopsis thaliana]	sp|Q9M020|LRKA2_ARATH	Lectin-domain containing receptor kinase A4.2 OS=Arabidopsis thaliana GN=LECRKA4.2 PE=2 SV=1	--	--	--	K00924	ath:AT4G35600	[EC:2.7.1.-]	GO:0006464//protein modification process;GO:0010033//response to organic substance;GO:0007167//enzyme linked receptor protein signaling pathway	GO:0004871//signal transducer activity;GO:0030246//carbohydrate binding;GO:0004713//protein tyrosine kinase activity;GO:0032559//adenyl ribonucleotide binding	GO:0016020//membrane
Unigene100844_num2_yongan	206	gi|237682420|gb|ACR10259.1|	cytochrome P450 83b1 [Brassica rapa subsp. pekinensis]	sp|O65782|C83B1_ARATH	Cytochrome P450 83B1 OS=Arabidopsis thaliana GN=CYP83B1 PE=1 SV=1	--	--	--	K11818	ath:AT4G31500	cytochrome P450
Unigene100845_num2_yongan	206	--	--	--	--	--	--	--	--	--	--	-	-	-
Unigene100846_num2_yongan	206	gi|297799706|ref|XP_002867737.1|	UDP-galactose transporter 2 [Arabidopsis lyrata subsp. lyrata] >gi|297313573|gb|EFH43996.1| UDP-galactose transporter 2 [Arabidopsis lyrata subsp. lyrata]	--	--	--	--	--	--	--	--	GO:0006810//transport	-	GO:0031224//intrinsic to membrane
Unigene100847_num2_yongan	206	gi|20453052|gb|AAM19771.1|	At1g10410/F14N23_31 [Arabidopsis thaliana]	--	--	--	--	--	--	--	--	-	-	GO:0016020//membrane
Unigene100848_num2_yongan	206	gi|145331427|ref|NP_001078072.1|	ribonuclease P [Arabidopsis thaliana]	--	--	--	--	--	--	--	--	GO:0006396//RNA processing	GO:0004549//tRNA-specific ribonuclease activity	GO:0043231//intracellular membrane-bounded organelle
Unigene100849_num2_yongan	206	gi|15237945|ref|NP_197231.1|	APG5 (AUTOPHAGY 5); transporter [Arabidopsis thaliana] >gi|75170235|sp|Q9FFI2.1|ATG5_ARATH RecName: Full=Autophagy protein 5; AltName: Full=Protein autophagy 5; Short=AtAPG5 >gi|10177074|dbj|BAB10516.1| APG5 (autophagy 5)-like protein [Arabidopsis thaliana] >gi|26450228|dbj|BAC42232.1| APG5 (autophagy 5) like protein [Arabidopsis thaliana]	sp|Q9FFI2|ATG5_ARATH	Autophagy protein 5 OS=Arabidopsis thaliana GN=ATG5 PE=2 SV=1	--	--	--	K08339	ath:AT5G17290	autophagy-related protein 5	GO:0044248//cellular catabolic process;GO:0006950//response to stress;GO:0010260//organ senescence	-	GO:0044424//intracellular part
Unigene10084_num2_yongan	538	gi|18422160|ref|NP_568599.1|	WNK8 (WITH NO LYSINE (K) KINASE 8); kinase/ protein kinase [Arabidopsis thaliana] >gi|75249575|sp|Q944Q0.1|WNK8_ARATH RecName: Full=Serine/threonine-protein kinase WNK8; Short=AtWNK8; AltName: Full=Protein kinase with no lysine 8 >gi|15983509|gb|AAL11622.1|AF424629_1 AT5g41990/MJC20_9 [Arabidopsis thaliana] >gi|21360469|gb|AAM47350.1| AT5g41990/MJC20_9 [Arabidopsis thaliana]	sp|Q944Q0|WNK8_ARATH	Serine/threonine-protein kinase WNK8 OS=Arabidopsis thaliana GN=WNK8 PE=1 SV=1	SA1063_1	COG0515	Serine/threonine protein kinase	K12132	pop:POPTR_1096507	serine/threonine-protein kinase WNK1 [EC:2.7.11.1]	-	-	-
Unigene100850_num2_yongan	206	gi|42572137|ref|NP_974159.1|	Expressed protein [Arabidopsis thaliana] >gi|111074270|gb|ABH04508.1| At1g76955 [Arabidopsis thaliana]	--	--	--	--	--	--	--	--	-	-	-
Unigene100851_num2_yongan	206	gi|297811763|ref|XP_002873765.1|	binding protein [Arabidopsis lyrata subsp. lyrata] >gi|297319602|gb|EFH50024.1| binding protein [Arabidopsis lyrata subsp. lyrata]	--	--	--	--	--	--	--	--	-	-	GO:0044464//cell part
Unigene100852_num2_yongan	206	gi|730140|sp|P39868.1|NIA2_BRANA	RecName: Full=Nitrate reductase [NADH]
Unigene100853_num2_yongan	206	gi|240254270|ref|NP_564680.4|	HUB2 (HISTONE MONO-UBIQUITINATION 2); protein binding / zinc ion binding [Arabidopsis thaliana] >gi|257051000|sp|Q9C895.2|BRE1B_ARATH RecName: Full=E3 ubiquitin-protein ligase BRE1-like 2; AltName: Full=Protein HISTONE MONOUBIQUITINATION 2; Short=AtHUB2	sp|Q9C895|BRE1B_ARATH	E3 ubiquitin-protein ligase BRE1-like 2 OS=Arabidopsis thaliana GN=HUB2 PE=1 SV=2	--	--	--	K10696	vvi:100251829	E3 ubiquitin-protein ligase BRE1 [EC:6.3.2.19]	GO:0006513//protein monoubiquitination;GO:0009887//organ morphogenesis;GO:0016574//histone ubiquitination;GO:0003006//reproductive developmental process	GO:0042802//identical protein binding;GO:0046914//transition metal ion binding;GO:0003824//catalytic activity	-
Unigene100854_num2_yongan	206	gi|297832776|ref|XP_002884270.1|	GHMP kinase family protein [Arabidopsis lyrata subsp. lyrata] >gi|297330110|gb|EFH60529.1| GHMP kinase family protein [Arabidopsis lyrata subsp. lyrata]	--	--	--	--	--	--	--	--	GO:0006796//phosphate metabolic process	GO:0016772//transferase activity
Unigene100855_num2_yongan	206	gi|22330899|ref|NP_187374.2|	GPI transamidase component PIG-S-related [Arabidopsis thaliana] >gi|17065106|gb|AAL32707.1| Unknown protein [Arabidopsis thaliana]	--	--	--	--	--	--	--	--	-	-	GO:0043231//intracellular membrane-bounded organelle;GO:0016020//membrane
Unigene100856_num2_yongan	206	gi|79318574|ref|NP_001031092.1|	CLE43 (CLAVATA3/ESR-RELATED 43) [Arabidopsis thaliana]	--	--	--	--	--	--	--	--	-	-	-
Unigene100857_num2_yongan	206	gi|206575001|gb|ACI14409.1|	WRKY75-1 transcription factor [Brassica napus]	sp|Q9FYA2|WRK75_ARATH	Probable WRKY transcription factor 75 OS=Arabidopsis thaliana GN=WRKY75 PE=2 SV=1	--	--	--	--	--	--	GO:0031667//response to nutrient levels;GO:0010468//regulation of gene expression;GO:0033554//cellular response to stress;GO:0006351//transcription
Unigene100858_num2_yongan	206	gi|240254018|ref|NP_172074.6|	ATX2 (ARABIDOPSIS TRITHORAX-LIKE PROTEIN 2); DNA binding / histone methyltransferase(H3-K4 specific) [Arabidopsis thaliana] >gi|240254020|ref|NP_001077464.4| ATX2 (ARABIDOPSIS TRITHORAX-LIKE PROTEIN 2); DNA binding / histone methyltransferase(H3-K4 specific) [Arabidopsis thaliana] >gi|257096236|sp|P0CB22.1|ATX2_ARATH RecName: Full=Histone-lysine N-methyltransferase ATX2; AltName: Full=Trithorax-h…	sp|P0CB22|ATX2_ARATH	Histone-lysine N-methyltransferase ATX2 OS=Arabidopsis thaliana GN=ATX2 PE=2 SV=1	--	--	--	--	--	--	GO:0034968;GO:0010468//regulation of gene expression;GO:0009908//flower development;GO:0006351//transcription
Unigene100859_num2_yongan	206	--	--	--	--	--	--	--	--	--	--	-	-	-
Unigene10085_num2_yongan	661	gi|15809806|gb|AAL06831.1|	At1g04130/F20D22_10 [Arabidopsis thaliana] >gi|17978865|gb|AAL47404.1| At1g04130/F20D22_10 [Arabidopsis thaliana]	sp|Q54M20|TTC4_DICDI	Tetratricopeptide repeat protein 4 homolog OS=Dictyostelium discoideum GN=ttc4 PE=3 SV=1	--	--	--	--	--	--	-	-	-
Unigene100860_num2_yongan	206	gi|297851224|ref|XP_002893493.1|	U-box domain-containing protein [Arabidopsis lyrata subsp. lyrata] >gi|297339335|gb|EFH69752.1| U-box domain-containing protein [Arabidopsis lyrata subsp. lyrata]	sp|Q9C7G1|PUB45_ARATH	U-box domain-containing protein 45 OS=Arabidopsis thaliana GN=PUB45 PE=2 SV=1	--	--	--	--	--	--	GO:0032446//protein modification by small protein conjugation	GO:0005488//binding;GO:0019787//small conjugating protein ligase activity	-
Unigene100861_num2_yongan	206	gi|227202670|dbj|BAH56808.1|	AT1G79090 [Arabidopsis thaliana]	--	--	--	--	--	K12617	ath:AT1G79090	DNA topoisomerase 2-associated protein PAT1	-	-	-
Unigene100862_num2_yongan	206	--	--	--	--	--	--	--	--	--	--	-	-	-
Unigene100863_num2_yongan	206	gi|46518489|gb|AAS99726.1|	At1g56230 [Arabidopsis thaliana]	--	--	--	--	--	--	--	--	-	-	GO:0016020//membrane
Unigene100864_num2_yongan	206	gi|297790238|ref|XP_002863021.1|	hypothetical protein ARALYDRAFT_359201 [Arabidopsis lyrata subsp. lyrata] >gi|297793205|ref|XP_002864487.1| predicted protein [Arabidopsis lyrata subsp. lyrata] >gi|297308821|gb|EFH39280.1| hypothetical protein ARALYDRAFT_359201 [Arabidopsis lyrata subsp. lyrata] >gi|297310322|gb|EFH40746.1| predicted protein [Arabidopsis lyrata subsp. lyrata]	--	--	--	--	--	--	--	--	-	-	-
Unigene100865_num2_yongan	206	--	--	--	--	--	--	--	--	--	--	-	-	-
Unigene100866_num2_yongan	206	gi|297738983|emb|CBI28228.3|	unnamed protein product [Vitis vinifera]	--	--	--	--	--	--	--	--	-	-	-
Unigene100867_num2_yongan	206	--	--	--	--	--	--	--	--	--	--	-	-	-
Unigene100868_num2_yongan	206	--	--	--	--	--	--	--	--	--	--	-	-	-
Unigene100869_num2_yongan	206	--	--	--	--	--	--	--	--	--	--	-	-	-
Unigene10086_num2_yongan	314	gi|224589461|gb|ACN59264.1|	leucine-rich repeat receptor-like protein kinase [Arabidopsis thaliana]	sp|P43298|TMK1_ARATH	Probable receptor protein kinase TMK1 OS=Arabidopsis thaliana GN=TMK1 PE=1 SV=1	Cgl2127_1	COG0515	Serine/threonine protein kinase	K00924	ath:AT1G66150	[EC:2.7.1.-]	-	-	-
Unigene100870_num2_yongan	206	gi|297818778|ref|XP_002877272.1|	pectinesterase family protein [Arabidopsis lyrata subsp. lyrata] >gi|297323110|gb|EFH53531.1| pectinesterase family protein [Arabidopsis lyrata subsp. lyrata]	sp|Q9LXK7|PME32_ARATH	Probable pectinesterase/pectinesterase inhibitor 32 OS=Arabidopsis thaliana GN=PME32 PE=2 SV=1	--	--	--	K01051	ath:AT3G43270	pectinesterase [EC:3.1.1.11]	-	GO:0004091//carboxylesterase activity	GO:0005618//cell wall
Unigene100871_num2_yongan	206	gi|115478146|ref|NP_001062668.1|	Os09g0248300 [Oryza sativa Japonica Group] >gi|113630901|dbj|BAF24582.1| Os09g0248300 [Oryza sativa Japonica Group]	--	--	--	--	--	--	--	--	-	-	-
Unigene100872_num2_yongan	206	gi|297808339|ref|XP_002872053.1|	protein binding protein [Arabidopsis lyrata subsp. lyrata] >gi|297317890|gb|EFH48312.1| protein binding protein [Arabidopsis lyrata subsp. lyrata]	sp|Q8BH16|FBXL2_MOUSE	F-box/LRR-repeat protein 2 OS=Mus musculus GN=Fbxl2 PE=2 SV=1	--	--	--	K03875	ath:AT1G77000	F-box and leucine-rich repeat protein 1 (S-phase kinase-associated protein 2)	-	-	GO:0031410//cytoplasmic vesicle;GO:0043231//intracellular membrane-bounded organelle
Unigene100873_num2_yongan	206	--	--	--	--	--	--	--	K12392	ath:AT4G11380	AP-1 complex subunit beta-1	-	-	-
Unigene100874_num2_yongan	206	gi|15232611|ref|NP_187535.1|	protein kinase-related [Arabidopsis thaliana]	sp|Q9FHD7|Y5126_ARATH	Probable serine/threonine-protein kinase At5g41260 OS=Arabidopsis thaliana GN=At5g41260 PE=1 SV=1	--	--	--	--	--	--	GO:0043401;GO:0006464//protein modification process	GO:0004672//protein kinase activity;GO:0016787//hydrolase activity;GO:0032559//adenyl ribonucleotide binding	GO:0016020//membrane
Unigene100875_num2_yongan	206	gi|15222973|ref|NP_175463.1|	HKL1 (HEXOKINASE-LIKE 1); ATP binding / fructokinase/ glucokinase/ hexokinase [Arabidopsis thaliana] >gi|75311440|sp|Q9LPS1.1|HXK3_ARATH RecName: Full=Hexokinase-3 >gi|9454562|gb|AAF87885.1|AC012561_18 Putative hexokinase [Arabidopsis thaliana]	sp|Q9LPS1|HXK3_ARATH	Hexokinase-3 OS=Arabidopsis thaliana GN=At1g50460 PE=1 SV=1	--	--	--	--	--	--	GO:0006970//response to osmotic stress;GO:0006007//glucose catabolic process	GO:0004396//hexokinase activity;GO:0032559//adenyl ribonucleotide binding	GO:0043231//intracellular membrane-bounded organelle
Unigene100876_num2_yongan	206	--	--	--	--	--	--	--	--	--	--	-	-	-
Unigene100877_num2_yongan	206	--	--	--	--	--	--	--	--	--	--	-	-	-
Unigene100878_num2_yongan	206	gi|240255752|ref|NP_192401.5|	SFR6 (SENSITIVE TO FREEZING 6) [Arabidopsis thaliana]	--	--	--	--	--	--	--	--	-	-	-
Unigene100879_num2_yongan	206	gi|18650602|gb|AAL75901.1|	AT4g31410/F8F16_230 [Arabidopsis thaliana] >gi|20453261|gb|AAM19869.1| AT4g31410/F8F16_230 [Arabidopsis thaliana] >gi|222423192|dbj|BAH19573.1| AT4G31410 [Arabidopsis thaliana]	--	--	--	--	--	--	--	--	-	GO:0046914//transition metal ion binding	-
Unigene10087_num2_yongan	450	gi|30696273|ref|NP_200118.3|	KH domain-containing protein [Arabidopsis thaliana] >gi|17065220|gb|AAL32764.1| RNA-binding protein-like [Arabidopsis thaliana] >gi|30725478|gb|AAP37761.1| At5g53060 [Arabidopsis thaliana]	sp|P58223|Y4837_ARATH	KH domain-containing protein At4g18375 OS=Arabidopsis thaliana GN=At4g18375 PE=2 SV=1	--	--	--	--	--	--	-	-	-
Unigene100880_num2_yongan	206	gi|552817|gb|AAA85363.1|	cytochrome f [Pisum sativum]	sp|A4QLU6|CYF_NASOF	Apocytochrome f OS=Nasturtium officinale GN=petA PE=3 SV=1	--	--	--	K02634	ath:ArthCp035	apocytochrome f	GO:0051234//establishment of localization;GO:0006091//generation of precursor metabolites and energy	GO:0005506//iron ion binding	GO:0043234//protein complex;GO:0009534//chloroplast thylakoid;GO:0016021//integral to membrane
Unigene100881_num2_yongan	206	gi|297833414|ref|XP_002884589.1|	gdp dissociation inhibitor family protein [Arabidopsis lyrata subsp. lyrata] >gi|297330429|gb|EFH60848.1| gdp dissociation inhibitor family protein [Arabidopsis lyrata subsp. lyrata]	--	--	--	--	--	--	--	--	-	-	-
Unigene100882_num2_yongan	206	--	--	--	--	--	--	--	--	--	--	-	-	-
Unigene100883_num2_yongan	206	gi|18418567|ref|NP_567975.1|	heavy-metal-associated domain-containing protein / copper chaperone (CCH)-related [Arabidopsis thaliana] >gi|21554807|gb|AAM63697.1| farnesylated protein (ATFP6) [Arabidopsis thaliana] >gi|89111866|gb|ABD60705.1| At4g35060 [Arabidopsis thaliana]	--	--	--	--	--	--	--	--	GO:0006812//cation transport;GO:0009408//response to heat	GO:0043169//cation binding	GO:0016020//membrane
Unigene100884_num2_yongan	206	gi|15235390|ref|NP_192987.1|	protease inhibitor/seed storage/lipid transfer protein (LTP) family protein [Arabidopsis thaliana] >gi|4725949|emb|CAB41720.1| pEARLI 1-like protein [Arabidopsis thaliana] >gi|7267952|emb|CAB78293.1| pEARLI 1-like protein [Arabidopsis thaliana] >gi|38566590|gb|AAR24185.1| At4g12500 [Arabidopsis thaliana] >gi|50253542|gb|AAT71973.1| At4g12500 [Arabidopsis thaliana]	sp|P14009|14KD_DAUCA	14 kDa proline-rich protein DC2.15 OS=Daucus carota PE=2 SV=1	--	--	--	--	--	--	GO:0006952//defense response;GO:0006810//transport	GO:0005488//binding	GO:0031410//cytoplasmic vesicle
Unigene100885_num2_yongan	206	gi|297843834|ref|XP_002889798.1|	glutamine-rich protein23 [Arabidopsis lyrata subsp. lyrata] >gi|297335640|gb|EFH66057.1| glutamine-rich protein23 [Arabidopsis lyrata subsp. lyrata]	sp|Q9SY69|PPR29_ARATH	Pentatricopeptide repeat-containing protein At1g10270 OS=Arabidopsis thaliana GN=GRP23 PE=2 SV=1	--	--	--	--	--	--	GO:0009725//response to hormone stimulus;GO:0009987//cellular process;GO:0007275//multicellular organismal development	GO:0005488//binding	GO:0043231//intracellular membrane-bounded organelle
Unigene100886_num2_yongan	206	gi|297819610|ref|XP_002877688.1|	FAD binding protein [Arabidopsis lyrata subsp. lyrata] >gi|297323526|gb|EFH53947.1| FAD binding protein [Arabidopsis lyrata subsp. lyrata]	sp|Q9NX74|DUS2L_HUMAN	tRNA-dihydrouridine synthase 2-like OS=Homo sapiens GN=DUS2L PE=1 SV=1	RSc1635	COG0042	tRNA-dihydrouridine synthase	K05543	ath:AT3G49640	tRNA-dihydrouridine synthase 2 [EC:1.-.-.-]	GO:0006399//tRNA metabolic process;GO:0019740//nitrogen utilization	GO:0030554//adenyl nucleotide binding;GO:0016627//oxidoreductase activity
Unigene100887_num2_yongan	206	gi|42562656|ref|NP_175508.2|	thioredoxin-related [Arabidopsis thaliana]	--	--	--	--	--	--	--	--	-	GO:0016862//intramolecular oxidoreductase activity
Unigene100888_num2_yongan	206	--	--	--	--	--	--	--	--	--	--	-	-	-
Unigene100889_num2_yongan	206	gi|18409922|ref|NP_565026.1|	SEC6 [Arabidopsis thaliana]	--	--	--	--	--	--	--	--	GO:0000904//cell morphogenesis involved in differentiation;GO:0009856//pollination	-	GO:0043234//protein complex;GO:0044444//cytoplasmic part;GO:0016020//membrane
Unigene10088_num2_yongan	290	gi|297826985|ref|XP_002881375.1|	GRL/NAP1 [Arabidopsis lyrata subsp. lyrata] >gi|297327214|gb|EFH57634.1| GRL/NAP1 [Arabidopsis lyrata subsp. lyrata]	sp|Q5S2C4|NCKP1_ARATH	Protein NAP1 OS=Arabidopsis thaliana GN=NAP1 PE=1 SV=2	--	--	--	K05750	pop:POPTR_575639	NCK-associated protein 1	-	-	-
Unigene100890_num2_yongan	206	gi|6692137|gb|AAF24602.1|AC007654_18	T19E23.1 [Arabidopsis thaliana]	sp|Q9SA18|AKH1_ARATH	Bifunctional aspartokinase/homoserine dehydrogenase 1
Unigene100891_num2_yongan	206	--	--	--	--	--	--	--	--	--	--	-	-	-
Unigene100892_num2_yongan	206	--	--	--	--	--	--	--	--	--	--	-	-	-
Unigene100893_num2_yongan	206	--	--	--	--	--	--	--	--	--	--	-	-	-
Unigene100894_num2_yongan	206	gi|15223433|ref|NP_171663.1|	fringe-related protein [Arabidopsis thaliana]	--	--	--	--	--	--	--	--	-	GO:0016740//transferase activity	GO:0044464//cell part
Unigene100895_num2_yongan	206	gi|18414592|ref|NP_567484.1|	COBL7 (COBRA-LIKE 7) [Arabidopsis thaliana] >gi|34222586|sp|Q8GZ17.2|COBL7_ARATH RecName: Full=COBRA-like protein 7; Flags: Precursor	sp|Q8GZ17|COBL7_ARATH	COBRA-like protein 7 OS=Arabidopsis thaliana GN=COBL7 PE=1 SV=2	--	--	--	--	--	--	GO:0048764	-	GO:0031225//anchored to membrane;GO:0043231//intracellular membrane-bounded organelle;GO:0031410//cytoplasmic vesicle
Unigene100896_num2_yongan	206	gi|240254346|ref|NP_001031264.4|	TIFY7 [Arabidopsis thaliana]	sp|Q8W4J8|TIF7_ARATH	Protein TIFY 7 OS=Arabidopsis thaliana GN=TIFY7 PE=1 SV=1	--	--	--	--	--	--	-	GO:0005488//binding	-
Unigene100897_num2_yongan	206	gi|297845778|ref|XP_002890770.1|	ATP binding protein [Arabidopsis lyrata subsp. lyrata] >gi|297336612|gb|EFH67029.1| ATP binding protein [Arabidopsis lyrata subsp. lyrata]	sp|Q5UPJ7|SYY_MIMIV	Tyrosyl-tRNA synthetase OS=Acanthamoeba polyphaga mimivirus GN=YARS PE=1 SV=1	PAB1728	COG0162	Tyrosyl-tRNA synthetase	K01866	ath:AT2G33840	tyrosyl-tRNA synthetase [EC:6.1.1.1]	GO:0006418//tRNA aminoacylation for protein translation	GO:0004812//aminoacyl-tRNA ligase activity;GO:0032559//adenyl ribonucleotide binding	GO:0043231//intracellular membrane-bounded organelle
Unigene100898_num2_yongan	206	gi|227202770|dbj|BAH56858.1|	AT1G78150 [Arabidopsis thaliana]	--	--	--	--	--	--	--	--	-	GO:0003676//nucleic acid binding	GO:0043231//intracellular membrane-bounded organelle
Unigene100899_num2_yongan	206	gi|297819316|ref|XP_002877541.1|	binding protein [Arabidopsis lyrata subsp. lyrata] >gi|297323379|gb|EFH53800.1| binding protein [Arabidopsis lyrata subsp. lyrata]	--	--	--	--	--	--	--	--	-	-	-
Unigene10089_num2_yongan	296	gi|9280691|gb|AAF86560.1|AC069252_19	F2E2.13 [Arabidopsis thaliana]	--	--	--	--	--	--	--	--	-	-	-
Unigene1008_num2_yongan	862	gi|18419943|ref|NP_568011.1|	RNA recognition motif (RRM)-containing protein [Arabidopsis thaliana] >gi|238481137|ref|NP_001154290.1| RNA recognition motif (RRM)-containing protein [Arabidopsis thaliana] >gi|15081787|gb|AAK82548.1| AT4g36960/C7A10_400 [Arabidopsis thaliana] >gi|23308345|gb|AAN18142.1| At4g36960/C7A10_400 [Arabidopsis thaliana]	sp|P48809|RB27C_DROME	Heterogeneous nuclear ribonucleoprotein 27C OS=Drosophila melanogaster GN=Hrb27C PE=1 SV=2	SPAC140.02	COG0724	RNA-binding proteins (RRM domain)	K12741	vvi:100256017	heterogeneous nuclear ribonucleoprotein A1/A3	-	GO:0005488//binding	GO:0044464//cell part
Unigene100900_num2_yongan	206	gi|14194127|gb|AAK56258.1|AF367269_1	AT4g20860/T13K14_20 [Arabidopsis thaliana] >gi|22137202|gb|AAM91446.1| AT4g20860/T13K14_20 [Arabidopsis thaliana]	--	--	--	--	--	--	--	--	-	GO:0030554//adenyl nucleotide binding;GO:0003824//catalytic activity	GO:0044464//cell part
Unigene100901_num2_yongan	206	--	--	--	--	--	--	--	--	--	--	-	-	-
Unigene100902_num2_yongan	206	gi|297804458|ref|XP_002870113.1|	lactate dehydrogenase [Arabidopsis lyrata subsp. lyrata] >gi|297315949|gb|EFH46372.1| lactate dehydrogenase [Arabidopsis lyrata subsp. lyrata]	sp|P29038|LDH_MAIZE	L-lactate dehydrogenase OS=Zea mays PE=2 SV=1	--	--	--	K00016	ath:AT4G17260	L-lactate dehydrogenase [EC:1.1.1.27]	GO:0009725//response to hormone stimulus;GO:0006970//response to osmotic stress;GO:0006007//glucose catabolic process	GO:0004457//lactate dehydrogenase activity	GO:0016020//membrane;GO:0044424//intracellular part
Unigene100903_num2_yongan	206	gi|238480210|ref|NP_001154203.1|	ATHM2; enzyme activator [Arabidopsis thaliana]	sp|Q9SEU8|TRXM2_ARATH	Thioredoxin M-type 2
Unigene100904_num2_yongan	206	gi|30683525|ref|NP_850101.1|	NLP1 (NITRILASE-LIKE PROTEIN 1); N-carbamoylputrescine amidase/ hydrolase
Unigene100905_num2_yongan	206	--	--	--	--	--	--	--	--	--	--	-	-	-
Unigene100906_num2_yongan	206	gi|15241481|ref|NP_196415.1|	dentin sialophosphoprotein-related [Arabidopsis thaliana]	--	--	--	--	--	--	--	--	-	-	-
Unigene100907_num2_yongan	206	gi|240254383|ref|NP_565140.4|	GTP binding / GTPase [Arabidopsis thaliana]	sp|Q10251|IF2P_SCHPO	Eukaryotic translation initiation factor 5B OS=Schizosaccharomyces pombe GN=SPAC56F8.03 PE=1 SV=1	SPAC56F8.03	COG0532	Translation initiation factor 2 (IF-2; GTPase)	K03243	ath:AT1G76820	translation initiation factor IF-2 unclassified subunit	-	GO:0017111//nucleoside-triphosphatase activity;GO:0032561//guanyl ribonucleotide binding;GO:0008135//translation factor activity
Unigene100908_num2_yongan	206	gi|297834004|ref|XP_002884884.1|	KH domain-containing protein [Arabidopsis lyrata subsp. lyrata] >gi|297330724|gb|EFH61143.1| KH domain-containing protein [Arabidopsis lyrata subsp. lyrata]	sp|Q9C7C3|C3H36_ARATH	Zinc finger CCCH domain-containing protein 36 OS=Arabidopsis thaliana GN=At3g12130 PE=2 SV=1	--	--	--	--	--	--	GO:0010468//regulation of gene expression	GO:0046914//transition metal ion binding;GO:0003676//nucleic acid binding	-
Unigene100909_num2_yongan	206	--	--	--	--	--	--	--	--	--	--	-	-	-
Unigene10090_num2_yongan	616	gi|15529242|gb|AAK97715.1|	At1g25390/F2J7_14 [Arabidopsis thaliana]	sp|P0C5E2|Y1839_ARATH	Probable serine/threonine-protein kinase At1g18390 OS=Arabidopsis thaliana GN=At1g18390 PE=1 SV=2	YAR019c	COG0515	Serine/threonine protein kinase	K13429	sbi:SORBI_02g029560	chitin elicitor receptor kinase 1	-	-	-
Unigene100910_num2_yongan	206	gi|5732078|gb|AAD48977.1|AF162444_9	contains similarity to Pfam families PF00069 (Eukaryotic protein kinase domain; score=179.4
Unigene100911_num2_yongan	206	gi|110740242|dbj|BAF02019.1|	hypothetical protein [Arabidopsis thaliana]	--	--	--	--	--	--	--	--	-	-	-
Unigene100912_num2_yongan	206	gi|8979726|emb|CAB96847.1|	argininosuccinate lyase (AtArgH) [Arabidopsis thaliana] >gi|24030227|gb|AAN41291.1| argininosuccinate lyase (AtArgH) [Arabidopsis thaliana]	--	--	--	--	--	K01755	ath:AT5G10920	argininosuccinate lyase [EC:4.3.2.1]	GO:0006526//arginine biosynthetic process	GO:0016842	GO:0009532//plastid stroma
Unigene100913_num2_yongan	206	gi|15982842|gb|AAL09768.1|	At2g45290/F4L23.20 [Arabidopsis thaliana]	sp|Q7SIC9|TKTC_MAIZE	Transketolase
Unigene100914_num2_yongan	206	gi|297793179|ref|XP_002864474.1|	EMB2755 [Arabidopsis lyrata subsp. lyrata] >gi|297310309|gb|EFH40733.1| EMB2755 [Arabidopsis lyrata subsp. lyrata]	sp|Q9SW96|SYNC1_ARATH	Asparaginyl-tRNA synthetase
Unigene100915_num2_yongan	206	--	--	--	--	--	--	--	--	--	--	-	-	-
Unigene100916_num2_yongan	206	gi|297853274|ref|XP_002894518.1|	WD-40 repeat family protein [Arabidopsis lyrata subsp. lyrata] >gi|297340360|gb|EFH70777.1| WD-40 repeat family protein [Arabidopsis lyrata subsp. lyrata]	--	--	--	--	--	--	--	--	-	-	GO:0019897//extrinsic to plasma membrane;GO:0031461//cullin-RING ubiquitin ligase complex
Unigene100917_num2_yongan	206	gi|37201990|gb|AAQ89610.1|	At5g37720 [Arabidopsis thaliana]	--	--	--	--	--	K12881	ath:AT5G37720	THO complex subunit 4	-	-	-
Unigene100918_num2_yongan	206	gi|15241622|ref|NP_196459.1|	RNA binding [Arabidopsis thaliana] >gi|10178284|emb|CAC08342.1| rev interacting protein mis3-like [Arabidopsis thaliana]	sp|O74777|MIS3_SCHPO	Ribosomal RNA assembly protein mis3 OS=Schizosaccharomyces pombe GN=mis3 PE=2 SV=1	SPBC25B2.05	COG1094	Predicted RNA-binding protein (contains KH domains)	K06961	vvi:100245609		-	GO:0003676//nucleic acid binding	-
Unigene100919_num2_yongan	206	--	--	--	--	--	--	--	--	--	--	-	-	-
Unigene10091_num2_yongan	386	gi|57012715|sp|Q93VG8.1|U326_ARATH	RecName: Full=UPF0326 protein At4g17486 >gi|14194147|gb|AAK56268.1|AF367279_1 AT4g17486/AT4g17486 [Arabidopsis thaliana] >gi|15777887|gb|AAL05904.1| AT4g17486/AT4g17486 [Arabidopsis thaliana]	sp|Q93VG8|U326_ARATH	UPF0326 protein At4g17486 OS=Arabidopsis thaliana GN=At4g17486 PE=2 SV=1	--	--	--	--	--	--	-	-	-
Unigene100920_num2_yongan	206	--	--	--	--	--	--	--	--	--	--	-	-	-
Unigene100921_num2_yongan	206	gi|15236004|ref|NP_194887.1|	ATCSLC5 (CELLULOSE-SYNTHASE LIKE C5); cellulose synthase/ transferase
Unigene100922_num2_yongan	206	gi|19578317|emb|CAD10634.1|	transcription factor E2Ff [Arabidopsis thaliana]	sp|Q6S7F2|E2F7_MOUSE	Transcription factor E2F7 OS=Mus musculus GN=E2f7 PE=2 SV=1	--	--	--	K09391	olu:OSTLU_42726	E2F transcription factor 7/8	GO:0010468//regulation of gene expression;GO:0006261//DNA-dependent DNA replication;GO:0006351//transcription
Unigene100923_num2_yongan	206	gi|121281632|gb|ABM53273.1|	GAMyb-like1 [Solanum lycopersicum]	sp|Q0JIC2|GAM1_ORYSJ	Transcription factor GAMYB OS=Oryza sativa subsp. japonica GN=GAM1 PE=2 SV=1	ECU11g1690	COG5147	Myb superfamily proteins
Unigene100924_num2_yongan	206	gi|15222221|ref|NP_177671.1|	wound-responsive protein-related [Arabidopsis thaliana] >gi|30699096|ref|NP_849890.1| wound-responsive protein-related [Arabidopsis thaliana] >gi|30699098|ref|NP_849891.1| wound-responsive protein-related [Arabidopsis thaliana] >gi|10120446|gb|AAG13071.1|AC023754_9 Unknown protein [Arabidopsis thaliana] >gi|15809929|gb|AAL06892.1| At1g75380/F1B16_15 [Arabidopsis thaliana] >gi|17978881|gb|AAL47412…	--	--	--	--	--	--	--	--	-	-	-
Unigene100925_num2_yongan	206	gi|18395124|ref|NP_564171.1|	basic helix-loop-helix (bHLH) family protein [Arabidopsis thaliana] >gi|218563531|sp|Q9SK91.2|BH094_ARATH RecName: Full=Transcription factor bHLH94; AltName: Full=Transcription factor EN 16; AltName: Full=bHLH transcription factor bHLH094; AltName: Full=Basic helix-loop-helix protein 94; Short=bHLH 94; Short=AtbHLH94	sp|Q9SK91|BH094_ARATH	Transcription factor bHLH94 OS=Arabidopsis thaliana GN=BHLH94 PE=2 SV=2	--	--	--	--	--	--	GO:0010468//regulation of gene expression	-	GO:0043231//intracellular membrane-bounded organelle
Unigene100926_num2_yongan	206	gi|145339643|ref|NP_191417.2|	hydrolase [Arabidopsis thaliana] >gi|215275269|sp|Q9M2F8.2|CCR4B_ARATH RecName: Full=Carbon catabolite repressor protein 4 homolog 2; Short=CCR4 homolog 2	sp|Q9M2F8|CCR4B_ARATH	Carbon catabolite repressor protein 4 homolog 2 OS=Arabidopsis thaliana GN=CCR4-2 PE=2 SV=2	--	--	--	K12603	pop:POPTR_825136	CCR4-NOT transcription complex subunit 6 [EC:3.1.-.-]	-	GO:0000175//3'-5'-exoribonuclease activity	-
Unigene100927_num2_yongan	206	--	--	--	--	--	--	--	--	--	--	-	-	-
Unigene100928_num2_yongan	206	gi|79320926|ref|NP_001031255.1|	basic helix-loop-helix (bHLH) family protein [Arabidopsis thaliana] >gi|227204401|dbj|BAH57052.1| AT1G68920 [Arabidopsis thaliana]	sp|Q9CAA9|BH049_ARATH	Transcription factor bHLH49 OS=Arabidopsis thaliana GN=BHLH49 PE=2 SV=1	--	--	--	--	--	--	GO:0010468//regulation of gene expression	-	-
Unigene100929_num2_yongan	206	gi|4808833|gb|AAD29957.1|	endoplasmic reticulum-type calcium-transporting ATPase 4 [Arabidopsis thaliana]	sp|Q9XES1|ECA4_ARATH	Calcium-transporting ATPase 4
Unigene10092_num2_yongan	354	gi|7269021|emb|CAB80754.1|	tryptophan synthase alpha 1-like protein [Arabidopsis thaliana]	sp|P42390|TRPA_MAIZE	Indole-3-glycerol phosphate lyase
Unigene100930_num2_yongan	206	gi|9502154|gb|AAF88007.1|	contains similarity to Drosophila melanogasterspectrin beta chain (GB:AAA28399.1) and heparan sulfate-N-deacetylase/N-sulfotransferases [Arabidopsis thaliana]	--	--	--	--	--	--	--	--	GO:0003006//reproductive developmental process	-	GO:0009536//plastid
Unigene100931_num2_yongan	206	gi|297804456|ref|XP_002870112.1|	Mo25 family protein [Arabidopsis lyrata subsp. lyrata] >gi|297315948|gb|EFH46371.1| Mo25 family protein [Arabidopsis lyrata subsp. lyrata]	sp|Q9ZQ77|MO25L_ARATH	MO25-like protein At2g03410 OS=Arabidopsis thaliana GN=At2g03410 PE=2 SV=1	--	--	--	K08272	ath:AT4G17270	calcium binding protein 39	-	-	GO:0016020//membrane
Unigene100932_num2_yongan	206	gi|15219567|ref|NP_171880.1|	MGP (Magpie); nucleic acid binding / protein binding / transcription factor/ zinc ion binding [Arabidopsis thaliana] >gi|75339114|sp|Q9ZWA6.1|MGP_ARATH RecName: Full=Zinc finger protein MAGPIE >gi|30017249|gb|AAP12858.1| At1g03840 [Arabidopsis thaliana]	sp|Q9ZWA6|MGP_ARATH	Zinc finger protein MAGPIE OS=Arabidopsis thaliana GN=MGP PE=1 SV=1	--	--	--	K03540	ath:AT1G25250	ribonuclease P subunit RPR2 [EC:3.1.26.5]	GO:0010468//regulation of gene expression	GO:0046914//transition metal ion binding	GO:0043231//intracellular membrane-bounded organelle
Unigene100933_num2_yongan	206	--	--	--	--	--	--	--	--	--	--	-	-	-
Unigene100934_num2_yongan	206	gi|297808695|ref|XP_002872231.1|	D111/G-patch domain-containing protein [Arabidopsis lyrata subsp. lyrata] >gi|297318068|gb|EFH48490.1| D111/G-patch domain-containing protein [Arabidopsis lyrata subsp. lyrata]	--	--	--	--	--	--	--	--	-	GO:0046914//transition metal ion binding	GO:0031410//cytoplasmic vesicle
Unigene100935_num2_yongan	206	gi|18424871|ref|NP_568996.1|	LIP1 (Light Insensitive Period1); GTPase [Arabidopsis thaliana] >gi|29839609|sp|Q9C5J9.1|Y5483_ARATH RecName: Full=Uncharacterized GTP-binding protein At5g64813	sp|Q9C5J9|Y5483_ARATH	Uncharacterized GTP-binding protein At5g64813 OS=Arabidopsis thaliana GN=At5g64813 PE=1 SV=1	--	--	--	K07976	ath:AT5G64813	Rab family
Unigene100936_num2_yongan	206	gi|30680328|ref|NP_849975.1|	AtTLP2 (TUBBY LIKE PROTEIN 2); phosphoric diester hydrolase/ transcription factor [Arabidopsis thaliana] >gi|79322458|ref|NP_001031369.1| AtTLP2 (TUBBY LIKE PROTEIN 2); phosphoric diester hydrolase/ transcription factor [Arabidopsis thaliana] >gi|75244290|sp|Q8GVE5.1|TLP2_ARATH RecName: Full=Tubby-like F-box protein 2; Short=AtTLP2 >gi|27372512|gb|AAK98801.1| tubby-like protein 2 [Arabidopsis tha…	sp|Q8GVE5|TLP2_ARATH	Tubby-like F-box protein 2 OS=Arabidopsis thaliana GN=TULP2 PE=2 SV=1	--	--	--	--	--	--	GO:0010468//regulation of gene expression	GO:0042578//phosphoric ester hydrolase activity	-
Unigene100937_num2_yongan	206	--	--	--	--	--	--	--	--	--	--	-	-	-
Unigene100938_num2_yongan	206	--	--	--	--	--	--	--	--	--	--	-	-	-
Unigene100939_num2_yongan	206	--	--	--	--	--	--	--	--	--	--	-	-	-
Unigene10093_num2_yongan	313	gi|44917449|gb|AAS49049.1|	At4g14840 [Arabidopsis thaliana] >gi|46931278|gb|AAT06443.1| At4g14840 [Arabidopsis thaliana]	--	--	--	--	--	--	--	--	-	-	-
Unigene100940_num2_yongan	206	gi|7543909|emb|CAB87149.1|	transaldolase-like protein [Arabidopsis thaliana] >gi|21592744|gb|AAM64693.1| transaldolase-like protein [Arabidopsis thaliana]	sp|A0LTY8|TAL_ACIC1	Transaldolase OS=Acidothermus cellulolyticus (strain ATCC 43068 / 11B) GN=tal PE=3 SV=1	ML0582	COG0176	Transaldolase	K00616	ath:AT5G13420	transaldolase [EC:2.2.1.2]	GO:0010038//response to metal ion;GO:0006007//glucose catabolic process	GO:0016744	GO:0009532//plastid stroma
Unigene100941_num2_yongan	206	gi|149944331|gb|ABR46208.1|	At4g04614 [Arabidopsis thaliana]	--	--	--	--	--	--	--	--	-	-	-
Unigene100942_num2_yongan	206	--	--	--	--	--	--	--	--	--	--	-	-	-
Unigene100943_num2_yongan	206	gi|18404727|ref|NP_566784.1|	zinc ion binding [Arabidopsis thaliana] >gi|15983783|gb|AAL10488.1| AT3g25910/MPE11_6 [Arabidopsis thaliana] >gi|23505907|gb|AAN28813.1| At3g25910/MPE11_6 [Arabidopsis thaliana]	--	--	--	--	--	--	--	--	-	-	-
Unigene100944_num2_yongan	206	gi|30684875|ref|NP_180680.2|	basic helix-loop-helix (bHLH) family protein [Arabidopsis thaliana] >gi|75298101|sp|Q84TK1.1|BH010_ARATH RecName: Full=Transcription factor bHLH10; AltName: Full=Transcription factor EN 23; AltName: Full=bHLH transcription factor bHLH010; AltName: Full=Basic helix-loop-helix protein 10; Short=bHLH 10; Short=AtbHLH10	sp|Q84TK1|BH010_ARATH	Transcription factor bHLH10 OS=Arabidopsis thaliana GN=BHLH10 PE=2 SV=1	--	--	--	--	--	--	GO:0010468//regulation of gene expression	-	-
Unigene100945_num2_yongan	206	gi|238478915|ref|NP_001154436.1|	hydrolase
Unigene100946_num2_yongan	206	gi|222424819|dbj|BAH20362.1|	AT2G14850 [Arabidopsis thaliana]	--	--	--	--	--	--	--	--	-	-	-
Unigene100947_num2_yongan	206	gi|75334042|sp|Q9FLX9.1|NLE1_ARATH	RecName: Full=Notchless protein homolog >gi|10177096|dbj|BAB10430.1| Notchless protein homolog [Arabidopsis thaliana] >gi|28416555|gb|AAO42808.1| At5g52820 [Arabidopsis thaliana] >gi|110742893|dbj|BAE99344.1| Notchless protein homolog [Arabidopsis thaliana]	sp|Q9FLX9|NLE1_ARATH	Notchless protein homolog OS=Arabidopsis thaliana GN=NLE1 PE=2 SV=1	--	--	--	--	--	--	GO:0006464//protein modification process	GO:0004683//calmodulin-dependent protein kinase activity;GO:0032559//adenyl ribonucleotide binding	GO:0031461//cullin-RING ubiquitin ligase complex
Unigene100948_num2_yongan	206	--	--	--	--	--	--	--	--	--	--	-	-	-
Unigene100949_num2_yongan	206	--	--	--	--	--	--	--	--	--	--	-	-	-
Unigene10094_num2_yongan	442	gi|297797409|ref|XP_002866589.1|	ATERS/ERS/OVA3 [Arabidopsis lyrata subsp. lyrata] >gi|297312424|gb|EFH42848.1| ATERS/ERS/OVA3 [Arabidopsis lyrata subsp. lyrata]	sp|Q9FEA2|SYE_ARATH	Glutamyl-tRNA synthetase OS=Arabidopsis thaliana GN=At5g64050 PE=2 SV=1	BS_gltX	COG0008	Glutamyl- and glutaminyl-tRNA synthetases	K01885	ath:AT5G64050	glutamyl-tRNA synthetase [EC:6.1.1.17]	-	-	-
Unigene100950_num2_yongan	206	gi|3776567|gb|AAC64884.1|	Strong similarity to F21B7.33 gi|2809264 from A. thaliana BAC gb|AC002560. EST gb|N65119 comes from this gene [Arabidopsis thaliana]	--	--	--	--	--	--	--	--	GO:0006950//response to stress	GO:0000166//nucleotide binding	GO:0009536//plastid
Unigene100951_num2_yongan	206	gi|28466875|gb|AAO44046.1|	At1g77400 [Arabidopsis thaliana] >gi|51971947|dbj|BAD44638.1| At1g77400 [Arabidopsis thaliana]	--	--	--	--	--	--	--	--	-	-	-
Unigene100952_num2_yongan	206	gi|15228269|ref|NP_187645.1|	PAL4 (Phenylalanine ammonia-lyase 4); ammonia ligase/ ammonia-lyase/ catalytic [Arabidopsis thaliana] >gi|14195018|sp|Q9SS45.1|PAL4_ARATH RecName: Full=Phenylalanine ammonia-lyase 4 >gi|32140425|gb|AAP59440.1| phenylalanine ammonia lyase [Arabidopsis thaliana]	sp|Q9SS45|PAL4_ARATH	Phenylalanine ammonia-lyase 4 OS=Arabidopsis thaliana GN=PAL4 PE=1 SV=1	--	--	--	K10775	ath:AT3G10340	phenylalanine ammonia-lyase [EC:4.3.1.24]	GO:0006575//cellular amino acid derivative metabolic process;GO:0006558//L-phenylalanine metabolic process	GO:0016880;GO:0016840	GO:0044424//intracellular part
Unigene100953_num2_yongan	206	--	--	--	--	--	--	--	--	--	--	-	-	-
Unigene100954_num2_yongan	206	gi|42563280|ref|NP_177849.2|	PHD finger family protein [Arabidopsis thaliana] >gi|95147302|gb|ABF57286.1| At1g77250 [Arabidopsis thaliana]	--	--	--	--	--	--	--	--	GO:0006351//transcription
Unigene100955_num2_yongan	206	gi|18391384|ref|NP_563905.1|	KEU (keule); protein transporter [Arabidopsis thaliana] >gi|150421587|sp|Q9C5X3.2|KEULE_ARATH RecName: Full=SNARE-interacting protein KEULE	sp|Q9C5X3|KEULE_ARATH	SNARE-interacting protein KEULE OS=Arabidopsis thaliana GN=KEU PE=1 SV=2	SPCC74.01	COG5158	Proteins involved in synaptic transmission and general secretion
Unigene100956_num2_yongan	206	--	--	--	--	--	--	--	--	--	--	-	-	-
Unigene100957_num2_yongan	206	--	--	--	--	--	--	--	--	--	--	-	-	-
Unigene100958_num2_yongan	206	gi|297848716|ref|XP_002892239.1|	vesicle-associated membrane protein 7B [Arabidopsis lyrata subsp. lyrata] >gi|297338081|gb|EFH68498.1| vesicle-associated membrane protein 7B [Arabidopsis lyrata subsp. lyrata]	sp|P47192|VA722_ARATH	Vesicle-associated membrane protein 722 OS=Arabidopsis thaliana GN=VAMP722 PE=2 SV=2	--	--	--	K08511	ath:AT1G04760	vesicle-associated membrane protein 72	GO:0006405//RNA export from nucleus;GO:0009725//response to hormone stimulus	-	GO:0005635//nuclear envelope;GO:0031224//intrinsic to membrane
Unigene100959_num2_yongan	206	gi|297824887|ref|XP_002880326.1|	zinc finger (CCCH-type) family protein [Arabidopsis lyrata subsp. lyrata] >gi|297326165|gb|EFH56585.1| zinc finger (CCCH-type) family protein [Arabidopsis lyrata subsp. lyrata]	sp|Q84W91|C3H32_ARATH	Zinc finger CCCH domain-containing protein 32 OS=Arabidopsis thaliana GN=At2g47850 PE=2 SV=2	--	--	--	--	--	--	-	GO:0046872//metal ion binding	-
Unigene10095_num2_yongan	443	gi|9759541|dbj|BAB11143.1|	anthranilate phosphoribosyltransferase-like protein [Arabidopsis thaliana]	--	--	--	--	--	--	--	--	-	-	-
Unigene100960_num2_yongan	206	gi|18414683|ref|NP_567504.1|	ATG8F (autophagy 8f); microtubule binding [Arabidopsis thaliana] >gi|30683686|ref|NP_849395.1| ATG8F (autophagy 8f); microtubule binding [Arabidopsis thaliana] >gi|75161497|sp|Q8VYK7.1|ATG8F_ARATH RecName: Full=Autophagy-related protein 8f; AltName: Full=Autophagy-related ubiquitin-like modifier ATG8f; Short=Protein autophagy 8f; Short=AtAPG8f; Flags: Precursor >gi|17979227|gb|AAL49930.1| AT4g165…	sp|Q8VYK7|ATG8F_ARATH	Autophagy-related protein 8f OS=Arabidopsis thaliana GN=ATG8F PE=2 SV=1	--	--	--	K08341	rcu:RCOM_0541040	GABA(A) receptor-associated protein (autophagy-related protein 8)	-	GO:0015631//tubulin binding;GO:0004871//signal transducer activity	-
Unigene100961_num2_yongan	206	gi|41079243|gb|AAR99483.1|	PHO1-like protein [Arabidopsis thaliana]	sp|Q8S403|PHO1_ARATH	Putative phosphate transporter 1 OS=Arabidopsis thaliana GN=PHO1 PE=2 SV=1	--	--	--	--	--	--	-	GO:0004871//signal transducer activity	GO:0031224//intrinsic to membrane
Unigene100962_num2_yongan	206	gi|15294188|gb|AAK95271.1|AF410285_1	At2g40400/T3G21.17 [Arabidopsis thaliana] >gi|4586056|gb|AAD25674.1| chloroplast lumen common protein family [Arabidopsis thaliana] >gi|20857082|gb|AAM26698.1| At2g40400/T3G21.17 [Arabidopsis thaliana]	--	--	--	--	--	--	--	--	-	-	GO:0009534//chloroplast thylakoid
Unigene100963_num2_yongan	206	gi|21537297|gb|AAM61638.1|	DNA-damage inducible protein DDI1-like [Arabidopsis thaliana]	--	--	--	--	--	K11885	pop:POPTR_550640	DNA damage-inducible protein 1	-	-	-
Unigene100964_num2_yongan	206	gi|109946535|gb|ABG48446.1|	At4g13500 [Arabidopsis thaliana]	--	--	--	--	--	--	--	--	-	-	GO:0009536//plastid
Unigene100965_num2_yongan	206	gi|15217753|ref|NP_171742.1|	GA2OX6 (GIBBERELLIN 2-OXIDASE 6); gibberellin 2-beta-dioxygenase [Arabidopsis thaliana] >gi|9857536|gb|AAG00891.1|AC064879_9 Unknown protein [Arabidopsis thaliana] >gi|48427658|gb|AAT42378.1| At1g02400 [Arabidopsis thaliana] >gi|57792118|gb|AAW56770.1| gibberellin 2-oxidase [Arabidopsis thaliana]	sp|Q9XHM5|G2OX2_PEA	Gibberellin 2-beta-dioxygenase 2 OS=Pisum sativum GN=GA2OX2 PE=2 SV=1	--	--	--	K04125	ath:AT1G78440	gibberellin 2-oxidase [EC:1.14.11.13]	GO:0009685	GO:0016706//oxidoreductase activity
Unigene100966_num2_yongan	206	--	--	--	--	--	--	--	--	--	--	-	-	-
Unigene100967_num2_yongan	206	--	--	--	--	--	--	--	--	--	--	-	-	-
Unigene100968_num2_yongan	206	gi|30691602|ref|NP_195498.3|	basic helix-loop-helix (bHLH) family protein [Arabidopsis thaliana] >gi|218563491|sp|Q9T072.2|BH025_ARATH RecName: Full=Transcription factor bHLH25; AltName: Full=Transcription factor EN 29; AltName: Full=bHLH transcription factor bHLH025; AltName: Full=Basic helix-loop-helix protein 25; Short=bHLH 25; Short=AtbHLH25	sp|Q9T072|BH025_ARATH	Transcription factor bHLH25 OS=Arabidopsis thaliana GN=BHLH25 PE=2 SV=2	--	--	--	--	--	--	GO:0010468//regulation of gene expression	-	-
Unigene100969_num2_yongan	206	gi|51039797|gb|AAT94402.1|	ankyrin protein kinase [Brassica rapa subsp. campestris]	--	--	--	--	--	--	--	--	-	-	-
Unigene10096_num2_yongan	770	gi|297793311|ref|XP_002864540.1|	ATCNGC5 [Arabidopsis lyrata subsp. lyrata] >gi|297310375|gb|EFH40799.1| ATCNGC5 [Arabidopsis lyrata subsp. lyrata]	sp|Q8RWS9|CNGC5_ARATH	Probable cyclic nucleotide-gated ion channel 5 OS=Arabidopsis thaliana GN=CNGC5 PE=2 SV=1	--	--	--	K05391	ath:AT5G57940	cyclic nucleotide gated channel
Unigene100970_num2_yongan	206	gi|30697080|ref|NP_200656.2|	glycosyl hydrolase family 17 protein [Arabidopsis thaliana] >gi|75170428|sp|Q9FGH4.1|E139_ARATH RecName: Full=Glucan endo-1
Unigene100971_num2_yongan	206	gi|16433|emb|CAA78153.1|	protein phosphatase 1A [Arabidopsis thaliana]	sp|P48482|PP12_ARATH	Serine/threonine-protein phosphatase PP1 isozyme 2 OS=Arabidopsis thaliana GN=TOPP2 PE=2 SV=1	YER133w	COG0639	Diadenosine tetraphosphatase and related serine/threonine protein phosphatases	K06269	ppp:PHYPADRAFT_186751	protein phosphatase 1
Unigene100972_num2_yongan	206	gi|18420587|ref|NP_568079.1|	signal transducer [Arabidopsis thaliana]	--	--	--	--	--	--	--	--	-	-	-
Unigene100973_num2_yongan	206	gi|18411677|ref|NP_567214.1|	serine protease inhibitor
Unigene100974_num2_yongan	206	gi|115470825|ref|NP_001059011.1|	Os07g0175100 [Oryza sativa Japonica Group] >gi|113610547|dbj|BAF20925.1| Os07g0175100 [Oryza sativa Japonica Group]	--	--	--	--	--	--	--	--	GO:0010468//regulation of gene expression	GO:0003676//nucleic acid binding	-
Unigene100975_num2_yongan	206	--	--	--	--	--	--	--	--	--	--	-	-	-
Unigene100976_num2_yongan	206	--	--	--	--	--	--	--	--	--	--	-	-	-
Unigene100977_num2_yongan	206	--	--	--	--	--	--	--	--	--	--	-	-	-
Unigene100978_num2_yongan	206	--	--	--	--	--	--	--	--	--	--	-	-	-
Unigene100979_num2_yongan	206	--	--	--	--	--	--	--	--	--	--	-	-	-
Unigene10097_num2_yongan	500	gi|18391130|ref|NP_563865.1|	FRS11 (FAR1-related sequence 11); zinc ion binding [Arabidopsis thaliana] >gi|75213376|sp|Q9SY66.1|FRS11_ARATH RecName: Full=Protein FAR1-RELATED SEQUENCE 11 >gi|4914326|gb|AAD32874.1|AC005489_12 F14N23.12 [Arabidopsis thaliana] >gi|15983442|gb|AAL11589.1|AF424595_1 At1g10240/F14N23_12 [Arabidopsis thaliana] >gi|23308171|gb|AAN18055.1| At1g10240/F14N23_12 [Arabidopsis thaliana]	sp|Q9SY66|FRS11_ARATH	Protein FAR1-RELATED SEQUENCE 11 OS=Arabidopsis thaliana GN=FRS11 PE=2 SV=1	--	--	--	--	--	--	-	-	-
Unigene100980_num2_yongan	206	gi|42562786|ref|NP_176039.2|	serine/threonine protein phosphatase-related [Arabidopsis thaliana] >gi|53828529|gb|AAU94374.1| At1g56440 [Arabidopsis thaliana] >gi|59958350|gb|AAX12885.1| At1g56440 [Arabidopsis thaliana]	--	--	--	--	--	--	--	--	-	-	-
Unigene100981_num2_yongan	206	gi|90962938|gb|ABE02393.1|	At1g49245 [Arabidopsis thaliana]	--	--	--	--	--	--	--	--	GO:0044267//cellular protein metabolic process	GO:0005515//protein binding	GO:0043234//protein complex
Unigene100982_num2_yongan	206	gi|18410146|ref|NP_565045.1|	TRFL6 (TRF-LIKE 6); DNA binding / transcription factor [Arabidopsis thaliana] >gi|15010654|gb|AAK73986.1| At1g72650/F28P22_16 [Arabidopsis thaliana] >gi|21700907|gb|AAM70577.1| At1g72650/F28P22_16 [Arabidopsis thaliana] >gi|41619044|gb|AAS10010.1| MYB transcription factor [Arabidopsis thaliana]	--	--	--	--	--	--	--	--	GO:0006970//response to osmotic stress;GO:0010038//response to metal ion	GO:0003676//nucleic acid binding	GO:0005840//ribosome
Unigene100983_num2_yongan	206	gi|30686489|ref|NP_565811.2|	MOR1 (MICROTUBULE ORGANIZATION 1); microtubule binding [Arabidopsis thaliana] >gi|14317953|gb|AAK59871.1|AF367246_1 microtubule organization 1 protein [Arabidopsis thaliana] >gi|22252950|gb|AAM94170.1| MOR1/GEM1 [Arabidopsis thaliana]	--	--	--	--	--	--	--	--	GO:0000919//cell plate formation;GO:0015031//protein transport	GO:0015631//tubulin binding	GO:0015630//microtubule cytoskeleton;GO:0044444//cytoplasmic part
Unigene100984_num2_yongan	206	--	--	--	--	--	--	--	--	--	--	-	-	-
Unigene100985_num2_yongan	206	gi|145358394|ref|NP_197833.2|	unknown protein [Arabidopsis thaliana]	--	--	--	--	--	--	--	--	-	-	-
Unigene100986_num2_yongan	206	--	--	--	--	--	--	--	--	--	--	-	-	-
Unigene100987_num2_yongan	206	--	--	--	--	--	--	--	--	--	--	-	-	-
Unigene100988_num2_yongan	206	gi|18401040|ref|NP_565616.1|	ftsh4 (FtsH protease 4); ATP-dependent peptidase/ ATPase/ metallopeptidase [Arabidopsis thaliana] >gi|75100022|sp|O80983.2|FTSH4_ARATH RecName: Full=Cell division protease ftsH homolog 4
Unigene100989_num2_yongan	206	gi|9758830|dbj|BAB09502.1|	transposon protein-like [Arabidopsis thaliana]	--	--	--	--	--	--	--	--	-	-	-
Unigene10098_num2_yongan	408	gi|42566968|ref|NP_193721.2|	lecithin:cholesterol acyltransferase family protein / LACT family protein [Arabidopsis thaliana] >gi|33312310|gb|AAQ04052.1|AF421149_1 lecithine cholesterol acyltransferase-like protein [Arabidopsis thaliana] >gi|63003822|gb|AAY25440.1| At4g19860 [Arabidopsis thaliana]	--	--	--	--	--	--	--	--	-	-	-
Unigene100990_num2_yongan	206	gi|19310387|gb|AAL84933.1|	At2g44830/T13E15.16 [Arabidopsis thaliana]	sp|P15792|KPK1_PHAVU	Protein kinase PVPK-1 OS=Phaseolus vulgaris PE=2 SV=1	--	--	--	K08286	ath:AT5G47750	protein-serine/threonine kinase [EC:2.7.11.-]	GO:0006464//protein modification process	GO:0004672//protein kinase activity;GO:0032559//adenyl ribonucleotide binding	GO:0043231//intracellular membrane-bounded organelle;GO:0016020//membrane
Unigene100991_num2_yongan	206	gi|42572881|ref|NP_974537.1|	YT521-B-like family protein [Arabidopsis thaliana] >gi|50198805|gb|AAT70436.1| At4g11970 [Arabidopsis thaliana] >gi|52421293|gb|AAU45216.1| At4g11970 [Arabidopsis thaliana]	--	--	--	--	--	--	--	--	-	-	-
Unigene100992_num2_yongan	206	gi|297844554|ref|XP_002890158.1|	cation efflux family protein [Arabidopsis lyrata subsp. lyrata] >gi|297336000|gb|EFH66417.1| cation efflux family protein [Arabidopsis lyrata subsp. lyrata]	sp|Q9M2P2|MTPC3_ARATH	Putative metal tolerance protein C3 OS=Arabidopsis thaliana GN=MTPC3 PE=3 SV=2	--	--	--	--	--	--	GO:0006811//ion transport	GO:0015075//ion transmembrane transporter activity	GO:0044464//cell part
Unigene100993_num2_yongan	206	gi|297827293|ref|XP_002881529.1|	heavy-metal-associated domain-containing protein [Arabidopsis lyrata subsp. lyrata] >gi|297327368|gb|EFH57788.1| heavy-metal-associated domain-containing protein [Arabidopsis lyrata subsp. lyrata]	--	--	--	--	--	--	--	--	GO:0006812//cation transport	GO:0043169//cation binding	-
Unigene100994_num2_yongan	206	gi|238481558|ref|NP_001154777.1|	RabGAP/TBC domain-containing protein [Arabidopsis thaliana]	--	--	--	--	--	--	--	--	-	-	GO:0005622//intracellular
Unigene100995_num2_yongan	206	--	--	--	--	--	--	--	--	--	--	-	-	-
Unigene100996_num2_yongan	206	gi|42567348|ref|NP_195046.3|	XI-I; motor/ protein binding [Arabidopsis thaliana] >gi|110737839|dbj|BAF00858.1| myosin - like protein [Arabidopsis thaliana]	sp|P54696|MYOH_DICDI	Myosin-H heavy chain OS=Dictyostelium discoideum GN=myoH PE=4 SV=2	--	--	--	--	--	--	GO:0030029//actin filament-based process	GO:0008092//cytoskeletal protein binding;GO:0017111//nucleoside-triphosphatase activity;GO:0032559//adenyl ribonucleotide binding	GO:0015629//actin cytoskeleton
Unigene100997_num2_yongan	206	--	--	--	--	--	--	--	--	--	--	-	-	-
Unigene100998_num2_yongan	206	--	--	--	--	--	--	--	--	--	--	-	-	-
Unigene100999_num2_yongan	206	--	--	--	--	--	--	--	--	--	--	-	-	-
Unigene10099_num2_yongan	353	gi|297799528|ref|XP_002867648.1|	fus3-complementing gene 1 [Arabidopsis lyrata subsp. lyrata] >gi|297313484|gb|EFH43907.1| fus3-complementing gene 1 [Arabidopsis lyrata subsp. lyrata]	sp|P51567|AFC2_ARATH	Serine/threonine-protein kinase AFC2 OS=Arabidopsis thaliana GN=AFC2 PE=1 SV=1	--	--	--	K08287	ath:AT4G24740	dual-specificity kinase [EC:2.7.12.1]	-	-	-
Unigene1009_num2_yongan	182	gi|240256105|ref|NP_567845.4|	ATDGK7 (Diacylglycerol kinase 7); diacylglycerol kinase [Arabidopsis thaliana]	--	--	--	--	--	K00901	ppp:PHYPADRAFT_132890	diacylglycerol kinase [EC:2.7.1.107]	GO:0007186//G-protein coupled receptor protein signaling pathway	GO:0016301//kinase activity	-
Unigene100_num2_yongan	261	gi|145359458|ref|NP_568912.2|	VIP2 (VIRE2 INTERACTING PROTEIN2); protein binding / transcription regulator [Arabidopsis thaliana]	--	--	--	--	--	K12605	rcu:RCOM_0327460	CCR4-NOT transcription complex subunit 2	GO:0010468//regulation of gene expression	-	GO:0009536//plastid
Unigene101000_num2_yongan	206	--	--	--	--	--	--	--	--	--	--	-	-	-
Unigene101001_num2_yongan	206	gi|145324114|ref|NP_001077646.1|	protein binding / zinc ion binding [Arabidopsis thaliana] >gi|6910567|gb|AAF31272.1|AC006424_1 Location of EST 206I21T7
Unigene101002_num2_yongan	206	gi|22328569|ref|NP_192893.2|	bromo-adjacent homology (BAH) domain-containing protein [Arabidopsis thaliana]	--	--	--	--	--	--	--	--	GO:0006351//transcription
Unigene101003_num2_yongan	206	gi|297816750|ref|XP_002876258.1|	ATGCN4 [Arabidopsis lyrata subsp. lyrata] >gi|297322096|gb|EFH52517.1| ATGCN4 [Arabidopsis lyrata subsp. lyrata]	sp|Q9M1H3|AB4F_ARATH	ABC transporter F family member 4 OS=Arabidopsis thaliana GN=ABCF4 PE=2 SV=1	--	--	--	K06184	ath:AT3G54540	ATP-binding cassette
Unigene101004_num2_yongan	206	gi|222423152|dbj|BAH19555.1|	AT1G73930 [Arabidopsis thaliana]	--	--	--	--	--	--	--	--	-	-	-
Unigene101005_num2_yongan	206	gi|28380137|sp|Q9LFV0.1|RRP32_ARATH	RecName: Full=30S ribosomal protein 3-2
Unigene101006_num2_yongan	206	--	--	sp|Q9ZVD0|SRRT_ARATH	Serrate RNA effector molecule OS=Arabidopsis thaliana GN=SE PE=1 SV=2	--	--	--	--	--	--	-	-	-
Unigene101007_num2_yongan	206	gi|297833000|ref|XP_002884382.1|	CYP89A9 [Arabidopsis lyrata subsp. lyrata] >gi|297330222|gb|EFH60641.1| CYP89A9 [Arabidopsis lyrata subsp. lyrata]	sp|Q42602|C89A2_ARATH	Cytochrome P450 89A2 OS=Arabidopsis thaliana GN=CYP89A2 PE=2 SV=2	--	--	--	K00517	osa:4349111	[EC:1.14.-.-]	GO:0008152//metabolic process	GO:0016712//oxidoreductase activity
Unigene101008_num2_yongan	206	gi|297821633|ref|XP_002878699.1|	nucleic acid binding protein [Arabidopsis lyrata subsp. lyrata] >gi|297324538|gb|EFH54958.1| nucleic acid binding protein [Arabidopsis lyrata subsp. lyrata]	sp|O64827|SUVR5_ARATH	Histone-lysine N-methyltransferase SUVR5 OS=Arabidopsis thaliana GN=SUVR5 PE=1 SV=2	--	--	--	--	--	--	GO:0006325//chromatin organization	GO:0046914//transition metal ion binding;GO:0016279//protein-lysine N-methyltransferase activity	GO:0043231//intracellular membrane-bounded organelle
Unigene101009_num2_yongan	206	--	--	--	--	--	--	--	--	--	--	-	-	-
Unigene10100_num2_yongan	517	gi|15235580|ref|NP_195467.1|	ribonuclease III family protein [Arabidopsis thaliana] >gi|95147308|gb|ABF57289.1| At4g37510 [Arabidopsis thaliana]	--	--	--	--	--	--	--	--	-	-	-
Unigene101010_num2_yongan	206	gi|222423852|dbj|BAH19891.1|	AT5G64170 [Arabidopsis thaliana]	--	--	--	--	--	--	--	--	-	-	-
Unigene101011_num2_yongan	206	gi|297812151|ref|XP_002873959.1|	subtilase family protein [Arabidopsis lyrata subsp. lyrata] >gi|297319796|gb|EFH50218.1| subtilase family protein [Arabidopsis lyrata subsp. lyrata]	--	--	--	--	--	K08653	ath:AT5G19660	membrane-bound transcription factor protease
Unigene101012_num2_yongan	206	--	--	--	--	--	--	--	--	--	--	-	-	-
Unigene101013_num2_yongan	206	--	--	--	--	--	--	--	--	--	--	-	-	-
Unigene101014_num2_yongan	206	gi|29028986|gb|AAO64872.1|	At1g22882 [Arabidopsis thaliana]	sp|O59729|SLPI_SCHPO	Uncharacterized protein slp1 OS=Schizosaccharomyces pombe GN=slp1 PE=2 SV=1	--	--	--	--	--	--	-	-	GO:0043231//intracellular membrane-bounded organelle
Unigene101015_num2_yongan	206	--	--	--	--	--	--	--	--	--	--	-	-	-
Unigene101016_num2_yongan	206	--	--	--	--	--	--	--	--	--	--	-	-	-
Unigene101017_num2_yongan	206	gi|110738957|dbj|BAF01399.1|	nodulin-like protein [Arabidopsis thaliana]	--	--	--	--	--	--	--	--	-	-	-
Unigene101018_num2_yongan	206	gi|15229933|ref|NP_187172.1|	ERCC1; 5'-flap endonuclease [Arabidopsis thaliana] >gi|55976606|sp|Q9MA98.1|ERCC1_ARATH RecName: Full=DNA excision repair protein ERCC-1; Short=AtERCC1; Short=AtRAD10; AltName: Full=Ultraviolet hypersensitive 7 >gi|9800490|gb|AAF99316.1|AF276082_1 ERCC1 [Arabidopsis thaliana] >gi|15215614|gb|AAK91352.1| AT3g05210/T12H1_18 [Arabidopsis thaliana] >gi|21435979|gb|AAM51569.1| AT3g05210/T12H1_18 [Arab…	sp|Q9MA98|ERCC1_ARATH	DNA excision repair protein ERCC-1 OS=Arabidopsis thaliana GN=ERCC1 PE=2 SV=1	--	--	--	K10849	ath:AT3G05210	DNA excision repair protein ERCC-1	GO:0000725//recombinational repair;GO:0010212//response to ionizing radiation;GO:0006289//nucleotide-excision repair;GO:0009411//response to UV	GO:0016888//endodeoxyribonuclease activity
Unigene101019_num2_yongan	206	gi|298204877|emb|CBI34184.3|	unnamed protein product [Vitis vinifera]	--	--	--	--	--	--	--	--	-	-	-
Unigene10101_num2_yongan	607	gi|297842637|ref|XP_002889200.1|	trehalose-6-phosphate synthase [Arabidopsis lyrata subsp. lyrata] >gi|297335041|gb|EFH65459.1| trehalose-6-phosphate synthase [Arabidopsis lyrata subsp. lyrata]	sp|Q9SYM4|TPS1_ARATH	Alpha
Unigene101020_num2_yongan	206	--	--	--	--	--	--	--	--	--	--	-	-	-
Unigene101021_num2_yongan	206	--	--	--	--	--	--	--	--	--	--	-	-	-
Unigene101022_num2_yongan	206	gi|297812653|ref|XP_002874210.1|	tip [Arabidopsis lyrata subsp. lyrata] >gi|297320047|gb|EFH50469.1| tip [Arabidopsis lyrata subsp. lyrata]	--	--	--	--	--	--	--	--	GO:0002252	GO:0003712//transcription cofactor activity	GO:0043231//intracellular membrane-bounded organelle
Unigene101023_num2_yongan	206	--	--	--	--	--	--	--	--	--	--	-	-	-
Unigene101024_num2_yongan	206	gi|297850600|ref|XP_002893181.1|	ATSWI3C [Arabidopsis lyrata subsp. lyrata] >gi|297339023|gb|EFH69440.1| ATSWI3C [Arabidopsis lyrata subsp. lyrata]	sp|Q9XI07|SWI3C_ARATH	SWI/SNF complex subunit SWI3C OS=Arabidopsis thaliana GN=SWI3C PE=1 SV=1	--	--	--	K11649	ath:AT1G21700	SWI/SNF related-matrix-associated actin-dependent regulator of chromatin subfamily C	GO:0016568//chromatin modification	GO:0003676//nucleic acid binding	GO:0070603
Unigene101025_num2_yongan	206	--	--	--	--	--	--	--	--	--	--	-	-	-
Unigene101026_num2_yongan	206	gi|3319355|gb|AAC26244.1|	similar to chaperonin containing TCP-1 complex gamma chain [Arabidopsis thaliana]	sp|P54408|TCPG_TETPY	T-complex protein 1 subunit gamma OS=Tetrahymena pyriformis PE=3 SV=1	SPBC1A4.08c	COG0459	Chaperonin GroEL (HSP60 family)	K09495	rcu:RCOM_0573520	T-complex protein 1 subunit gamma	GO:0044267//cellular protein metabolic process	GO:0005515//protein binding;GO:0032559//adenyl ribonucleotide binding	GO:0031410//cytoplasmic vesicle
Unigene101027_num2_yongan	206	gi|25084169|gb|AAN72190.1|	Unknown protein [Arabidopsis thaliana]	--	--	--	--	--	--	--	--	-	GO:0005488//binding	GO:0044424//intracellular part
Unigene101028_num2_yongan	206	--	--	--	--	--	--	--	--	--	--	-	-	-
Unigene101029_num2_yongan	206	gi|186498546|ref|NP_178253.3|	ATP binding / ATP-dependent DNA helicase/ ATP-dependent helicase/ helicase/ nucleic acid binding [Arabidopsis thaliana]	sp|Q55681|RECG_SYNY3	ATP-dependent DNA helicase recG OS=Synechocystis sp. (strain PCC 6803) GN=recG PE=3 SV=1	mlr0830	COG1200	RecG-like helicase	K03655	ath:AT2G01440	ATP-dependent DNA helicase RecG [EC:3.6.1.-]	GO:0006259//DNA metabolic process	GO:0003678//DNA helicase activity;GO:0003676//nucleic acid binding;GO:0042623//ATPase activity
Unigene10102_num2_yongan	897	gi|11993473|gb|AAG42755.1|AF302664_1	ubiquitin-specific protease 14 [Arabidopsis thaliana]	sp|Q8L6Y1|UBP14_ARATH	Ubiquitin carboxyl-terminal hydrolase 14 OS=Arabidopsis thaliana GN=UBP14 PE=1 SV=1	SPBC6B1.06c	COG5207	Isopeptidase T	K11836	ath:AT3G20630	ubiquitin carboxyl-terminal hydrolase 5/13 [EC:3.1.2.15]	-	-	-
Unigene101030_num2_yongan	206	gi|6633822|gb|AAF19681.1|AC009519_15	F1N19.25 [Arabidopsis thaliana] >gi|33589794|gb|AAQ22663.1| At1g64680 [Arabidopsis thaliana]	--	--	--	--	--	--	--	--	-	-	-
Unigene101031_num2_yongan	206	gi|133793|sp|Q00332.3|RS15A_BRANA	RecName: Full=40S ribosomal protein S15a; AltName: Full=PPCB8 >gi|17863|emb|CAA42599.1| r-protein BnS15a [Brassica napus] >gi|119720818|gb|ABL97979.1| 40S ribosomal protein S15a [Brassica rapa]	sp|Q00332|RS15A_BRANA	40S ribosomal protein S15a OS=Brassica napus GN=RPS15A PE=2 SV=3	--	--	--	K02957	pop:POPTR_656057	small subunit ribosomal protein S15Ae	-	-	GO:0030529//ribonucleoprotein complex
Unigene101032_num2_yongan	206	gi|18407770|ref|NP_564812.1|	unknown protein [Arabidopsis thaliana] >gi|15292765|gb|AAK92751.1| unknown protein [Arabidopsis thaliana] >gi|21281038|gb|AAM45128.1| unknown protein [Arabidopsis thaliana]	--	--	--	--	--	--	--	--	-	-	-
Unigene101033_num2_yongan	206	--	--	--	--	--	--	--	--	--	--	-	-	-
Unigene101034_num2_yongan	206	--	--	--	--	--	--	--	--	--	--	-	-	-
Unigene101035_num2_yongan	206	--	--	--	--	--	--	--	--	--	--	-	-	-
Unigene101036_num2_yongan	206	--	--	--	--	--	--	--	--	--	--	-	-	-
Unigene101037_num2_yongan	206	--	--	--	--	--	--	--	--	--	--	-	-	-
Unigene101038_num2_yongan	206	gi|297796403|ref|XP_002866086.1|	TOP1BETA [Arabidopsis lyrata subsp. lyrata] >gi|297311921|gb|EFH42345.1| TOP1BETA [Arabidopsis lyrata subsp. lyrata]	sp|P30181|TOP1_ARATH	DNA topoisomerase 1 OS=Arabidopsis thaliana GN=TOP1 PE=1 SV=1	--	--	--	K03163	ath:AT5G55300	DNA topoisomerase I [EC:5.99.1.2]	GO:0016568//chromatin modification;GO:0048646//anatomical structure formation involved in morphogenesis;GO:0006261//DNA-dependent DNA replication;GO:0009887//organ morphogenesis;GO:0010073//meristem maintenance;GO:0003006//reproductive developmental process	GO:0003916//DNA topoisomerase activity	GO:0043232
Unigene101039_num2_yongan	206	gi|297834004|ref|XP_002884884.1|	KH domain-containing protein [Arabidopsis lyrata subsp. lyrata] >gi|297330724|gb|EFH61143.1| KH domain-containing protein [Arabidopsis lyrata subsp. lyrata]	sp|Q9C7C3|C3H36_ARATH	Zinc finger CCCH domain-containing protein 36 OS=Arabidopsis thaliana GN=At3g12130 PE=2 SV=1	--	--	--	--	--	--	GO:0010468//regulation of gene expression	GO:0046914//transition metal ion binding;GO:0003676//nucleic acid binding	-
Unigene10103_num2_yongan	569	gi|9758937|dbj|BAB09318.1|	ubiquitin activating enzyme E1-like protein [Arabidopsis thaliana]	sp|Q94CD5|ATG7_ARATH	Autophagy-related protein 7 OS=Arabidopsis thaliana GN=ATG7 PE=1 SV=1	SPBC6B1.05c	COG0476	Dinucleotide-utilizing enzymes involved in molybdopterin and thiamine biosynthesis family 2	K08337	ath:AT5G45900	autophagy-related protein 7	-	-	-
Unigene101040_num2_yongan	206	--	--	--	--	--	--	--	--	--	--	-	-	-
Unigene101041_num2_yongan	206	gi|155242084|gb|ABT18094.1|	FERONIA receptor-like kinase [Brassica oleracea]	sp|Q9SCZ4|FERON_ARATH	Receptor-like protein kinase FERONIA OS=Arabidopsis thaliana GN=FER PE=1 SV=1	--	--	--	K04733	ath:AT5G38990	interleukin-1 receptor-associated kinase 4 [EC:2.7.11.1]	GO:0006468//protein amino acid phosphorylation;GO:0009856//pollination;GO:0007275//multicellular organismal development	GO:0004672//protein kinase activity;GO:0004871//signal transducer activity;GO:0032559//adenyl ribonucleotide binding	GO:0044426;GO:0031410//cytoplasmic vesicle;GO:0016020//membrane
Unigene101042_num2_yongan	206	gi|15229382|ref|NP_191871.1|	CYCP1;1 (cyclin p1;1); cyclin-dependent protein kinase [Arabidopsis thaliana] >gi|147637975|sp|Q8LB60.2|CCU31_ARATH RecName: Full=Cyclin-U3-1; Short=CycU3;1; AltName: Full=Cyclin-P1.1; Short=CycP1;1	sp|Q8LB60|CCU31_ARATH	Cyclin-U3-1 OS=Arabidopsis thaliana GN=CYCU3-1 PE=1 SV=2	--	--	--	--	--	--	GO:0007049//cell cycle	GO:0016772//transferase activity
Unigene101043_num2_yongan	206	gi|12229654|sp|Q9LIK7.1|ACA13_ARATH	RecName: Full=Putative calcium-transporting ATPase 13
Unigene101044_num2_yongan	206	gi|15222023|ref|NP_172719.1|	PEPKR1 (Phosphoenolpyruvate carboxylase-related kinase 1); ATP binding / kinase/ protein kinase/ protein serine/threonine kinase [Arabidopsis thaliana] >gi|8778638|gb|AAF79646.1|AC025416_20 F5O11.32 [Arabidopsis thaliana] >gi|9502372|gb|AAF88079.1|AC025417_7 T12C24.12 [Arabidopsis thaliana] >gi|16323176|gb|AAL15322.1| At1g12580/T12C24_10 [Arabidopsis thaliana] >gi|23506015|gb|AAN28867.1| At1g1258…	--	--	--	--	--	--	--	--	-	-	-
Unigene101045_num2_yongan	206	gi|297852368|ref|XP_002894065.1|	amino acid transporter family protein [Arabidopsis lyrata subsp. lyrata] >gi|297339907|gb|EFH70324.1| amino acid transporter family protein [Arabidopsis lyrata subsp. lyrata]	sp|Q9SX98|LHTL8_ARATH	Lysine histidine transporter-like 8 OS=Arabidopsis thaliana GN=AATL1 PE=1 SV=1	--	--	--	--	--	--	-	GO:0005275//amine transmembrane transporter activity	GO:0031224//intrinsic to membrane
Unigene101046_num2_yongan	206	gi|30694644|ref|NP_191302.2|	pentatricopeptide (PPR) repeat-containing protein [Arabidopsis thaliana] >gi|218525905|sp|Q7Y211.2|PP285_ARATH RecName: Full=Pentatricopeptide repeat-containing protein At3g57430
Unigene101047_num2_yongan	206	gi|15724288|gb|AAL06537.1|AF412084_1	AT3g11590/F24K9_26 [Arabidopsis thaliana]	--	--	--	--	--	--	--	--	-	-	-
Unigene101048_num2_yongan	206	gi|18415765|ref|NP_567636.1|	TOM1 (TOBAMOVIRUS MULTIPLICATION 1); protein binding [Arabidopsis thaliana] >gi|9967413|dbj|BAB12401.1| TOM1 [Arabidopsis thaliana] >gi|9967415|dbj|BAB12402.1| TOM1 [Arabidopsis thaliana]	--	--	--	--	--	--	--	--	GO:0022415	-	GO:0031090//organelle membrane
Unigene101049_num2_yongan	206	gi|15235524|ref|NP_194629.1|	tesmin/TSO1-like CXC domain-containing protein [Arabidopsis thaliana] >gi|29028974|gb|AAO64866.1| At4g29000 [Arabidopsis thaliana]	--	--	--	--	--	--	--	--	-	-	-
Unigene10104_num2_yongan	714	gi|297844170|ref|XP_002889966.1|	EMB1586 [Arabidopsis lyrata subsp. lyrata] >gi|297335808|gb|EFH66225.1| EMB1586 [Arabidopsis lyrata subsp. lyrata]	sp|Q8W4E1|RH47_ARATH	DEAD-box ATP-dependent RNA helicase 47 OS=Arabidopsis thaliana GN=RH47 PE=2 SV=2	lin0859	COG0513	Superfamily II DNA and RNA helicases	K13116	rcu:RCOM_0902150	ATP-dependent RNA helicase DDX41 [EC:3.6.4.13]	-	-	-
Unigene101050_num2_yongan	206	--	--	--	--	--	--	--	--	--	--	-	-	-
Unigene101051_num2_yongan	206	gi|297796403|ref|XP_002866086.1|	TOP1BETA [Arabidopsis lyrata subsp. lyrata] >gi|297311921|gb|EFH42345.1| TOP1BETA [Arabidopsis lyrata subsp. lyrata]	sp|P30181|TOP1_ARATH	DNA topoisomerase 1 OS=Arabidopsis thaliana GN=TOP1 PE=1 SV=1	--	--	--	K03163	ath:AT5G55300	DNA topoisomerase I [EC:5.99.1.2]	GO:0016568//chromatin modification;GO:0048646//anatomical structure formation involved in morphogenesis;GO:0006261//DNA-dependent DNA replication;GO:0009887//organ morphogenesis;GO:0010073//meristem maintenance;GO:0003006//reproductive developmental process	GO:0003916//DNA topoisomerase activity	GO:0043232
Unigene101052_num2_yongan	206	gi|297804458|ref|XP_002870113.1|	lactate dehydrogenase [Arabidopsis lyrata subsp. lyrata] >gi|297315949|gb|EFH46372.1| lactate dehydrogenase [Arabidopsis lyrata subsp. lyrata]	sp|P22989|LDHB_HORVU	L-lactate dehydrogenase B (Fragment) OS=Hordeum vulgare PE=1 SV=1	BS_lctE	COG0039	Malate/lactate dehydrogenases	K00016	ath:AT4G17260	L-lactate dehydrogenase [EC:1.1.1.27]	GO:0009725//response to hormone stimulus;GO:0006970//response to osmotic stress;GO:0006007//glucose catabolic process	GO:0004457//lactate dehydrogenase activity	GO:0016020//membrane;GO:0044424//intracellular part
Unigene101053_num2_yongan	206	--	--	--	--	--	--	--	--	--	--	-	-	-
Unigene101054_num2_yongan	206	gi|14279543|gb|AAK58634.1|AF271731_1	SMC2-like condensin [Arabidopsis thaliana] >gi|13449986|gb|AAG27593.2| SMC2-like condensin [Arabidopsis thaliana]	sp|Q9C5Y4|SMC21_ARATH	Structural maintenance of chromosomes protein 2-1 OS=Arabidopsis thaliana GN=SMC2-1 PE=2 SV=2	SPBP4H10.06c	COG1196	Chromosome segregation ATPases	K06674	ath:AT5G62410	structural maintenance of chromosome 2	GO:0006996//organelle organization	GO:0032559//adenyl ribonucleotide binding	GO:0000793//condensed chromosome
Unigene101055_num2_yongan	206	--	--	--	--	--	--	--	--	--	--	-	-	-
Unigene101056_num2_yongan	206	gi|14279543|gb|AAK58634.1|AF271731_1	SMC2-like condensin [Arabidopsis thaliana] >gi|13449986|gb|AAG27593.2| SMC2-like condensin [Arabidopsis thaliana]	sp|Q9C5Y4|SMC21_ARATH	Structural maintenance of chromosomes protein 2-1 OS=Arabidopsis thaliana GN=SMC2-1 PE=2 SV=2	SPBP4H10.06c	COG1196	Chromosome segregation ATPases	K06674	ath:AT5G62410	structural maintenance of chromosome 2	GO:0006996//organelle organization	GO:0032559//adenyl ribonucleotide binding	GO:0000793//condensed chromosome
Unigene101057_num2_yongan	206	--	--	--	--	--	--	--	--	--	--	-	-	-
Unigene101058_num2_yongan	206	gi|227206180|dbj|BAH57145.1|	AT3G07090 [Arabidopsis thaliana]	--	--	--	--	--	--	--	--	-	-	-
Unigene101059_num2_yongan	206	gi|15241324|ref|NP_196921.1|	CHC1 [Arabidopsis thaliana] >gi|73622093|sp|Q9FMT4.1|SNF12_ARATH RecName: Full=SWI/SNF complex component SNF12 homolog >gi|31711950|gb|AAP68331.1| At5g14170 [Arabidopsis thaliana]	sp|Q9FMT4|SNF12_ARATH	SWI/SNF complex component SNF12 homolog OS=Arabidopsis thaliana GN=At5g14170 PE=1 SV=1	--	--	--	K11650	ath:AT5G14170	SWI/SNF-related matrix-associated actin-dependent regulator of chromatin subfamily D	GO:0048513//organ development	-	-
Unigene10105_num2_yongan	706	gi|186701244|gb|ACC91270.1|	short-chain dehydrogenase/reductase family protein [Capsella rubella]	sp|Q9HBH5|RDH14_HUMAN	Retinol dehydrogenase 14 OS=Homo sapiens GN=RDH14 PE=1 SV=1	CC0398	COG1028	Dehydrogenases with different specificities (related to short-chain alcohol dehydrogenases)	K00100	olu:OSTLU_36252	[EC:1.1.1.-]	-	-	-
Unigene101060_num2_yongan	206	gi|297821459|ref|XP_002878612.1|	hypothetical protein ARALYDRAFT_900684 [Arabidopsis lyrata subsp. lyrata] >gi|297324451|gb|EFH54871.1| hypothetical protein ARALYDRAFT_900684 [Arabidopsis lyrata subsp. lyrata]	--	--	--	--	--	--	--	--	-	-	-
Unigene101061_num2_yongan	206	gi|116831483|gb|ABK28694.1|	unknown [Arabidopsis thaliana]	--	--	--	--	--	--	--	--	-	-	-
Unigene101062_num2_yongan	206	--	--	--	--	--	--	--	--	--	--	-	-	-
Unigene101063_num2_yongan	206	gi|1883008|emb|CAA72270.1|	jasmonate inducible protein [Brassica napus]	sp|Q9SAV0|MB12_ARATH	Myrosinase-binding protein-like At1g52040 OS=Arabidopsis thaliana GN=At1g52040 PE=2 SV=1	--	--	--	--	--	--	GO:0006950//response to stress	GO:0046914//transition metal ion binding	GO:0009536//plastid
Unigene101064_num2_yongan	206	gi|46395964|sp|Q9C8T9.1|DRL19_ARATH	RecName: Full=Putative disease resistance protein At1g63350	sp|Q9SI85|DRL14_ARATH	Probable disease resistance protein At1g62630 OS=Arabidopsis thaliana GN=At1g62630 PE=2 SV=2	--	--	--	K13460	ath:AT1G12220	disease resistance protein RPS5	GO:0012501//programmed cell death;GO:0006950//response to stress	GO:0032559//adenyl ribonucleotide binding	GO:0016020//membrane
Unigene101065_num2_yongan	206	gi|297843032|ref|XP_002889397.1|	pentatricopeptide repeat-containing protein [Arabidopsis lyrata subsp. lyrata] >gi|297335239|gb|EFH65656.1| pentatricopeptide repeat-containing protein [Arabidopsis lyrata subsp. lyrata]	sp|Q9FZ24|PPR4_ARATH	Pentatricopeptide repeat-containing protein At1g02370
Unigene101066_num2_yongan	206	gi|42570941|ref|NP_973544.1|	OTU-like cysteine protease family protein [Arabidopsis thaliana] >gi|79602271|ref|NP_973546.2| OTU-like cysteine protease family protein [Arabidopsis thaliana] >gi|186503523|ref|NP_973545.2| OTU-like cysteine protease family protein [Arabidopsis thaliana] >gi|110735090|gb|ABG89115.1| OTU-containing protein 6 [synthetic construct]	sp|Q2YDU3|OTUD5_RAT	OTU domain-containing protein 5 OS=Rattus norvegicus GN=Otud5 PE=2 SV=2	--	--	--	--	--	--	-	GO:0070011//peptidase activity
Unigene101067_num2_yongan	206	--	--	--	--	--	--	--	--	--	--	-	-	-
Unigene101068_num2_yongan	206	gi|297810417|ref|XP_002873092.1|	zinc finger family protein [Arabidopsis lyrata subsp. lyrata] >gi|297318929|gb|EFH49351.1| zinc finger family protein [Arabidopsis lyrata subsp. lyrata]	--	--	--	--	--	--	--	--	-	GO:0046914//transition metal ion binding	-
Unigene101069_num2_yongan	206	gi|297818368|ref|XP_002877067.1|	RNA recognition motif-containing protein [Arabidopsis lyrata subsp. lyrata] >gi|297322905|gb|EFH53326.1| RNA recognition motif-containing protein [Arabidopsis lyrata subsp. lyrata]	sp|Q9LVX1|C3H41_ARATH	Zinc finger CCCH domain-containing protein 41 OS=Arabidopsis thaliana GN=At3g27700 PE=1 SV=1	--	--	--	K13192	pop:POPTR_752498	RNA-binding protein 26	-	GO:0003676//nucleic acid binding;GO:0046872//metal ion binding	-
Unigene10106_num2_yongan	581	gi|297843258|ref|XP_002889510.1|	transducin family protein [Arabidopsis lyrata subsp. lyrata] >gi|297335352|gb|EFH65769.1| transducin family protein [Arabidopsis lyrata subsp. lyrata]	sp|Q94BR4|PR19A_ARATH	Pre-mRNA-processing factor 19 homolog 1 OS=Arabidopsis thaliana GN=PRP19A PE=1 SV=1	all0284_3	COG2319	FOG: WD40 repeat	K10599	ath:AT1G04510	pre-mRNA-processing factor 19 [EC:6.3.2.19]	-	-	-
Unigene101070_num2_yongan	206	--	--	--	--	--	--	--	--	--	--	-	-	-
Unigene101071_num2_yongan	206	--	--	--	--	--	--	--	--	--	--	-	-	-
Unigene101072_num2_yongan	206	gi|297797882|ref|XP_002866825.1|	kelch repeat-containing F-box family protein [Arabidopsis lyrata subsp. lyrata] >gi|297312661|gb|EFH43084.1| kelch repeat-containing F-box family protein [Arabidopsis lyrata subsp. lyrata]	sp|Q9SVJ9|FBK95_ARATH	F-box/kelch-repeat protein At4g38940 OS=Arabidopsis thaliana GN=At4g38940 PE=1 SV=1	--	--	--	--	--	--	-	-	-
Unigene101073_num2_yongan	206	gi|297798498|ref|XP_002867133.1|	UDP-glucosyl transferase 73B1 [Arabidopsis lyrata subsp. lyrata] >gi|297312969|gb|EFH43392.1| UDP-glucosyl transferase 73B1 [Arabidopsis lyrata subsp. lyrata]	--	--	--	--	--	--	--	--	GO:0009607//response to biotic stimulus;GO:0051553	GO:0035251//UDP-glucosyltransferase activity	GO:0044464//cell part
Unigene101074_num2_yongan	206	gi|2618731|gb|AAB84358.1|	IAA21 [Arabidopsis thaliana]	sp|P93022|ARFG_ARATH	Auxin response factor 7 OS=Arabidopsis thaliana GN=ARF7 PE=1 SV=2	--	--	--	--	--	--	-	-	-
Unigene101075_num2_yongan	206	gi|1143711|gb|AAA84891.1|	non-green plastid inner envelope membrane protein precursor [Brassica oleracea var. botrytis]	--	--	--	--	--	--	--	--	-	-	GO:0009528//plastid inner membrane
Unigene101076_num2_yongan	206	--	--	--	--	--	--	--	--	--	--	-	-	-
Unigene101077_num2_yongan	206	gi|15235115|ref|NP_195663.1|	pentatricopeptide (PPR) repeat-containing protein [Arabidopsis thaliana] >gi|75210987|sp|Q9SVA5.1|PP357_ARATH RecName: Full=Pentatricopeptide repeat-containing protein At4g39530	sp|Q9SVA5|PP357_ARATH	Pentatricopeptide repeat-containing protein At4g39530 OS=Arabidopsis thaliana GN=PCMP-E52 PE=1 SV=1	--	--	--	K03798	rcu:RCOM_0340700	cell division protease FtsH [EC:3.4.24.-]	-	-	GO:0043231//intracellular membrane-bounded organelle
Unigene101078_num2_yongan	206	gi|240255425|ref|NP_189188.4|	calcium ion binding [Arabidopsis thaliana] >gi|48310609|gb|AAT41852.1| At3g25600 [Arabidopsis thaliana]	sp|Q9LI84|CML16_ARATH	Probable calcium-binding protein CML16 OS=Arabidopsis thaliana GN=CML16 PE=2 SV=1	--	--	--	K13448	ath:AT3G25600	calcium-binding protein CML	GO:0008152//metabolic process	GO:0016628//oxidoreductase activity
Unigene101079_num2_yongan	206	gi|297850134|ref|XP_002892948.1|	hypothetical protein ARALYDRAFT_312706 [Arabidopsis lyrata subsp. lyrata] >gi|297338790|gb|EFH69207.1| hypothetical protein ARALYDRAFT_312706 [Arabidopsis lyrata subsp. lyrata]	--	--	--	--	--	--	--	--	-	-	-
Unigene10107_num2_yongan	531	gi|171474915|gb|ACB47398.1|	sucrose transporter [Brassica napus]	sp|Q39231|SUC2_ARATH	Sucrose transport protein SUC2 OS=Arabidopsis thaliana GN=SUC2 PE=1 SV=2	NMA2100	COG0477	Permeases of the major facilitator superfamily	--	--	--	-	-	-
Unigene101080_num2_yongan	206	gi|297827451|ref|XP_002881608.1|	GAUT7/LGT7 [Arabidopsis lyrata subsp. lyrata] >gi|297327447|gb|EFH57867.1| GAUT7/LGT7 [Arabidopsis lyrata subsp. lyrata]	sp|Q9ZVI7|GAUT7_ARATH	Probable galacturonosyltransferase 7 OS=Arabidopsis thaliana GN=GAUT7 PE=1 SV=2	--	--	--	--	--	--	-	-	-
Unigene101081_num2_yongan	206	--	--	--	--	--	--	--	--	--	--	-	-	-
Unigene101082_num2_yongan	206	gi|42571827|ref|NP_974004.1|	O-methyltransferase family 2 protein [Arabidopsis thaliana]	sp|Q43047|COMT3_POPKI	Caffeic acid 3-O-methyltransferase 3 OS=Populus kitakamiensis GN=HOMT3 PE=3 SV=1	--	--	--	K13066	pop:POPTR_824484	caffeic acid 3-O-methyltransferase [EC:2.1.1.68]	GO:0009699//phenylpropanoid biosynthetic process	GO:0005515//protein binding;GO:0008171//O-methyltransferase activity	GO:0044444//cytoplasmic part
Unigene101083_num2_yongan	206	gi|240255538|ref|NP_190402.6|	ATM (ATAXIA-TELANGIECTASIA MUTATED); 1-phosphatidylinositol-3-phosphate 5-kinase [Arabidopsis thaliana]	sp|Q9M3G7|ATM_ARATH	Serine/threonine-protein kinase ATM OS=Arabidopsis thaliana GN=ATM PE=2 SV=1	--	--	--	K04728	ath:AT3G48190	ataxia telangectasia mutated family protein [EC:2.7.11.1]	-	GO:0032559//adenyl ribonucleotide binding;GO:0016772//transferase activity
Unigene101084_num2_yongan	206	gi|224589547|gb|ACN59307.1|	leucine-rich repeat receptor-like protein kinase [Arabidopsis thaliana]	--	--	--	--	--	--	--	--	GO:0006464//protein modification process;GO:0007167//enzyme linked receptor protein signaling pathway	GO:0004672//protein kinase activity;GO:0016628//oxidoreductase activity
Unigene101085_num2_yongan	206	gi|125656336|gb|ABN48558.1|	unknown protein [Brassica napus]	--	--	--	--	--	--	--	--	-	-	-
Unigene101086_num2_yongan	206	gi|15228859|ref|NP_188918.1|	kinase interacting family protein [Arabidopsis thaliana]	--	--	--	--	--	--	--	--	-	-	GO:0016020//membrane
Unigene101087_num2_yongan	206	--	--	--	--	--	--	--	--	--	--	-	-	-
Unigene101088_num2_yongan	206	gi|297839749|ref|XP_002887756.1|	cell division cycle family protein [Arabidopsis lyrata subsp. lyrata] >gi|297333597|gb|EFH64015.1| cell division cycle family protein [Arabidopsis lyrata subsp. lyrata]	sp|Q8R349|CDC16_MOUSE	Cell division cycle protein 16 homolog OS=Mus musculus GN=Cdc16 PE=2 SV=1	--	--	--	K03353	ath:AT1G78770	anaphase-promoting complex subunit 6	GO:0009987//cellular process	-	GO:0031410//cytoplasmic vesicle
Unigene101089_num2_yongan	206	gi|16604320|gb|AAL24166.1|	AT5g65480/K19O4_1 [Arabidopsis thaliana] >gi|19699194|gb|AAL90963.1| AT5g65480/K19O4_1 [Arabidopsis thaliana]	--	--	--	--	--	--	--	--	-	-	-
Unigene10108_num2_yongan	554	gi|15232927|ref|NP_186906.1|	MEE31 (MATERNAL EFFECT EMBRYO ARREST 31); mannose-6-phosphate isomerase [Arabidopsis thaliana]	sp|Q54PA0|MPI_DICDI	Probable mannose-6-phosphate isomerase OS=Dictyostelium discoideum GN=mpi PE=3 SV=1	SPBC2G2.16	COG1482	Phosphomannose isomerase	K01809	ath:AT3G02570	mannose-6-phosphate isomerase [EC:5.3.1.8]	-	-	-
Unigene101090_num2_yongan	206	gi|8052541|gb|AAF71805.1|AC013430_14	F3F9.22 [Arabidopsis thaliana]	--	--	--	--	--	--	--	--	-	GO:0005488//binding	GO:0043231//intracellular membrane-bounded organelle
Unigene101091_num2_yongan	206	gi|240254270|ref|NP_564680.4|	HUB2 (HISTONE MONO-UBIQUITINATION 2); protein binding / zinc ion binding [Arabidopsis thaliana] >gi|257051000|sp|Q9C895.2|BRE1B_ARATH RecName: Full=E3 ubiquitin-protein ligase BRE1-like 2; AltName: Full=Protein HISTONE MONOUBIQUITINATION 2; Short=AtHUB2	sp|Q9C895|BRE1B_ARATH	E3 ubiquitin-protein ligase BRE1-like 2 OS=Arabidopsis thaliana GN=HUB2 PE=1 SV=2	--	--	--	K10696	vvi:100251829	E3 ubiquitin-protein ligase BRE1 [EC:6.3.2.19]	GO:0006513//protein monoubiquitination;GO:0009887//organ morphogenesis;GO:0016574//histone ubiquitination;GO:0003006//reproductive developmental process	GO:0042802//identical protein binding;GO:0046914//transition metal ion binding;GO:0003824//catalytic activity	-
Unigene101092_num2_yongan	206	gi|297816750|ref|XP_002876258.1|	ATGCN4 [Arabidopsis lyrata subsp. lyrata] >gi|297322096|gb|EFH52517.1| ATGCN4 [Arabidopsis lyrata subsp. lyrata]	sp|Q9M1H3|AB4F_ARATH	ABC transporter F family member 4 OS=Arabidopsis thaliana GN=ABCF4 PE=2 SV=1	--	--	--	K06184	ath:AT3G54540	ATP-binding cassette
Unigene101093_num2_yongan	206	gi|110736442|dbj|BAF00189.1|	ATP-dependent RNA helicase-like protein [Arabidopsis thaliana]	sp|Q9FLB0|RH18_ARATH	DEAD-box ATP-dependent RNA helicase 18 OS=Arabidopsis thaliana GN=RH18 PE=2 SV=1	SPAC1F7.02c	COG0513	Superfamily II DNA and RNA helicases	K01529	olu:OSTLU_1733	[EC:3.6.1.-]	-	GO:0008187//poly-pyrimidine tract binding;GO:0032559//adenyl ribonucleotide binding;GO:0042623//ATPase activity
Unigene101094_num2_yongan	206	--	--	--	--	--	--	--	--	--	--	-	-	-
Unigene101095_num2_yongan	206	gi|15228859|ref|NP_188918.1|	kinase interacting family protein [Arabidopsis thaliana]	--	--	--	--	--	--	--	--	GO:0006259//DNA metabolic process	GO:0046914//transition metal ion binding;GO:0003676//nucleic acid binding	GO:0016020//membrane
Unigene101096_num2_yongan	206	--	--	--	--	--	--	--	--	--	--	-	-	-
Unigene101097_num2_yongan	206	gi|30678280|ref|NP_850488.1|	AKIN10 (Arabidopsis SNF1 kinase homolog 10); protein binding / protein kinase [Arabidopsis thaliana] >gi|38503401|sp|Q38997.2|KIN10_ARATH RecName: Full=SNF1-related protein kinase catalytic subunit alpha KIN10; Short=AKIN10; AltName: Full=AKIN alpha-2 >gi|34098893|gb|AAQ56829.1| At3g01090 [Arabidopsis thaliana]	sp|Q38997|KIN10_ARATH	SNF1-related protein kinase catalytic subunit alpha KIN10 OS=Arabidopsis thaliana GN=KIN10 PE=1 SV=2	--	--	--	K07198	vvi:100254223	5'-AMP-activated protein kinase
Unigene101098_num2_yongan	206	gi|38196021|gb|AAR13701.1|	protein kinase [Brassica oleracea]	--	--	--	--	--	--	--	--	GO:0006464//protein modification process	GO:0016301//kinase activity;GO:0032559//adenyl ribonucleotide binding	-
Unigene101099_num2_yongan	206	--	--	--	--	--	--	--	--	--	--	-	-	-
Unigene10109_num2_yongan	458	gi|226897523|gb|ACO90191.1|	acetolactate synthase [Sinapis arvensis]	sp|P27819|ILVB3_BRANA	Acetolactate synthase 3
Unigene1010_num2_yongan	679	gi|297810981|ref|XP_002873374.1|	DDT domain-containing protein [Arabidopsis lyrata subsp. lyrata] >gi|297319211|gb|EFH49633.1| DDT domain-containing protein [Arabidopsis lyrata subsp. lyrata]	--	--	--	--	--	--	--	--	-	-	-
Unigene101100_num2_yongan	206	gi|30679161|ref|NP_172012.2|	ATGLR3.4; intracellular ligand-gated ion channel [Arabidopsis thaliana] >gi|79316807|ref|NP_001030971.1| ATGLR3.4; intracellular ligand-gated ion channel [Arabidopsis thaliana] >gi|41017203|sp|Q8GXJ4.2|GLR34_ARATH RecName: Full=Glutamate receptor 3.4; Short=AtGLR4; AltName: Full=Ligand-gated ion channel 3.4; Flags: Precursor >gi|38176266|gb|AAR13022.1| GLUR3 [Arabidopsis thaliana]	sp|Q8GXJ4|GLR34_ARATH	Glutamate receptor 3.4 OS=Arabidopsis thaliana GN=GLR3.4 PE=2 SV=2	--	--	--	K05387	ath:AT1G05200	glutamate receptor
Unigene101101_num2_yongan	206	gi|8843884|dbj|BAA97410.1|	disease resistance protein-like [Arabidopsis thaliana]	--	--	--	--	--	--	--	--	GO:0006952//defense response;GO:0009987//cellular process	GO:0000166//nucleotide binding	GO:0044464//cell part
Unigene101102_num2_yongan	206	gi|124301178|gb|ABN04841.1|	At1g73470 [Arabidopsis thaliana]	--	--	--	--	--	--	--	--	-	-	-
Unigene101103_num2_yongan	206	gi|240256055|ref|NP_194189.5|	REN1 (ROP1 ENHANCER 1); Rho GTPase activator/ Rho GTPase binding / phosphoinositide binding [Arabidopsis thaliana]	--	--	--	--	--	--	--	--	-	-	-
Unigene101104_num2_yongan	206	gi|30688252|ref|NP_851051.1|	RHF2A (RING-H2 GROUP F2A); protein binding / zinc ion binding [Arabidopsis thaliana]	--	--	--	--	--	--	--	--	GO:0009553//embryo sac development;GO:0007049//cell cycle;GO:0006508//proteolysis	GO:0046914//transition metal ion binding	GO:0016020//membrane
Unigene101105_num2_yongan	206	gi|238478857|ref|NP_001154423.1|	Expressed protein [Arabidopsis thaliana]	--	--	--	--	--	--	--	--	-	-	GO:0044464//cell part
Unigene101106_num2_yongan	206	gi|186701224|gb|ACC91251.1|	leucine-rich repeat family protein [Arabidopsis halleri]	--	--	--	--	--	--	--	--	-	-	-
Unigene101107_num2_yongan	206	gi|206574948|gb|ACI14387.1|	WRKY20-1 transcription factor [Brassica napus]	sp|Q93WV0|WRK20_ARATH	Probable WRKY transcription factor 20 OS=Arabidopsis thaliana GN=WRKY20 PE=2 SV=1	--	--	--	--	--	--	GO:0010468//regulation of gene expression;GO:0006351//transcription
Unigene101108_num2_yongan	206	--	--	--	--	--	--	--	--	--	--	-	-	-
Unigene101109_num2_yongan	206	gi|22329206|ref|NP_680770.1|	FAT domain-containing protein / phosphatidylinositol 3- and 4-kinase family protein [Arabidopsis thaliana]	--	--	--	--	--	K08874	ath:AT4G36080	transformation/transcription domain-associated protein	-	GO:0016772//transferase activity
Unigene10110_num2_yongan	868	gi|79596510|ref|NP_850512.2|	DNA-binding family protein [Arabidopsis thaliana]	sp|Q9S7C9|ESCA_ARATH	Putative DNA-binding protein ESCAROLA OS=Arabidopsis thaliana GN=ESC PE=2 SV=1	--	--	--	--	--	--	-	-	-
Unigene101110_num2_yongan	206	gi|30023772|gb|AAP13419.1|	At3g44330 [Arabidopsis thaliana]	--	--	--	--	--	--	--	--	GO:0051604//protein maturation	-	GO:0043231//intracellular membrane-bounded organelle;GO:0031224//intrinsic to membrane;GO:0031410//cytoplasmic vesicle
Unigene101111_num2_yongan	206	--	--	--	--	--	--	--	--	--	--	-	-	-
Unigene101112_num2_yongan	206	gi|297832390|ref|XP_002884077.1|	protein-methionine-s-oxide reductase [Arabidopsis lyrata subsp. lyrata] >gi|297329917|gb|EFH60336.1| protein-methionine-s-oxide reductase [Arabidopsis lyrata subsp. lyrata]	--	--	--	--	--	--	--	--	-	-	-
Unigene101113_num2_yongan	206	gi|297841369|ref|XP_002888566.1|	kinase family protein [Arabidopsis lyrata subsp. lyrata] >gi|297334407|gb|EFH64825.1| kinase family protein [Arabidopsis lyrata subsp. lyrata]	sp|Q9SZ11|GLPQ2_ARATH	Probable glycerophosphoryl diester phosphodiesterase 2 OS=Arabidopsis thaliana GN=GPDL2 PE=1 SV=2	--	--	--	--	--	--	GO:0010383;GO:0035315//hair cell differentiation;GO:0048764;GO:0019400;GO:0009826//unidimensional cell growth;GO:0000904//cell morphogenesis involved in differentiation	GO:0016772//transferase activity
Unigene101114_num2_yongan	206	gi|42569805|ref|NP_181587.2|	ETG1 (E2F TARGET GENE 1) [Arabidopsis thaliana] >gi|63003830|gb|AAY25444.1| At2g40550 [Arabidopsis thaliana]	--	--	--	--	--	--	--	--	GO:0006259//DNA metabolic process;GO:0007059//chromosome segregation	-	GO:0043234//protein complex;GO:0009526//plastid envelope;GO:0030894
Unigene101115_num2_yongan	206	gi|297815910|ref|XP_002875838.1|	pectinesterase family protein [Arabidopsis lyrata subsp. lyrata] >gi|297321676|gb|EFH52097.1| pectinesterase family protein [Arabidopsis lyrata subsp. lyrata]	sp|Q9STY3|PME33_ARATH	Probable pectinesterase/pectinesterase inhibitor 33 OS=Arabidopsis thaliana GN=PME33 PE=2 SV=1	--	--	--	--	--	--	-	GO:0004091//carboxylesterase activity	GO:0005618//cell wall
Unigene101116_num2_yongan	206	gi|297794579|ref|XP_002865174.1|	ANAC096 [Arabidopsis lyrata subsp. lyrata] >gi|297311009|gb|EFH41433.1| ANAC096 [Arabidopsis lyrata subsp. lyrata]	sp|Q9FWX2|NAC7_ARATH	NAC domain-containing protein 7 OS=Arabidopsis thaliana GN=NAC007 PE=2 SV=2	--	--	--	--	--	--	-	-	-
Unigene101117_num2_yongan	206	gi|297808313|ref|XP_002872040.1|	enhancer of ag-4 2 [Arabidopsis lyrata subsp. lyrata] >gi|297317877|gb|EFH48299.1| enhancer of ag-4 2 [Arabidopsis lyrata subsp. lyrata]	--	--	--	--	--	--	--	--	GO:0048496//maintenance of organ identity;GO:0048506;GO:0009908//flower development	-	-
Unigene101118_num2_yongan	206	gi|28950789|gb|AAO63318.1|	At5g30145 [Arabidopsis thaliana]	sp|Q75QI0|CFDP1_CHICK	Craniofacial development protein 1 OS=Gallus gallus GN=CFDP1 PE=2 SV=1	--	--	--	--	--	--	-	-	-
Unigene101119_num2_yongan	206	gi|18405465|ref|NP_565938.1|	tRNA-binding region domain-containing protein [Arabidopsis thaliana]	sp|Q9ZTS1|SYM_ORYSJ	Probable methionyl-tRNA synthetase OS=Oryza sativa subsp. japonica GN=Os06g0508700 PE=2 SV=2	--	--	--	K01874	pop:POPTR_297902	methionyl-tRNA synthetase [EC:6.1.1.10]	GO:0006418//tRNA aminoacylation for protein translation	GO:0004812//aminoacyl-tRNA ligase activity;GO:0003723//RNA binding;GO:0000166//nucleotide binding	-
Unigene10111_num2_yongan	632	gi|297809985|ref|XP_002872876.1|	protein translocase subunit secA chloroplast precursor [Arabidopsis lyrata subsp. lyrata] >gi|297318713|gb|EFH49135.1| protein translocase subunit secA chloroplast precursor [Arabidopsis lyrata subsp. lyrata]	sp|Q9SYI0|SECA_ARATH	Protein translocase subunit secA
Unigene101120_num2_yongan	206	gi|98960951|gb|ABF58959.1|	At3g51010 [Arabidopsis thaliana]	--	--	--	--	--	--	--	--	-	-	GO:0043231//intracellular membrane-bounded organelle
Unigene101121_num2_yongan	206	--	--	--	--	--	--	--	--	--	--	-	-	-
Unigene101122_num2_yongan	206	--	--	--	--	--	--	--	--	--	--	-	-	-
Unigene101123_num2_yongan	206	--	--	--	--	--	--	--	--	--	--	-	-	-
Unigene101124_num2_yongan	206	--	--	--	--	--	--	--	--	--	--	-	-	-
Unigene101125_num2_yongan	206	gi|75207338|sp|Q9SRE5.1|Y1666_ARATH	RecName: Full=Uncharacterized protein At1g76660 >gi|28951037|gb|AAO63442.1| At1g76660 [Arabidopsis thaliana]	sp|Q9SRE5|Y1666_ARATH	Uncharacterized protein At1g76660 OS=Arabidopsis thaliana GN=At1g76660 PE=1 SV=1	--	--	--	--	--	--	-	-	GO:0016020//membrane
Unigene101126_num2_yongan	206	--	--	--	--	--	--	--	--	--	--	-	-	-
Unigene101127_num2_yongan	206	gi|76262500|gb|ABA41400.1|	pherophorin-C2 protein precursor [Chlamydomonas reinhardtii]	sp|Q86UP3|ZFHX4_HUMAN	Zinc finger homeobox protein 4 OS=Homo sapiens GN=ZFHX4 PE=1 SV=1	slr0599	COG0515	Serine/threonine protein kinase	K01051	ath:AT5G04970	pectinesterase [EC:3.1.1.11]	-	-	-
Unigene101128_num2_yongan	206	--	--	--	--	--	--	--	--	--	--	-	-	-
Unigene101129_num2_yongan	206	--	--	--	--	--	--	--	--	--	--	-	-	-
Unigene10112_num2_yongan	748	gi|301133584|gb|ADK63414.1|	CCCH type zinc finger protein [Brassica rapa]	sp|Q9SQU4|C3H34_ARATH	Zinc finger CCCH domain-containing protein 34 OS=Arabidopsis thaliana GN=At3g06410 PE=2 SV=2	--	--	--	K03006	osa:4337831	DNA-directed RNA polymerase II subunit A [EC:2.7.7.6]	-	-	-
Unigene101130_num2_yongan	206	gi|240256448|ref|NP_200529.4|	PSD2 (phosphatidylserine decarboxylase 2); phosphatidylserine decarboxylase [Arabidopsis thaliana]	--	--	--	--	--	K01613	ath:AT4G25970	phosphatidylserine decarboxylase [EC:4.1.1.65]	-	-	-
Unigene101131_num2_yongan	206	gi|15228870|ref|NP_191184.1|	unknown protein [Arabidopsis thaliana] >gi|7572923|emb|CAB87424.1| putative protein [Arabidopsis thaliana]	--	--	--	--	--	--	--	--	-	-	-
Unigene101132_num2_yongan	206	gi|16209720|gb|AAL14415.1|	At2g35880/F11F19.21 [Arabidopsis thaliana] >gi|20197995|gb|AAD21469.2| expressed protein [Arabidopsis thaliana]	--	--	--	--	--	--	--	--	-	-	-
Unigene101133_num2_yongan	206	gi|186511060|ref|NP_001118838.1|	BZIP25 (BASIC LEUCINE ZIPPER 25); protein heterodimerization/ transcription factor [Arabidopsis thaliana]	--	--	--	--	--	--	--	--	-	GO:0046983//protein dimerization activity	-
Unigene101134_num2_yongan	206	gi|297833516|ref|XP_002884640.1|	eukaryotic translation initiation factor 2B family protein [Arabidopsis lyrata subsp. lyrata] >gi|297330480|gb|EFH60899.1| eukaryotic translation initiation factor 2B family protein [Arabidopsis lyrata subsp. lyrata]	sp|Q54EY2|EI2BB_DICDI	Translation initiation factor eIF-2B subunit beta OS=Dictyostelium discoideum GN=eif2b2 PE=3 SV=1	SPAC343.14c	COG1184	Translation initiation factor 2B subunit
Unigene101135_num2_yongan	206	--	--	--	--	--	--	--	--	--	--	-	-	-
Unigene101136_num2_yongan	206	--	--	--	--	--	--	--	--	--	--	-	-	-
Unigene101137_num2_yongan	206	gi|145332907|ref|NP_001078319.1|	EIF4G (EUKARYOTIC TRANSLATION INITIATION FACTOR 4G); translation initiation factor [Arabidopsis thaliana]	sp|Q76E23|IF4G1_ARATH	Eukaryotic translation initiation factor 4G OS=Arabidopsis thaliana GN=EIF4G PE=1 SV=1	--	--	--	K03260	ath:AT3G60240	translation initiation factor eIF-4F	GO:0051707//response to other organism	GO:0005488//binding	-
Unigene101138_num2_yongan	206	--	--	--	--	--	--	--	--	--	--	-	-	-
Unigene101139_num2_yongan	206	gi|22327387|ref|NP_198442.2|	AMP-dependent synthetase and ligase family protein [Arabidopsis thaliana]	--	--	--	--	--	--	--	--	-	-	-
Unigene10113_num2_yongan	549	gi|297811575|ref|XP_002873671.1|	aldose 1-epimerase family protein [Arabidopsis lyrata subsp. lyrata] >gi|297319508|gb|EFH49930.1| aldose 1-epimerase family protein [Arabidopsis lyrata subsp. lyrata]	sp|Q03161|YMY9_YEAST	Glucose-6-phosphate 1-epimerase OS=Saccharomyces cerevisiae GN=YMR099C PE=1 SV=1	VC2001	COG0676	Uncharacterized enzymes related to aldose 1-epimerase	--	--	--	-	-	-
Unigene101140_num2_yongan	206	gi|297844942|ref|XP_002890352.1|	ATP-dependent protease La domain-containing protein [Arabidopsis lyrata subsp. lyrata] >gi|297336194|gb|EFH66611.1| ATP-dependent protease La domain-containing protein [Arabidopsis lyrata subsp. lyrata]	--	--	all4335	COG2802	Uncharacterized protein
Unigene101141_num2_yongan	206	gi|82570055|gb|ABB83612.1|	syntaxin-like protein [Brassica oleracea]	sp|Q39233|SYP21_ARATH	Syntaxin-21 OS=Arabidopsis thaliana GN=SYP21 PE=1 SV=1	--	--	--	K08488	ath:AT5G16830	syntaxin 7	GO:0008360//regulation of cell shape;GO:0006892//post-Golgi vesicle-mediated transport;GO:0007034//vacuolar transport;GO:0016044//membrane organization;GO:0006605//protein targeting;GO:0009657//plastid organization;GO:0009630//gravitropism	GO:0005515//protein binding	GO:0000325//plant-type vacuole;GO:0005768//endosome;GO:0005798//Golgi-associated vesicle;GO:0016020//membrane
Unigene101142_num2_yongan	206	gi|297798186|ref|XP_002866977.1|	hydroxyproline-rich glycoprotein family protein [Arabidopsis lyrata subsp. lyrata] >gi|297312813|gb|EFH43236.1| hydroxyproline-rich glycoprotein family protein [Arabidopsis lyrata subsp. lyrata]	--	--	--	--	--	--	--	--	-	-	-
Unigene101143_num2_yongan	206	gi|30697688|ref|NP_568954.2|	ATGSTU9 (ARABIDOPSIS THALIANA GLUTATHIONE S-TRANSFERASE TAU 9); glutathione transferase [Arabidopsis thaliana] >gi|11095994|gb|AAG30129.1|AF288180_1 glutathione S-transferase [Arabidopsis thaliana] >gi|10178079|dbj|BAB11498.1| glutathione S-transferase-like protein [Arabidopsis thaliana]	--	--	--	--	--	--	--	--	GO:0009404//toxin metabolic process	GO:0003824//catalytic activity	GO:0044424//intracellular part
Unigene101144_num2_yongan	206	gi|298569770|gb|ADI87413.1|	MOS1 [Arabidopsis thaliana]	--	--	--	--	--	--	--	--	-	-	-
Unigene101145_num2_yongan	206	gi|186494070|ref|NP_177080.2|	kinase [Arabidopsis thaliana]	--	--	--	--	--	--	--	--	-	GO:0016301//kinase activity	-
Unigene101146_num2_yongan	206	--	--	--	--	--	--	--	--	--	--	-	-	-
Unigene101147_num2_yongan	206	--	--	--	--	--	--	--	--	--	--	-	-	-
Unigene101148_num2_yongan	206	gi|297828321|ref|XP_002882043.1|	CYP86A8 [Arabidopsis lyrata subsp. lyrata] >gi|297327882|gb|EFH58302.1| CYP86A8 [Arabidopsis lyrata subsp. lyrata]	sp|O23066|C86A2_ARATH	Cytochrome P450 86A2 OS=Arabidopsis thaliana GN=CYP86A2 PE=2 SV=1	--	--	--	K00517	ath:AT1G01600	[EC:1.14.-.-]	GO:0032787	GO:0005506//iron ion binding;GO:0016713	-
Unigene101149_num2_yongan	206	gi|2443885|gb|AAB71478.1|	Unknown protein [Arabidopsis thaliana] >gi|30017227|gb|AAP12847.1| At1g61170 [Arabidopsis thaliana]	--	--	--	--	--	--	--	--	-	-	-
Unigene10114_num2_yongan	357	gi|18416416|ref|NP_568242.1|	transducin family protein / WD-40 repeat family protein [Arabidopsis thaliana]	--	--	--	--	--	K11807	ath:AT5G10940	WD and tetratricopeptide repeats protein 1	-	-	-
Unigene101150_num2_yongan	206	gi|15222799|ref|NP_175988.1|	ATSERAT2;1 (SERINE ACETYLTRANSFERASE 2;1); serine O-acetyltransferase [Arabidopsis thaliana] >gi|85701275|sp|Q42588.2|SAT1_ARATH RecName: Full=Serine acetyltransferase 1
Unigene101151_num2_yongan	206	--	--	--	--	--	--	--	--	--	--	-	-	-
Unigene101152_num2_yongan	206	gi|38049268|gb|AAR10436.1|	YDA [Arabidopsis thaliana]	--	--	--	--	--	--	--	--	GO:0009886//post-embryonic morphogenesis;GO:0003006//reproductive developmental process	GO:0004672//protein kinase activity;GO:0032559//adenyl ribonucleotide binding	-
Unigene101153_num2_yongan	206	gi|72255615|gb|AAZ66933.1|	117M18_14 [Brassica rapa]	--	--	--	--	--	K02372	ath:AT5G10160	3R-hydroxymyristoyl ACP dehydrase [EC:4.2.1.-]	GO:0008654//phospholipid biosynthetic process;GO:0006631//fatty acid metabolic process	GO:0016836//hydro-lyase activity	GO:0030312//external encapsulating structure;GO:0009536//plastid
Unigene101154_num2_yongan	206	gi|15234351|ref|NP_192093.1|	KCO5 (CA2+ ACTIVATED OUTWARD RECTIFYING K+ CHANNEL 5); outward rectifier potassium channel [Arabidopsis thaliana] >gi|38605077|sp|Q9S6Z8.1|KCO5_ARATH RecName: Full=Probable calcium-activated outward-rectifying potassium channel 5
Unigene101155_num2_yongan	206	gi|30697080|ref|NP_200656.2|	glycosyl hydrolase family 17 protein [Arabidopsis thaliana] >gi|75170428|sp|Q9FGH4.1|E139_ARATH RecName: Full=Glucan endo-1
Unigene101156_num2_yongan	206	gi|227202608|dbj|BAH56777.1|	AT1G01770 [Arabidopsis thaliana]	--	--	--	--	--	--	--	--	-	-	-
Unigene101157_num2_yongan	206	gi|240255591|ref|NP_190681.6|	DNA binding / nucleic acid binding / protein binding / zinc ion binding [Arabidopsis thaliana]	sp|Q9SD34|C3H44_ARATH	Zinc finger CCCH domain-containing protein 44 OS=Arabidopsis thaliana GN=At3g51120 PE=2 SV=2	--	--	--	--	--	--	GO:0006351//transcription
Unigene101158_num2_yongan	206	gi|108947727|gb|ABG24208.1|	mevalonate kinase [Arnebia euchroma]	sp|P46086|KIME_ARATH	Mevalonate kinase OS=Arabidopsis thaliana GN=At5g27450 PE=2 SV=1	YMR208w	COG1577	Mevalonate kinase	K00869	ath:AT5G27450	mevalonate kinase [EC:2.7.1.36]	GO:0006720//isoprenoid metabolic process;GO:0006796//phosphate metabolic process	GO:0016301//kinase activity;GO:0032559//adenyl ribonucleotide binding	GO:0044424//intracellular part
Unigene101159_num2_yongan	206	--	--	--	--	--	--	--	--	--	--	-	-	-
Unigene10115_num2_yongan	361	gi|145336035|ref|NP_173708.3|	iron ion binding / oxidoreductase/ oxidoreductase
Unigene101160_num2_yongan	206	gi|297847684|ref|XP_002891723.1|	GTP-binding family protein [Arabidopsis lyrata subsp. lyrata] >gi|297337565|gb|EFH67982.1| GTP-binding family protein [Arabidopsis lyrata subsp. lyrata]	sp|Q75DA4|NOG2_ASHGO	Nucleolar GTP-binding protein 2 OS=Ashbya gossypii GN=NOG2 PE=3 SV=1	SPAC6F6.03c	COG1161	Predicted GTPases	K06948	cme:CMQ345C		-	GO:0032561//guanyl ribonucleotide binding	GO:0044464//cell part
Unigene101161_num2_yongan	206	gi|22329629|ref|NP_564025.2|	TRFL3 (TRF-LIKE 3); DNA binding / transcription factor [Arabidopsis thaliana] >gi|41619032|gb|AAS10007.1| MYB transcription factor [Arabidopsis thaliana]	--	--	--	--	--	--	--	--	GO:0006970//response to osmotic stress;GO:0010038//response to metal ion	-	GO:0005840//ribosome
Unigene101162_num2_yongan	206	gi|222423297|dbj|BAH19624.1|	AT5G45510 [Arabidopsis thaliana]	sp|Q8VZC7|DRL36_ARATH	Probable disease resistance protein At5g45510 OS=Arabidopsis thaliana GN=At5g45510 PE=1 SV=1	--	--	--	--	--	--	-	-	-
Unigene101163_num2_yongan	206	--	--	--	--	--	--	--	--	--	--	-	-	-
Unigene101164_num2_yongan	206	gi|297811343|ref|XP_002873555.1|	dihydropyrimidinase [Arabidopsis lyrata subsp. lyrata] >gi|297319392|gb|EFH49814.1| dihydropyrimidinase [Arabidopsis lyrata subsp. lyrata]	sp|Q59699|HYDA_PSEPU	D-hydantoinase/dihydropyrimidinase OS=Pseudomonas putida GN=dht PE=1 SV=2	PA0441	COG0044	Dihydroorotase and related cyclic amidohydrolases	K01464	ath:AT5G12200	dihydropyrimidinase [EC:3.5.2.2]	-	GO:0016812//hydrolase activity
Unigene101165_num2_yongan	206	--	--	--	--	--	--	--	--	--	--	-	-	-
Unigene101166_num2_yongan	206	--	--	--	--	--	--	--	--	--	--	-	-	-
Unigene101167_num2_yongan	206	gi|79313291|ref|NP_001030725.1|	ARC6H [Arabidopsis thaliana]	--	--	--	--	--	--	--	--	-	GO:0005488//binding	-
Unigene101168_num2_yongan	206	gi|15238089|ref|NP_196581.1|	transporter-related [Arabidopsis thaliana]	--	--	--	--	--	--	--	--	GO:0006810//transport	GO:0022891//substrate-specific transmembrane transporter activity	GO:0044464//cell part
Unigene101169_num2_yongan	206	gi|15232413|ref|NP_190976.1|	sugar binding [Arabidopsis thaliana]	--	--	--	--	--	--	--	--	-	-	-
Unigene10116_num2_yongan	347	gi|240256003|ref|NP_193602.4|	protein binding / structural constituent of cell wall [Arabidopsis thaliana] >gi|300681244|sp|Q9SN46.2|LRX5_ARATH RecName: Full=Leucine-rich repeat extensin-like protein 5; Short=LRR/EXTENSIN5; Short=AtLRX5; AltName: Full=Cell wall hydroxyproline-rich glycoprotein; Flags: Precursor	sp|Q8W3M4|Y4744_ARATH	Uncharacterized protein At4g06744 OS=Arabidopsis thaliana GN=At4g06744 PE=2 SV=1	--	--	--	K13428	ath:AT5G20480	LRR receptor-like serine/threonine-protein kinase EFR [EC:2.7.11.1]	-	-	-
Unigene101170_num2_yongan	206	gi|297821617|ref|XP_002878691.1|	GDSL-motif lipase/hydrolase family protein [Arabidopsis lyrata subsp. lyrata] >gi|297324530|gb|EFH54950.1| GDSL-motif lipase/hydrolase family protein [Arabidopsis lyrata subsp. lyrata]	sp|O80470|GDL38_ARATH	GDSL esterase/lipase At2g23540 OS=Arabidopsis thaliana GN=At2g23540 PE=2 SV=1	--	--	--	--	--	--	GO:0044238//primary metabolic process	GO:0016787//hydrolase activity	GO:0031410//cytoplasmic vesicle
Unigene101171_num2_yongan	206	gi|297852430|ref|XP_002894096.1|	evolutionarily conserved C-terminal region 7 [Arabidopsis lyrata subsp. lyrata] >gi|297339938|gb|EFH70355.1| evolutionarily conserved C-terminal region 7 [Arabidopsis lyrata subsp. lyrata]	--	--	--	--	--	--	--	--	-	-	-
Unigene101172_num2_yongan	206	gi|18405960|ref|NP_565971.1|	protein kinase C substrate
Unigene101173_num2_yongan	206	gi|297797487|ref|XP_002866628.1|	ribosomal protein L15 family protein [Arabidopsis lyrata subsp. lyrata] >gi|297312463|gb|EFH42887.1| ribosomal protein L15 family protein [Arabidopsis lyrata subsp. lyrata]	--	--	--	--	--	--	--	--	GO:0010467//gene expression;GO:0022613	GO:0005198//structural molecule activity	GO:0033279
Unigene101174_num2_yongan	206	--	--	--	--	--	--	--	--	--	--	-	-	-
Unigene101175_num2_yongan	206	gi|75311752|sp|Q9M0J3.1|ERF54_ARATH	RecName: Full=Ethylene-responsive transcription factor ERF054; AltName: Full=Transcription factor QRAP2 >gi|18377855|gb|AAL67114.1| AT4g28140/F26K10_20 [Arabidopsis thaliana] >gi|20453343|gb|AAM19910.1| AT4g28140/F26K10_20 [Arabidopsis thaliana] >gi|63099683|gb|AAY32922.1| transcription factor QRAP2 [Arabidopsis thaliana]	sp|Q9M0J3|ERF54_ARATH	Ethylene-responsive transcription factor ERF054 OS=Arabidopsis thaliana GN=ERF054 PE=2 SV=1	--	--	--	K09286	ath:AT1G78080	EREBP-like factor	GO:0010468//regulation of gene expression;GO:0006351//transcription
Unigene101176_num2_yongan	206	gi|30681215|ref|NP_850778.1|	PRA1.A2 (PRENYLATED RAB ACCEPTOR 1.A2) [Arabidopsis thaliana] >gi|75150941|sp|Q8GWC3.1|PR1A2_ARATH RecName: Full=PRA1 family protein A2; Short=AtPRA1.A2	sp|Q8GWC3|PR1A2_ARATH	PRA1 family protein A2 OS=Arabidopsis thaliana GN=PRA1A2 PE=2 SV=1	--	--	--	--	--	--	-	-	-
Unigene101177_num2_yongan	206	gi|297810927|ref|XP_002873347.1|	PWWP domain-containing protein [Arabidopsis lyrata subsp. lyrata] >gi|297319184|gb|EFH49606.1| PWWP domain-containing protein [Arabidopsis lyrata subsp. lyrata]	--	--	--	--	--	--	--	--	-	-	-
Unigene101178_num2_yongan	206	gi|20453219|gb|AAM19848.1|	AT3g56750/T8M16_80 [Arabidopsis thaliana]	--	--	--	--	--	--	--	--	-	-	GO:0031410//cytoplasmic vesicle;GO:0043231//intracellular membrane-bounded organelle
Unigene101179_num2_yongan	206	--	--	--	--	--	--	--	--	--	--	-	-	-
Unigene10117_num2_yongan	1285	gi|55819802|gb|AAV66096.1|	At5g59830 [Arabidopsis thaliana]	--	--	--	--	--	--	--	--	-	-	-
Unigene101180_num2_yongan	206	gi|15234815|ref|NP_194797.1|	MA3 domain-containing protein [Arabidopsis thaliana] >gi|5725432|emb|CAB52441.1| translation initiation factor-like protein [Arabidopsis thaliana] >gi|7269969|emb|CAB79786.1| translation initiation factor-like protein [Arabidopsis thaliana]	--	--	--	--	--	--	--	--	GO:0044260;GO:0010467//gene expression	-	GO:0043231//intracellular membrane-bounded organelle
Unigene101181_num2_yongan	206	--	--	--	--	--	--	--	--	--	--	-	-	-
Unigene101182_num2_yongan	206	gi|297841415|ref|XP_002888589.1|	calmodulin binding protein [Arabidopsis lyrata subsp. lyrata] >gi|297334430|gb|EFH64848.1| calmodulin binding protein [Arabidopsis lyrata subsp. lyrata]	sp|Q9FYG2|CMTA4_ARATH	Calmodulin-binding transcription activator 4 OS=Arabidopsis thaliana GN=CMTA4 PE=1 SV=1	--	--	--	--	--	--	GO:0010468//regulation of gene expression	GO:0005515//protein binding	GO:0043231//intracellular membrane-bounded organelle;GO:0044444//cytoplasmic part
Unigene101183_num2_yongan	206	--	--	--	--	--	--	--	--	--	--	-	-	-
Unigene101184_num2_yongan	206	gi|22328997|ref|NP_194559.2|	hydroxyproline-rich glycoprotein family protein [Arabidopsis thaliana]	--	--	--	--	--	--	--	--	-	-	-
Unigene101185_num2_yongan	206	--	--	--	--	--	--	--	--	--	--	-	-	-
Unigene101186_num2_yongan	206	gi|297811917|ref|XP_002873842.1|	methyltransferase [Arabidopsis lyrata subsp. lyrata] >gi|297319679|gb|EFH50101.1| methyltransferase [Arabidopsis lyrata subsp. lyrata]	sp|Q2JJQ0|TRMB_SYNJB	tRNA (guanine-N(7)-)-methyltransferase OS=Synechococcus sp. GN=trmB PE=3 SV=1	alr1845	COG0220	Predicted S-adenosylmethionine-dependent methyltransferase	K03439	pop:POPTR_242124	tRNA (guanine-N7-)-methyltransferase [EC:2.1.1.33]	GO:0008033//tRNA processing	GO:0016423//tRNA (guanine) methyltransferase activity	GO:0009536//plastid
Unigene101187_num2_yongan	206	--	--	--	--	--	--	--	--	--	--	-	-	-
Unigene101188_num2_yongan	206	--	--	--	--	--	--	--	--	--	--	-	-	-
Unigene101189_num2_yongan	206	gi|297805444|ref|XP_002870606.1|	binding protein [Arabidopsis lyrata subsp. lyrata] >gi|297316442|gb|EFH46865.1| binding protein [Arabidopsis lyrata subsp. lyrata]	--	--	--	--	--	--	--	--	-	-	-
Unigene10118_num2_yongan	551	gi|18398324|ref|NP_566340.1|	proline-rich family protein [Arabidopsis thaliana] >gi|16226225|gb|AAL16108.1|AF428276_1 AT3g09000/T16O11_4 [Arabidopsis thaliana] >gi|56381991|gb|AAV85714.1| At3g09000 [Arabidopsis thaliana]	--	--	--	--	--	--	--	--	-	-	-
Unigene101190_num2_yongan	206	gi|15229694|ref|NP_187728.1|	oxidoreductase
Unigene101191_num2_yongan	206	gi|22330858|ref|NP_187188.2|	AtRLP31 (Receptor Like Protein 31); kinase/ protein binding [Arabidopsis thaliana] >gi|19699332|gb|AAL91276.1| AT3g05370/T12H1_34 [Arabidopsis thaliana] >gi|30102498|gb|AAP21167.1| At3g05370/T12H1_34 [Arabidopsis thaliana]	sp|Q8LPB4|PSKR1_DAUCA	Phytosulfokine receptor 1 OS=Daucus carota GN=PSKR PE=1 SV=1	--	--	--	K13415	ath:AT4G39400	protein brassinosteroid insensitive 1 [EC:2.7.10.1 2.7.11.1]	GO:0002218//activation of innate immune response	GO:0016772//transferase activity
Unigene101192_num2_yongan	206	gi|227438181|gb|ACP30580.1|	disease resistance protein [Brassica rapa subsp. pekinensis]	--	--	--	--	--	--	--	--	GO:0006952//defense response;GO:0012501//programmed cell death;GO:0009639//response to red or far red light	GO:0004872//receptor activity;GO:0032559//adenyl ribonucleotide binding	GO:0044425//membrane part
Unigene101193_num2_yongan	206	--	--	--	--	--	--	--	--	--	--	-	-	-
Unigene101194_num2_yongan	206	gi|111143344|gb|ABH06547.1|	molecular chaperone [Ricinus communis]	sp|Q04960|DNJH_CUCSA	DnaJ protein homolog OS=Cucumis sativus GN=DNAJ1 PE=2 SV=1	YMR214w	COG0484	DnaJ-class molecular chaperone with C-terminal Zn finger domain	K09503	rcu:RCOM_0940570	DnaJ homolog subfamily A member 2	GO:0006950//response to stress;GO:0044267//cellular protein metabolic process	GO:0043169//cation binding;GO:0005515//protein binding;GO:0032559//adenyl ribonucleotide binding	GO:0016020//membrane;GO:0044424//intracellular part
Unigene101195_num2_yongan	206	gi|18409089|ref|NP_564938.1|	myb family transcription factor [Arabidopsis thaliana]	--	--	--	--	--	--	--	--	GO:0010468//regulation of gene expression	-	-
Unigene101196_num2_yongan	206	gi|15221050|ref|NP_175818.1|	NF-YA5 (NUCLEAR FACTOR Y
Unigene101197_num2_yongan	206	gi|15231631|ref|NP_189317.1|	esterase/lipase/thioesterase family protein [Arabidopsis thaliana]	sp|Q9LW26|Y3684_ARATH	Acyltransferase-like protein At3g26840
Unigene101198_num2_yongan	206	gi|297839813|ref|XP_002887788.1|	EMB2217 [Arabidopsis lyrata subsp. lyrata] >gi|297333629|gb|EFH64047.1| EMB2217 [Arabidopsis lyrata subsp. lyrata]	sp|Q9SAK0|PP132_ARATH	Pentatricopeptide repeat-containing protein At1g79490
Unigene101199_num2_yongan	206	gi|29027733|dbj|BAC65865.1|	bZIP transcription factor [Arabidopsis thaliana] >gi|29027739|dbj|BAC65868.1| bZIP transcription factor [Arabidopsis thaliana] >gi|29027743|dbj|BAC65870.1| bZIP transcription factor [Arabidopsis thaliana] >gi|29027749|dbj|BAC65873.1| bZIP transcription factor [Arabidopsis thaliana]	sp|Q84JK2|FD_ARATH	Protein FD OS=Arabidopsis thaliana GN=FD PE=1 SV=1	--	--	--	--	--	--	-	GO:0003677//DNA binding	-
Unigene10119_num2_yongan	393	gi|15222607|ref|NP_176587.1|	TOPP3; protein serine/threonine phosphatase [Arabidopsis thaliana] >gi|1346756|sp|P48483.1|PP13_ARATH RecName: Full=Serine/threonine-protein phosphatase PP1 isozyme 3 >gi|166799|gb|AAA32838.1| phosphoprotein phosphatase 1 [Arabidopsis thaliana]	sp|P48483|PP13_ARATH	Serine/threonine-protein phosphatase PP1 isozyme 3 OS=Arabidopsis thaliana GN=TOPP3 PE=2 SV=1	YER133w	COG0639	Diadenosine tetraphosphatase and related serine/threonine protein phosphatases	K01090	ath:AT1G64040	protein phosphatase [EC:3.1.3.16]	-	-	-
Unigene1011_num2_yongan	572	gi|297811331|ref|XP_002873549.1|	mechanosensitive ion channel domain-containing protein [Arabidopsis lyrata subsp. lyrata] >gi|297319386|gb|EFH49808.1| mechanosensitive ion channel domain-containing protein [Arabidopsis lyrata subsp. lyrata]	sp|Q9LYG9|Y5208_ARATH	Uncharacterized protein At5g12080 OS=Arabidopsis thaliana GN=At5g12080 PE=1 SV=1	--	--	--	--	--	--	GO:0009612//response to mechanical stimulus	GO:0005216//ion channel activity	GO:0043231//intracellular membrane-bounded organelle;GO:0016020//membrane
Unigene101200_num2_yongan	206	gi|297819610|ref|XP_002877688.1|	FAD binding protein [Arabidopsis lyrata subsp. lyrata] >gi|297323526|gb|EFH53947.1| FAD binding protein [Arabidopsis lyrata subsp. lyrata]	sp|Q9NX74|DUS2L_HUMAN	tRNA-dihydrouridine synthase 2-like OS=Homo sapiens GN=DUS2L PE=1 SV=1	--	--	--	K05543	ath:AT3G49640	tRNA-dihydrouridine synthase 2 [EC:1.-.-.-]	GO:0006399//tRNA metabolic process;GO:0019740//nitrogen utilization	GO:0030554//adenyl nucleotide binding;GO:0016627//oxidoreductase activity
Unigene101201_num2_yongan	206	--	--	--	--	--	--	--	--	--	--	-	-	-
Unigene101202_num2_yongan	206	gi|18399887|ref|NP_566445.1|	pentatricopeptide (PPR) repeat-containing protein [Arabidopsis thaliana] >gi|75273726|sp|Q9LK57.1|PP226_ARATH RecName: Full=Pentatricopeptide repeat-containing protein At3g13160
Unigene101203_num2_yongan	206	gi|297829004|ref|XP_002882384.1|	transcription regulator [Arabidopsis lyrata subsp. lyrata] >gi|297328224|gb|EFH58643.1| transcription regulator [Arabidopsis lyrata subsp. lyrata]	--	--	--	--	--	--	--	--	-	-	-
Unigene101204_num2_yongan	206	gi|8778446|gb|AAF79454.1|AC025808_36	F18O14.5 [Arabidopsis thaliana]	--	--	--	--	--	--	--	--	-	-	-
Unigene101205_num2_yongan	206	gi|42563280|ref|NP_177849.2|	PHD finger family protein [Arabidopsis thaliana] >gi|95147302|gb|ABF57286.1| At1g77250 [Arabidopsis thaliana]	--	--	--	--	--	--	--	--	GO:0006351//transcription
Unigene101206_num2_yongan	206	gi|114324491|gb|ABI63588.1|	acyl desaturase [Brassica rapa subsp. pekinensis]	sp|Q01771|STADS_BRANA	Acyl-[acyl-carrier-protein] desaturase
Unigene101207_num2_yongan	207	--	--	--	--	--	--	--	--	--	--	-	-	-
Unigene101208_num2_yongan	207	gi|4325354|gb|AAD17351.1|	contains similarity to retrovirus-related polyproteins and to CCHC zinc finger protein (Pfam: PF00098
Unigene101209_num2_yongan	206	--	--	--	--	--	--	--	--	--	--	-	-	-
Unigene10120_num2_yongan	351	gi|297803036|ref|XP_002869402.1|	subtilase family protein [Arabidopsis lyrata subsp. lyrata] >gi|297315238|gb|EFH45661.1| subtilase family protein [Arabidopsis lyrata subsp. lyrata]	--	--	--	--	--	--	--	--	-	-	-
Unigene101210_num2_yongan	207	gi|91771913|gb|ABE60813.1|	CLA1-like protein [Brassica rapa]	sp|Q38854|DXS_ARATH	Probable 1-deoxy-D-xylulose-5-phosphate synthase
Unigene101211_num2_yongan	207	gi|297830310|ref|XP_002883037.1|	ubiquitin-conjugating enzyme 31 [Arabidopsis lyrata subsp. lyrata] >gi|297328877|gb|EFH59296.1| ubiquitin-conjugating enzyme 31 [Arabidopsis lyrata subsp. lyrata]	sp|Q9LSP7|UBC32_ARATH	Ubiquitin carrier protein E2 32 OS=Arabidopsis thaliana GN=UBC32 PE=2 SV=1	--	--	--	K10578	ath:AT3G17000	ubiquitin-conjugating enzyme E2 J1 [EC:6.3.2.19]	GO:0019941//modification-dependent protein catabolic process	GO:0019787//small conjugating protein ligase activity	-
Unigene101212_num2_yongan	207	--	--	--	--	--	--	--	--	--	--	-	-	-
Unigene101213_num2_yongan	207	gi|30698005|ref|NP_177177.2|	RNA recognition motif (RRM)-containing protein [Arabidopsis thaliana]	--	--	--	--	--	--	--	--	-	GO:0005488//binding	GO:0009536//plastid
Unigene101214_num2_yongan	207	gi|1931613|gb|AAB51589.1|	valyl tRNA synthetase [Arabidopsis thaliana]	sp|P93736|SYV_ARATH	Valyl-tRNA synthetase OS=Arabidopsis thaliana GN=VALRS PE=1 SV=2	--	--	--	K01873	ath:AT1G14610	valyl-tRNA synthetase [EC:6.1.1.9]	GO:0006412//translation;GO:0003006//reproductive developmental process	GO:0004812//aminoacyl-tRNA ligase activity;GO:0032559//adenyl ribonucleotide binding	GO:0009536//plastid
Unigene101215_num2_yongan	207	gi|10177316|dbj|BAB10642.1|	kinesin-like protein [Arabidopsis thaliana]	--	--	--	--	--	K10395	ath:AT5G60930	kinesin family member 4/7/21/27	-	-	-
Unigene101216_num2_yongan	207	gi|18422700|ref|NP_568665.1|	pentatricopeptide (PPR) repeat-containing protein [Arabidopsis thaliana] >gi|223635755|sp|Q56XR6.2|PP421_ARATH RecName: Full=Pentatricopeptide repeat-containing protein At5g46680	sp|Q56XR6|PP421_ARATH	Pentatricopeptide repeat-containing protein At5g46680 OS=Arabidopsis thaliana GN=At5g46680 PE=2 SV=2	--	--	--	--	--	--	-	-	GO:0043231//intracellular membrane-bounded organelle
Unigene101217_num2_yongan	207	gi|227438171|gb|ACP30575.1|	disease resistance protein [Brassica rapa subsp. pekinensis]	sp|O82500|Y4117_ARATH	Putative disease resistance protein At4g11170 OS=Arabidopsis thaliana GN=At4g11170 PE=2 SV=1	--	--	--	--	--	--	GO:0006952//defense response;GO:0009987//cellular process	GO:0003824//catalytic activity;GO:0000166//nucleotide binding	GO:0044464//cell part
Unigene101218_num2_yongan	207	gi|297806939|ref|XP_002871353.1|	flavone synthase [Arabidopsis lyrata subsp. lyrata] >gi|297317190|gb|EFH47612.1| flavone synthase [Arabidopsis lyrata subsp. lyrata]	sp|Q96330|FLS1_ARATH	Flavonol synthase/flavanone 3-hydroxylase OS=Arabidopsis thaliana GN=FLS1 PE=1 SV=1	--	--	--	K05278	ath:AT5G08640	flavonol synthase [EC:1.14.11.23]	GO:0009699//phenylpropanoid biosynthetic process	GO:0043169//cation binding;GO:0019842//vitamin binding;GO:0016706//oxidoreductase activity
Unigene101219_num2_yongan	207	gi|297825443|ref|XP_002880604.1|	transcriptional factor B3 family protein [Arabidopsis lyrata subsp. lyrata] >gi|297326443|gb|EFH56863.1| transcriptional factor B3 family protein [Arabidopsis lyrata subsp. lyrata]	sp|P0CAP5|REM13_ARATH	B3 domain-containing protein REM13 OS=Arabidopsis thaliana GN=REM13 PE=2 SV=1	--	--	--	--	--	--	-	-	-
Unigene10121_num2_yongan	395	gi|145334903|ref|NP_001078797.1|	CDKC2 (Cyclin dependent kinase group C 2); kinase [Arabidopsis thaliana]	sp|Q8W4P1|CDKC2_ARATH	Cyclin-dependent kinase C-2 OS=Arabidopsis thaliana GN=CDKC-2 PE=1 SV=2	ECU02g1450	COG0515	Serine/threonine protein kinase	K08819	ath:AT5G10270	Cdc2-related kinase
Unigene101220_num2_yongan	207	--	--	--	--	--	--	--	--	--	--	-	-	-
Unigene101221_num2_yongan	207	--	--	--	--	--	--	--	--	--	--	-	-	-
Unigene101222_num2_yongan	207	gi|14190507|gb|AAK55734.1|AF380653_1	At2g17240/T23A1.10 [Arabidopsis thaliana] >gi|4584347|gb|AAD25142.1| expressed protein [Arabidopsis thaliana] >gi|15809772|gb|AAL06814.1| At2g17240/T23A1.10 [Arabidopsis thaliana]	--	--	--	--	--	--	--	--	-	-	-
Unigene101223_num2_yongan	207	--	--	--	--	--	--	--	--	--	--	-	-	-
Unigene101224_num2_yongan	207	gi|227202842|dbj|BAH56894.1|	AT3G51830 [Arabidopsis thaliana]	--	--	--	--	--	--	--	--	GO:0009826//unidimensional cell growth;GO:0000904//cell morphogenesis involved in differentiation	GO:0034593	GO:0044459//plasma membrane part
Unigene101225_num2_yongan	207	gi|30698188|ref|NP_569027.2|	AKRP (ANKYRIN REPEAT PROTEIN); protein binding [Arabidopsis thaliana] >gi|27151762|sp|Q05753.2|AKRP_ARATH RecName: Full=Ankyrin repeat domain-containing protein
Unigene101226_num2_yongan	207	--	--	--	--	--	--	--	--	--	--	-	-	-
Unigene101227_num2_yongan	207	gi|297831686|ref|XP_002883725.1|	OBP3-responsive gene 4 [Arabidopsis lyrata subsp. lyrata] >gi|297329565|gb|EFH59984.1| OBP3-responsive gene 4 [Arabidopsis lyrata subsp. lyrata]	--	--	--	--	--	--	--	--	GO:0010033//response to organic substance	GO:0016407//acetyltransferase activity	-
Unigene101228_num2_yongan	207	--	--	--	--	--	--	--	--	--	--	-	-	-
Unigene101229_num2_yongan	207	gi|15234795|ref|NP_194790.1|	BRS1 (BRI1 SUPPRESSOR 1); serine-type carboxypeptidase [Arabidopsis thaliana] >gi|57012621|sp|Q9M099.1|SCP24_ARATH RecName: Full=Serine carboxypeptidase 24; AltName: Full=Serine carboxypeptidase II; AltName: Full=Carboxypeptidase D; AltName: Full=Bri1 suppressor 1; Contains: RecName: Full=Serine carboxypeptidase 24 chain A; AltName: Full=Serine carboxypeptidase II chain A; Contains: RecName: Full…	sp|Q9M099|SCP24_ARATH	Serine carboxypeptidase 24 OS=Arabidopsis thaliana GN=SCPL24 PE=1 SV=1	--	--	--	K01288	ath:AT4G30610	carboxypeptidase D [EC:3.4.16.6]	GO:0019538//protein metabolic process;GO:0043401	GO:0004180//carboxypeptidase activity	GO:0044421//extracellular region part;GO:0031410//cytoplasmic vesicle
Unigene10122_num2_yongan	425	gi|15237899|ref|NP_197207.1|	UGT78D2 (UDP-GLUCOSYL TRANSFERASE 78D2); UDP-glycosyltransferase/ anthocyanidin 3-O-glucosyltransferase/ quercetin 3-O-glucosyltransferase/ transferase
Unigene101230_num2_yongan	207	gi|6686399|gb|AAF23833.1|AC007234_5	F1E22.17 [Arabidopsis thaliana]	sp|Q9CPU4|MGST3_MOUSE	Microsomal glutathione S-transferase 3 OS=Mus musculus GN=Mgst3 PE=1 SV=1	--	--	--	K00799	ath:AT1G65820	glutathione S-transferase [EC:2.5.1.18]	-	GO:0016765//transferase activity
Unigene101231_num2_yongan	207	gi|75333482|sp|Q9C7S5.1|PSYR1_ARATH	RecName: Full=Tyrosine-sulfated glycopeptide receptor 1 >gi|224589479|gb|ACN59273.1| leucine-rich repeat receptor-like protein kinase [Arabidopsis thaliana]	sp|Q9C7S5|PSYR1_ARATH	Tyrosine-sulfated glycopeptide receptor 1 OS=Arabidopsis thaliana GN=PSYR1 PE=2 SV=1	--	--	--	K13420	pop:POPTR_1075175	LRR receptor-like serine/threonine-protein kinase FLS2 [EC:2.7.11.1]	GO:0007167//enzyme linked receptor protein signaling pathway;GO:0006950//response to stress;GO:0006464//protein modification process	GO:0004672//protein kinase activity;GO:0004872//receptor activity;GO:0032559//adenyl ribonucleotide binding	GO:0031410//cytoplasmic vesicle;GO:0016020//membrane
Unigene101232_num2_yongan	207	gi|297826137|ref|XP_002880951.1|	nodulin family protein [Arabidopsis lyrata subsp. lyrata] >gi|297326790|gb|EFH57210.1| nodulin family protein [Arabidopsis lyrata subsp. lyrata]	--	--	--	--	--	--	--	--	GO:0006810//transport	-	-
Unigene101233_num2_yongan	207	--	--	--	--	--	--	--	--	--	--	-	-	-
Unigene101234_num2_yongan	207	--	--	--	--	--	--	--	--	--	--	-	-	-
Unigene101235_num2_yongan	207	gi|297843984|ref|XP_002889873.1|	C-terminal cysteine residue is changed to A serine 1 [Arabidopsis lyrata subsp. lyrata] >gi|297335715|gb|EFH66132.1| C-terminal cysteine residue is changed to A serine 1 [Arabidopsis lyrata subsp. lyrata]	sp|Q8LDI5|TRXL4_ARATH	Thioredoxin-like 4 OS=Arabidopsis thaliana GN=At1g11530 PE=2 SV=2	--	--	--	--	--	--	GO:0006457//protein folding;GO:0006464//protein modification process;GO:0019725//cellular homeostasis	-	GO:0044444//cytoplasmic part
Unigene101236_num2_yongan	207	gi|15983450|gb|AAL11593.1|AF424599_1	AT3g15040/K15M2_18 [Arabidopsis thaliana]	--	--	--	--	--	--	--	--	-	-	-
Unigene101237_num2_yongan	207	gi|3912986|sp|O04067.1|AGL9_SINAL	RecName: Full=Agamous-like MADS-box protein AGL9 homolog; AltName: Full=MADS D >gi|1617211|emb|CAA69916.1| MADS D [Sinapis alba]	sp|O04067|AGL9_SINAL	Agamous-like MADS-box protein AGL9 homolog OS=Sinapis alba GN=AGL9 PE=2 SV=1	--	--	--	K09264	ath:AT5G15800	MADS-box transcription factor
Unigene101238_num2_yongan	207	gi|18399925|ref|NP_566448.1|	regulatory protein RecX family protein [Arabidopsis thaliana]	--	--	--	--	--	--	--	--	GO:0006281//DNA repair	-	GO:0043231//intracellular membrane-bounded organelle
Unigene101239_num2_yongan	207	gi|15235738|ref|NP_195503.1|	glycine-rich protein [Arabidopsis thaliana]	--	--	--	--	--	--	--	--	-	-	GO:0016020//membrane
Unigene10123_num2_yongan	329	gi|4538961|emb|CAB39785.1|	isoleucine-tRNA ligase-like protein [Arabidopsis thaliana] >gi|7267729|emb|CAB78155.1| isoleucine-tRNA ligase-like protein [Arabidopsis thaliana]	sp|P36422|SYI_TETTH	Isoleucyl-tRNA synthetase OS=Tetrahymena thermophila GN=ILSA PE=3 SV=1	YBL076c	COG0060	Isoleucyl-tRNA synthetase	K01870	ath:AT4G10320	isoleucyl-tRNA synthetase [EC:6.1.1.5]	-	-	-
Unigene101240_num2_yongan	207	gi|297719995|ref|NP_001172359.1|	Os01g0388566 [Oryza sativa Japonica Group] >gi|255673262|dbj|BAH91089.1| Os01g0388566 [Oryza sativa Japonica Group]	--	--	--	--	--	--	--	--	-	-	GO:0044464//cell part
Unigene101241_num2_yongan	207	gi|297811989|ref|XP_002873878.1|	transcription regulator NOT2/NOT3/NOT5 family protein [Arabidopsis lyrata subsp. lyrata] >gi|297319715|gb|EFH50137.1| transcription regulator NOT2/NOT3/NOT5 family protein [Arabidopsis lyrata subsp. lyrata]	--	--	--	--	--	K12580	ath:AT5G18230	CCR4-NOT transcription complex subunit 3	GO:0010468//regulation of gene expression;GO:0006350//transcription	-	-
Unigene101242_num2_yongan	207	--	--	--	--	--	--	--	--	--	--	-	-	-
Unigene101243_num2_yongan	207	gi|15235365|ref|NP_195167.1|	RRTF1 ({REDOX RESPONSIVE TRANSCRIPTION FACTOR 1); DNA binding / transcription factor [Arabidopsis thaliana] >gi|75266731|sp|Q9SZ06.1|EF109_ARATH RecName: Full=Ethylene-responsive transcription factor ERF109 >gi|17381278|gb|AAL36057.1| AT4g34410/F10M10_180 [Arabidopsis thaliana] >gi|21464577|gb|AAM52243.1| AT4g34410/F10M10_180 [Arabidopsis thaliana]	sp|Q9SZ06|EF109_ARATH	Ethylene-responsive transcription factor ERF109 OS=Arabidopsis thaliana GN=ERF109 PE=2 SV=1	--	--	--	--	--	--	GO:0006351//transcription
Unigene101244_num2_yongan	207	gi|297811607|ref|XP_002873687.1|	kinase family protein [Arabidopsis lyrata subsp. lyrata] >gi|297319524|gb|EFH49946.1| kinase family protein [Arabidopsis lyrata subsp. lyrata]	--	--	--	--	--	--	--	--	GO:0006464//protein modification process	GO:0004672//protein kinase activity;GO:0032559//adenyl ribonucleotide binding	GO:0016020//membrane
Unigene101245_num2_yongan	207	gi|15228437|ref|NP_187722.1|	zinc finger (C3HC4-type RING finger) family protein [Arabidopsis thaliana] >gi|68565339|sp|Q9SRM0.1|ATL3D_ARATH RecName: Full=RING-H2 finger protein ATL3D >gi|12321864|gb|AAG50960.1|AC073395_2 RING zinc finger protein; 17145-17621 [Arabidopsis thaliana] >gi|182623796|gb|ACB88837.1| At3g11110 [Arabidopsis thaliana]	sp|Q9SRM0|ATL3D_ARATH	RING-H2 finger protein ATL3D OS=Arabidopsis thaliana GN=ATL3D PE=2 SV=1	--	--	--	--	--	--	-	GO:0046914//transition metal ion binding	-
Unigene101246_num2_yongan	207	gi|238479842|ref|NP_001154632.1|	glycolipid transfer protein-related [Arabidopsis thaliana]	--	--	--	--	--	--	--	--	-	-	-
Unigene101247_num2_yongan	207	gi|15226153|ref|NP_180927.1|	AP2 domain-containing transcription factor family protein [Arabidopsis thaliana] >gi|75220400|sp|P93007.1|EF112_ARATH RecName: Full=Ethylene-responsive transcription factor ERF112	sp|P93007|EF112_ARATH	Ethylene-responsive transcription factor ERF112 OS=Arabidopsis thaliana GN=ERF112 PE=2 SV=1	--	--	--	--	--	--	GO:0006351//transcription
Unigene101248_num2_yongan	207	gi|30692023|ref|NP_195572.2|	KAK (KAKTUS); ubiquitin-protein ligase [Arabidopsis thaliana]	sp|Q6WWW4|UPL3_ARATH	E3 ubiquitin-protein ligase UPL3 OS=Arabidopsis thaliana GN=UPL3 PE=1 SV=1	--	--	--	K10590	rcu:RCOM_0490830	E3 ubiquitin-protein ligase TRIP12 [EC:6.3.2.19]	-	-	-
Unigene101249_num2_yongan	207	--	--	--	--	--	--	--	--	--	--	-	-	-
Unigene10124_num2_yongan	344	gi|222424207|dbj|BAH20062.1|	AT3G12570 [Arabidopsis thaliana]	--	--	--	--	--	--	--	--	-	-	-
Unigene101250_num2_yongan	207	--	--	--	--	--	--	--	--	--	--	-	-	-
Unigene101251_num2_yongan	207	gi|297808307|ref|XP_002872037.1|	HCF136 [Arabidopsis lyrata subsp. lyrata] >gi|297317874|gb|EFH48296.1| HCF136 [Arabidopsis lyrata subsp. lyrata]	sp|O82660|P2SAF_ARATH	Photosystem II stability/assembly factor HCF136
Unigene101252_num2_yongan	207	gi|297804242|ref|XP_002870005.1|	chromomethylase 2 [Arabidopsis lyrata subsp. lyrata] >gi|297315841|gb|EFH46264.1| chromomethylase 2 [Arabidopsis lyrata subsp. lyrata]	--	--	--	--	--	K00558	ath:AT4G19020	DNA (cytosine-5-)-methyltransferase [EC:2.1.1.37]	GO:0009987//cellular process	GO:0005488//binding;GO:0016740//transferase activity	-
Unigene101253_num2_yongan	207	gi|28372890|gb|AAO39927.1|	At3g10120 [Arabidopsis thaliana]	--	--	--	--	--	--	--	--	-	-	-
Unigene101254_num2_yongan	207	gi|3287693|gb|AAC25521.1|	Similar to LIM17 gene product gb|1653769 from the genome of Synechocystis sp. gb|D90916 [Arabidopsis thaliana]	--	--	--	--	--	--	--	--	-	GO:0004553//hydrolase activity
Unigene101255_num2_yongan	207	gi|240255973|ref|NP_193464.5|	ATG2484-1; RNA binding [Arabidopsis thaliana]	--	--	--	--	--	--	--	--	-	-	-
Unigene101256_num2_yongan	207	--	--	--	--	--	--	--	--	--	--	-	-	-
Unigene101257_num2_yongan	207	gi|15215913|emb|CAC51426.1|	H1 gene [Arabidopsis thaliana]	sp|P48731|ATH1_ARATH	Homeobox protein ATH1 OS=Arabidopsis thaliana GN=ATH1 PE=1 SV=1	--	--	--	--	--	--	GO:0009686//gibberellin biosynthetic process;GO:0003006//reproductive developmental process;GO:0008283//cell proliferation;GO:0009639//response to red or far red light	GO:0003677//DNA binding	GO:0043231//intracellular membrane-bounded organelle
Unigene101258_num2_yongan	207	--	--	--	--	--	--	--	--	--	--	-	-	-
Unigene101259_num2_yongan	207	gi|297830494|ref|XP_002883129.1|	EMB1865 [Arabidopsis lyrata subsp. lyrata] >gi|297328969|gb|EFH59388.1| EMB1865 [Arabidopsis lyrata subsp. lyrata]	--	--	--	--	--	--	--	--	GO:0003006//reproductive developmental process	GO:0046872//metal ion binding	GO:0009536//plastid
Unigene10125_num2_yongan	425	gi|42562979|ref|NP_176736.2|	FRA3 (FRAGILE FIBER3); inositol or phosphatidylinositol phosphatase [Arabidopsis thaliana] >gi|59799523|sp|Q84W55.2|IP5P4_ARATH RecName: Full=Type II inositol-1
Unigene101260_num2_yongan	207	gi|297811433|ref|XP_002873600.1|	hypothetical protein ARALYDRAFT_488130 [Arabidopsis lyrata subsp. lyrata] >gi|297319437|gb|EFH49859.1| hypothetical protein ARALYDRAFT_488130 [Arabidopsis lyrata subsp. lyrata]	--	--	--	--	--	--	--	--	-	-	-
Unigene101261_num2_yongan	207	gi|62321746|dbj|BAD95369.1|	pectin methylesterase like protein [Arabidopsis thaliana]	sp|O49006|PME3_ARATH	Pectinesterase/pectinesterase inhibitor 3 OS=Arabidopsis thaliana GN=PME3 PE=2 SV=2	YPO0424	COG4677	Pectin methylesterase	K01051	ath:AT1G53830	pectinesterase [EC:3.1.1.11]	GO:0045229//external encapsulating structure organization;GO:0051707//response to other organism	GO:0004091//carboxylesterase activity;GO:0030234//enzyme regulator activity	GO:0005618//cell wall;GO:0005576//extracellular region;GO:0044424//intracellular part
Unigene101262_num2_yongan	207	gi|297802204|ref|XP_002868986.1|	hypothetical protein ARALYDRAFT_490875 [Arabidopsis lyrata subsp. lyrata] >gi|297314822|gb|EFH45245.1| hypothetical protein ARALYDRAFT_490875 [Arabidopsis lyrata subsp. lyrata]	--	--	--	--	--	--	--	--	-	-	-
Unigene101263_num2_yongan	207	--	--	--	--	--	--	--	--	--	--	-	-	-
Unigene101264_num2_yongan	207	--	--	--	--	--	--	--	--	--	--	-	-	-
Unigene101265_num2_yongan	207	gi|297843412|ref|XP_002889587.1|	pentatricopeptide repeat-containing protein [Arabidopsis lyrata subsp. lyrata] >gi|297335429|gb|EFH65846.1| pentatricopeptide repeat-containing protein [Arabidopsis lyrata subsp. lyrata]	sp|Q9LND4|PPR14_ARATH	Pentatricopeptide repeat-containing protein At1g06140
Unigene101266_num2_yongan	207	gi|28380089|sp|Q9S825.1|IF5Z_ARATH	RecName: Full=Probable eukaryotic translation initiation factor 5-2; Short=eIF-5 2 >gi|6573756|gb|AAF17676.1|AC009243_3 F28K19.5 [Arabidopsis thaliana]	sp|Q9S825|IF5Z_ARATH	Probable eukaryotic translation initiation factor 5-2 OS=Arabidopsis thaliana GN=At1g77840 PE=2 SV=1	--	--	--	K03262	ath:AT1G77840	translation initiation factor eIF-5	GO:0006413//translational initiation	GO:0008135//translation factor activity
Unigene101267_num2_yongan	207	gi|297797649|ref|XP_002866709.1|	WD-40 repeat family protein [Arabidopsis lyrata subsp. lyrata] >gi|297312544|gb|EFH42968.1| WD-40 repeat family protein [Arabidopsis lyrata subsp. lyrata]	--	--	--	--	--	K04508	vvi:100256008	transducin (beta)-like 1	-	-	-
Unigene101268_num2_yongan	207	gi|297842345|ref|XP_002889054.1|	EMB1793 [Arabidopsis lyrata subsp. lyrata] >gi|297334895|gb|EFH65313.1| EMB1793 [Arabidopsis lyrata subsp. lyrata]	--	--	--	--	--	--	--	--	-	-	GO:0043231//intracellular membrane-bounded organelle
Unigene101269_num2_yongan	207	--	--	--	--	--	--	--	--	--	--	-	-	-
Unigene10126_num2_yongan	693	gi|8978348|dbj|BAA98201.1|	human RAN binding protein 16-like [Arabidopsis thaliana]	sp|Q569Z2|XPO7B_XENLA	Exportin-7-B OS=Xenopus laevis GN=xpo7-b PE=2 SV=1	--	--	--	--	--	--	-	-	-
Unigene101270_num2_yongan	207	gi|75335038|sp|Q9LIH9.1|RH51_ARATH	RecName: Full=DEAD-box ATP-dependent RNA helicase 51 >gi|9294321|dbj|BAB02218.1| DEAD-box ATP-dependent RNA helicase [Arabidopsis thaliana]	sp|Q9LIH9|RH51_ARATH	DEAD-box ATP-dependent RNA helicase 51 OS=Arabidopsis thaliana GN=RH51 PE=2 SV=1	--	--	--	K13179	ath:AT3G18600	ATP-dependent RNA helicase DDX18 [EC:3.6.4.13]	-	GO:0005488//binding;GO:0042623//ATPase activity
Unigene101271_num2_yongan	207	gi|15217467|ref|NP_177297.1|	protein kinase family protein [Arabidopsis thaliana]	--	--	--	--	--	--	--	--	-	-	GO:0044464//cell part
Unigene101272_num2_yongan	207	gi|18422923|ref|NP_568700.1|	unknown protein [Arabidopsis thaliana] >gi|21553505|gb|AAM62598.1| unknown [Arabidopsis thaliana] >gi|27754391|gb|AAO22644.1| unknown protein [Arabidopsis thaliana] >gi|28393943|gb|AAO42379.1| unknown protein [Arabidopsis thaliana]	--	--	--	--	--	--	--	--	-	-	-
Unigene101273_num2_yongan	207	--	--	--	--	--	--	--	--	--	--	-	-	-
Unigene101274_num2_yongan	207	gi|297830870|ref|XP_002883317.1|	UDP-glucoronosyl/UDP-glucosyl transferase family protein [Arabidopsis lyrata subsp. lyrata] >gi|297329157|gb|EFH59576.1| UDP-glucoronosyl/UDP-glucosyl transferase family protein [Arabidopsis lyrata subsp. lyrata]	sp|Q40284|UFOG1_MANES	Anthocyanidin 3-O-glucosyltransferase 1 OS=Manihot esculenta GN=GT1 PE=2 SV=1	--	--	--	K12356	vvi:100265092	coniferyl-alcohol glucosyltransferase [EC:2.4.1.111]	GO:0009725//response to hormone stimulus;GO:0006970//response to osmotic stress;GO:0009687//abscisic acid metabolic process	GO:0035251//UDP-glucosyltransferase activity	GO:0044464//cell part
Unigene101275_num2_yongan	207	gi|18403898|ref|NP_565810.1|	SWIB complex BAF60b domain-containing protein [Arabidopsis thaliana] >gi|20197355|gb|AAM15040.1| Expressed protein [Arabidopsis thaliana] >gi|20197527|gb|AAM15113.1| Expressed protein [Arabidopsis thaliana]	--	--	--	--	--	--	--	--	-	-	-
Unigene101276_num2_yongan	207	--	--	--	--	--	--	--	--	--	--	-	-	-
Unigene101277_num2_yongan	207	gi|297817080|ref|XP_002876423.1|	hypothetical protein ARALYDRAFT_486196 [Arabidopsis lyrata subsp. lyrata] >gi|297322261|gb|EFH52682.1| hypothetical protein ARALYDRAFT_486196 [Arabidopsis lyrata subsp. lyrata]	--	--	--	--	--	--	--	--	-	-	-
Unigene101278_num2_yongan	207	gi|15238717|ref|NP_197895.1|	CYP71B12; electron carrier/ heme binding / iron ion binding / monooxygenase/ oxygen binding [Arabidopsis thaliana] >gi|13878407|sp|Q9ZU07.1|C71BC_ARATH RecName: Full=Cytochrome P450 71B12 >gi|145651790|gb|ABP88120.1| At5g25130 [Arabidopsis thaliana]	sp|Q9ZU07|C71BC_ARATH	Cytochrome P450 71B12 OS=Arabidopsis thaliana GN=CYP71B12 PE=2 SV=1	--	--	--	K00517	ath:AT5G25130	[EC:1.14.-.-]	GO:0008152//metabolic process	GO:0016491//oxidoreductase activity;GO:0005506//iron ion binding	GO:0016020//membrane
Unigene101279_num2_yongan	207	gi|297821289|ref|XP_002878527.1|	pEARLI4 [Arabidopsis lyrata subsp. lyrata] >gi|297324366|gb|EFH54786.1| pEARLI4 [Arabidopsis lyrata subsp. lyrata]	--	--	--	--	--	--	--	--	-	-	-
Unigene10127_num2_yongan	384	gi|297816488|ref|XP_002876127.1|	tetratricopeptide repeat-containing protein [Arabidopsis lyrata subsp. lyrata] >gi|297321965|gb|EFH52386.1| tetratricopeptide repeat-containing protein [Arabidopsis lyrata subsp. lyrata]	sp|O15818|K0664_DICDI	Protein KIAA0664 homolog OS=Dictyostelium discoideum GN=cluA PE=1 SV=2	--	--	--	--	--	--	-	-	-
Unigene101280_num2_yongan	207	--	--	--	--	--	--	--	--	--	--	-	-	-
Unigene101281_num2_yongan	207	gi|18401863|ref|NP_566607.1|	ATSYTF [Arabidopsis thaliana] >gi|15983787|gb|AAL10490.1| AT3g18370/MYF24_8 [Arabidopsis thaliana] >gi|22137024|gb|AAM91357.1| At3g18370/MYF24_8 [Arabidopsis thaliana]	--	--	--	--	--	--	--	--	-	-	-
Unigene101282_num2_yongan	207	gi|240254222|ref|NP_001031150.4|	copper ion binding / electron carrier [Arabidopsis thaliana]	--	--	--	--	--	--	--	--	-	-	-
Unigene101283_num2_yongan	207	gi|15232342|ref|NP_191609.1|	CER7 (ECERIFERUM 7); 3'-5'-exoribonuclease/ RNA binding [Arabidopsis thaliana] >gi|42572741|ref|NP_974466.1| CER7 (ECERIFERUM 7); 3'-5'-exoribonuclease/ RNA binding [Arabidopsis thaliana] >gi|7287998|emb|CAB81836.1| nucleolar autoantigen-like protein [Arabidopsis thaliana] >gi|113196170|gb|ABI31441.1| CER7 [Arabidopsis thaliana]	--	--	--	--	--	--	--	--	GO:0006633//fatty acid biosynthetic process;GO:0010467//gene expression	GO:0003676//nucleic acid binding;GO:0008408//3'-5' exonuclease activity	GO:0043231//intracellular membrane-bounded organelle
Unigene101284_num2_yongan	207	gi|15218927|ref|NP_176191.1|	ALA3 (Aminophospholipid ATPase3); ATPase
Unigene101285_num2_yongan	207	gi|15240024|ref|NP_199201.1|	unknown protein [Arabidopsis thaliana] >gi|8953749|dbj|BAA98068.1| unnamed protein product [Arabidopsis thaliana] >gi|22136044|gb|AAM91604.1| putative protein [Arabidopsis thaliana]	--	--	--	--	--	--	--	--	-	-	GO:0044464//cell part
Unigene101286_num2_yongan	207	gi|29028946|gb|AAO64852.1|	At1g35220 [Arabidopsis thaliana]	--	--	--	--	--	--	--	--	-	-	-
Unigene101287_num2_yongan	207	gi|297793197|ref|XP_002864483.1|	DNA-binding family protein [Arabidopsis lyrata subsp. lyrata] >gi|297310318|gb|EFH40742.1| DNA-binding family protein [Arabidopsis lyrata subsp. lyrata]	--	--	--	--	--	--	--	--	GO:0010468//regulation of gene expression	GO:0046914//transition metal ion binding;GO:0003676//nucleic acid binding	GO:0043231//intracellular membrane-bounded organelle
Unigene101288_num2_yongan	207	gi|7573362|emb|CAB87668.1|	lysine decarboxylase-like protein [Arabidopsis thaliana]	sp|Q84MC2|Y5195_ARATH	UPF0717 protein At5g11950 OS=Arabidopsis thaliana GN=At5g11950 PE=1 SV=1	--	--	--	K06966	vvi:100266322		-	GO:0003824//catalytic activity	GO:0043231//intracellular membrane-bounded organelle;GO:0044444//cytoplasmic part
Unigene101289_num2_yongan	207	gi|297802134|ref|XP_002868951.1|	tRNA/rRNA methyltransferase family protein [Arabidopsis lyrata subsp. lyrata] >gi|297314787|gb|EFH45210.1| tRNA/rRNA methyltransferase family protein [Arabidopsis lyrata subsp. lyrata]	--	--	--	--	--	K03437	pop:POPTR_1078096	RNA methyltransferase
Unigene10128_num2_yongan	1324	gi|15228607|ref|NP_187018.1|	C2 domain-containing protein [Arabidopsis thaliana]	sp|Q9UQ35|SRRM2_HUMAN	Serine/arginine repetitive matrix protein 2 OS=Homo sapiens GN=SRRM2 PE=1 SV=2	HP1341	COG0810	Periplasmic protein TonB
Unigene101290_num2_yongan	207	gi|11072028|gb|AAG28907.1|AC008113_23	F12A21.12 [Arabidopsis thaliana]	sp|Q9FXD8|PEL5_ARATH	Probable pectate lyase 5 OS=Arabidopsis thaliana GN=At1g67750 PE=2 SV=2	TM0433	COG3866	Pectate lyase	K01728	osa:4335013	pectate lyase [EC:4.2.2.2]	-	GO:0016837//carbon-oxygen lyase activity
Unigene101291_num2_yongan	207	--	--	--	--	--	--	--	--	--	--	-	-	-
Unigene101292_num2_yongan	207	gi|297847946|ref|XP_002891854.1|	F20N2.19 [Arabidopsis lyrata subsp. lyrata] >gi|297337696|gb|EFH68113.1| F20N2.19 [Arabidopsis lyrata subsp. lyrata]	--	--	--	--	--	--	--	--	GO:0051099//positive regulation of binding	GO:0005515//protein binding	GO:0043231//intracellular membrane-bounded organelle
Unigene101293_num2_yongan	207	gi|20466648|gb|AAM20641.1|	GATA transcription factor 3 [Arabidopsis thaliana] >gi|22136458|gb|AAM91307.1| GATA transcription factor 3 [Arabidopsis thaliana]	sp|Q8L4M6|GATA3_ARATH	GATA transcription factor 3 OS=Arabidopsis thaliana GN=GATA3 PE=2 SV=2	--	--	--	--	--	--	GO:0006351//transcription
Unigene101294_num2_yongan	207	--	--	--	--	--	--	--	--	--	--	-	-	-
Unigene101295_num2_yongan	207	gi|297848456|ref|XP_002892109.1|	glycoside hydrolase family 28 protein [Arabidopsis lyrata subsp. lyrata] >gi|297337951|gb|EFH68368.1| glycoside hydrolase family 28 protein [Arabidopsis lyrata subsp. lyrata]	sp|Q949Z1|PGLR4_ARATH	Polygalacturonase At1g48100 OS=Arabidopsis thaliana GN=At1g48100 PE=2 SV=1	YJR153w	COG5434	Endopolygalacturonase	K01213	ath:AT1G02790	galacturan 1
Unigene101296_num2_yongan	207	--	--	--	--	--	--	--	--	--	--	-	-	-
Unigene101297_num2_yongan	207	gi|15232595|ref|NP_190246.1|	zinc finger (C3HC4-type RING finger) family protein [Arabidopsis thaliana] >gi|31711884|gb|AAP68298.1| At3g46620 [Arabidopsis thaliana] >gi|110735080|gb|ABG89110.1| ubiquitin-interacting factor 1a [synthetic construct]	--	--	--	--	--	--	--	--	GO:0009743//response to carbohydrate stimulus;GO:0006812//cation transport	GO:0046914//transition metal ion binding;GO:0008324//cation transmembrane transporter activity	GO:0043231//intracellular membrane-bounded organelle
Unigene101298_num2_yongan	207	gi|15236580|ref|NP_194920.1|	ARR10 (ARABIDOPSIS RESPONSE REGULATOR 10); transcription factor/ two-component response regulator [Arabidopsis thaliana] >gi|38257358|sp|O49397.1|ARR10_ARATH RecName: Full=Two-component response regulator ARR10; AltName: Full=Receiver-like protein 4 >gi|3549641|emb|CAA06432.1| receiver-like protein 4 [Arabidopsis thaliana] >gi|27808620|gb|AAO24590.1| At4g31920 [Arabidopsis thaliana]	sp|O49397|ARR10_ARATH	Two-component response regulator ARR10 OS=Arabidopsis thaliana GN=ARR10 PE=1 SV=1	--	--	--	--	--	--	GO:0048364//root development;GO:0031323//regulation of cellular metabolic process;GO:0015995//chlorophyll biosynthetic process;GO:0009755//hormone-mediated signaling pathway	-	GO:0043231//intracellular membrane-bounded organelle
Unigene101299_num2_yongan	207	gi|29028882|gb|AAO64820.1|	At3g49990 [Arabidopsis thaliana]	sp|Q8T1D4|LTV1_DICDI	Protein LTV1 homolog OS=Dictyostelium discoideum GN=ltv1 PE=3 SV=2	--	--	--	--	--	--	-	-	-
Unigene10129_num2_yongan	643	gi|297840125|ref|XP_002887944.1|	protease-associated domain-containing protein [Arabidopsis lyrata subsp. lyrata] >gi|297333785|gb|EFH64203.1| protease-associated domain-containing protein [Arabidopsis lyrata subsp. lyrata]	sp|Q9JJF9|PSL2_MOUSE	Signal peptide peptidase-like 2A OS=Mus musculus GN=Sppl2a PE=2 SV=1	--	--	--	K09598	osa:4348538	signal peptide peptidase-like 3 [EC:3.4.23.-]	-	-	-
Unigene1012_num2_yongan	1006	gi|56382015|gb|AAV85726.1|	At3g09180 [Arabidopsis thaliana]	sp|Q55BX7|MED27_DICDI	Putative mediator of RNA polymerase II transcription subunit 27 OS=Dictyostelium discoideum GN=med27 PE=3 SV=1	--	--	--	--	--	--	-	-	GO:0031410//cytoplasmic vesicle
Unigene101300_num2_yongan	207	gi|297793471|ref|XP_002864620.1|	hypothetical protein ARALYDRAFT_496048 [Arabidopsis lyrata subsp. lyrata] >gi|297310455|gb|EFH40879.1| hypothetical protein ARALYDRAFT_496048 [Arabidopsis lyrata subsp. lyrata]	--	--	--	--	--	--	--	--	GO:0006950//response to stress	-	GO:0009536//plastid
Unigene101301_num2_yongan	207	gi|115459732|ref|NP_001053466.1|	Os04g0545200 [Oryza sativa Japonica Group] >gi|70663962|emb|CAD41460.3| OSJNBa0079A21.4 [Oryza sativa (japonica cultivar-group)] >gi|113565037|dbj|BAF15380.1| Os04g0545200 [Oryza sativa Japonica Group]	--	--	--	--	--	--	--	--	-	-	-
Unigene101302_num2_yongan	207	gi|15219974|ref|NP_173709.1|	pentatricopeptide (PPR) repeat-containing protein [Arabidopsis thaliana] >gi|193806406|sp|P0C7Q9.1|PPR56_ARATH RecName: Full=Pentatricopeptide repeat-containing protein At1g22960
Unigene101303_num2_yongan	207	--	--	--	--	--	--	--	--	--	--	-	-	-
Unigene101304_num2_yongan	207	gi|3047084|gb|AAC13597.1|	similar to aminoacyl-tRNA synthetases [Arabidopsis thaliana]	sp|Q8CGC7|SYEP_MOUSE	Bifunctional aminoacyl-tRNA synthetase OS=Mus musculus GN=Eprs PE=2 SV=3	SPAC17A5.15c	COG0008	Glutamyl- and glutaminyl-tRNA synthetases	K01885	ath:AT5G26710	glutamyl-tRNA synthetase [EC:6.1.1.17]	GO:0006418//tRNA aminoacylation for protein translation	GO:0004812//aminoacyl-tRNA ligase activity;GO:0032559//adenyl ribonucleotide binding	GO:0043231//intracellular membrane-bounded organelle
Unigene101305_num2_yongan	207	--	--	--	--	--	--	--	--	--	--	-	-	-
Unigene101306_num2_yongan	207	--	--	--	--	--	--	--	--	--	--	-	-	-
Unigene101307_num2_yongan	207	--	--	--	--	--	--	--	--	--	--	-	-	-
Unigene101308_num2_yongan	207	gi|30102768|gb|AAP21302.1|	At1g24320 [Arabidopsis thaliana] >gi|110743075|dbj|BAE99430.1| glucosidase like protein [Arabidopsis thaliana]	--	--	--	--	--	K01228	ath:AT1G24320	mannosyl-oligosaccharide glucosidase [EC:3.2.1.106]	GO:0005975//carbohydrate metabolic process;GO:0009913//epidermal cell differentiation	GO:0015926//glucosidase activity	GO:0043231//intracellular membrane-bounded organelle
Unigene101309_num2_yongan	207	gi|122209128|sp|Q2V0W1.1|PPD_RAPSA	RecName: Full=Pheophorbidase; Short=RsPPD >gi|83699291|dbj|BAE54383.1| pheophorbidase [Raphanus sativus]	sp|Q2V0W1|PPD_RAPSA	Pheophorbidase OS=Raphanus sativus GN=PPD PE=1 SV=1	--	--	--	--	--	--	GO:0009683;GO:0006730//one-carbon metabolic process;GO:0015996//chlorophyll catabolic process;GO:0010260//organ senescence	GO:0042802//identical protein binding;GO:0004091//carboxylesterase activity	GO:0044424//intracellular part
Unigene10130_num2_yongan	343	gi|18391490|ref|NP_563924.1|	LINC2 (LITTLE NUCLEI2) [Arabidopsis thaliana] >gi|4850405|gb|AAD31075.1|AC007357_24 Similar to gb|D64087 nuclear matrix constituent protein 1 (NMCP1) from Daucus carota [Arabidopsis thaliana]	sp|A7HMK7|CNPD_FERNB	2'
Unigene101310_num2_yongan	207	gi|297805424|ref|XP_002870596.1|	WD-40 repeat family protein [Arabidopsis lyrata subsp. lyrata] >gi|297316432|gb|EFH46855.1| WD-40 repeat family protein [Arabidopsis lyrata subsp. lyrata]	--	--	--	--	--	--	--	--	-	-	GO:0019897//extrinsic to plasma membrane
Unigene101311_num2_yongan	207	gi|1350981|sp|P49396.2|RS3A_BRARA	RecName: Full=40S ribosomal protein S3a; AltName: Full=S phase-specific protein BIS289 >gi|387909|gb|AAA33013.1| S-phase-specific protein [Brassica rapa]	sp|P49396|RS3A_BRARA	40S ribosomal protein S3a OS=Brassica rapa GN=RPS3A PE=2 SV=2	--	--	--	K02984	ath:AT4G34670	small subunit ribosomal protein S3Ae	-	-	-
Unigene101312_num2_yongan	207	--	--	--	--	--	--	--	--	--	--	-	-	-
Unigene101313_num2_yongan	207	gi|18391032|ref|NP_563845.1|	protein binding / zinc ion binding [Arabidopsis thaliana] >gi|3482927|gb|AAC33212.1| Unknown protein [Arabidopsis thaliana] >gi|15529272|gb|AAK97730.1| At1g09520/F14J9_18 [Arabidopsis thaliana] >gi|25141213|gb|AAN73301.1| At1g09520/F14J9_18 [Arabidopsis thaliana]	--	--	--	--	--	--	--	--	-	-	-
Unigene101314_num2_yongan	207	gi|8778672|gb|AAF79680.1|AC022314_21	F9C16.20 [Arabidopsis thaliana]	--	--	--	--	--	--	--	--	-	-	-
Unigene101315_num2_yongan	207	gi|238481439|ref|NP_001154753.1|	ATSRL1; binding [Arabidopsis thaliana]	sp|Q6AXY7|PR38B_RAT	Pre-mRNA-splicing factor 38B OS=Rattus norvegicus GN=Prpf38b PE=2 SV=1	--	--	--	K12850	ath:AT5G37370	pre-mRNA-splicing factor 38B	GO:0010467//gene expression;GO:0006970//response to osmotic stress	-	-
Unigene101316_num2_yongan	207	gi|24461867|gb|AAN62354.1|AF506028_23	CTV.22 [Citrus trifoliata]	--	--	--	--	--	--	--	--	-	-	-
Unigene101317_num2_yongan	207	--	--	--	--	--	--	--	--	--	--	-	-	-
Unigene101318_num2_yongan	207	--	--	--	--	--	--	--	--	--	--	-	-	-
Unigene101319_num2_yongan	207	--	--	--	--	--	--	--	--	--	--	-	-	-
Unigene10131_num2_yongan	898	gi|297801402|ref|XP_002868585.1|	zinc ion binding protein [Arabidopsis lyrata subsp. lyrata] >gi|297314421|gb|EFH44844.1| zinc ion binding protein [Arabidopsis lyrata subsp. lyrata]	--	--	--	--	--	--	--	--	-	-	-
Unigene101320_num2_yongan	207	gi|45476565|gb|AAS65948.1|	At5g11600 [Arabidopsis thaliana] >gi|46359849|gb|AAS88788.1| At5g11600 [Arabidopsis thaliana]	--	--	--	--	--	--	--	--	-	-	GO:0009536//plastid
Unigene101321_num2_yongan	207	--	--	--	--	--	--	--	--	--	--	-	-	-
Unigene101322_num2_yongan	207	gi|297791347|ref|XP_002863558.1|	chloroplast elongation factor tub [Arabidopsis lyrata subsp. lyrata] >gi|297309393|gb|EFH39817.1| chloroplast elongation factor tub [Arabidopsis lyrata subsp. lyrata]	sp|P17745|EFTU_ARATH	Elongation factor Tu
Unigene101323_num2_yongan	207	gi|29028882|gb|AAO64820.1|	At3g49990 [Arabidopsis thaliana]	sp|Q8T1D4|LTV1_DICDI	Protein LTV1 homolog OS=Dictyostelium discoideum GN=ltv1 PE=3 SV=2	--	--	--	--	--	--	-	-	-
Unigene101324_num2_yongan	207	gi|111074178|gb|ABH04462.1|	At5g22090 [Arabidopsis thaliana]	--	--	--	--	--	--	--	--	-	-	-
Unigene101325_num2_yongan	207	--	--	--	--	--	--	--	--	--	--	-	-	-
Unigene101326_num2_yongan	207	gi|240256438|ref|NP_200042.4|	SHOC1 (SHORTAGE IN CHIASMATA 1) [Arabidopsis thaliana]	--	--	--	--	--	--	--	--	-	-	-
Unigene101327_num2_yongan	207	--	--	--	--	--	--	--	--	--	--	-	-	-
Unigene101328_num2_yongan	207	--	--	--	--	--	--	--	--	--	--	-	-	-
Unigene101329_num2_yongan	207	--	--	--	--	--	--	--	--	--	--	-	-	-
Unigene10132_num2_yongan	610	gi|8163758|gb|AAF73843.1|AF207994_1	acyl-CoA oxidase ACX3 [Arabidopsis thaliana]	sp|Q9LLH9|ACOX3_ARATH	Acyl-coenzyme A oxidase 3
Unigene101330_num2_yongan	207	--	--	--	--	--	--	--	--	--	--	-	-	-
Unigene101331_num2_yongan	207	gi|94442475|gb|ABF19025.1|	At5g40690 [Arabidopsis thaliana]	--	--	--	--	--	--	--	--	-	-	-
Unigene101332_num2_yongan	207	gi|297846560|ref|XP_002891161.1|	At1g35160/T32G9_30 [Arabidopsis lyrata subsp. lyrata] >gi|297337003|gb|EFH67420.1| At1g35160/T32G9_30 [Arabidopsis lyrata subsp. lyrata]	sp|P42643|14331_ARATH	14-3-3-like protein GF14 chi OS=Arabidopsis thaliana GN=GRF1 PE=1 SV=3	SPAC8E11.02c	COG5040	14-3-3 family protein	K06630	pop:POPTR_711617	tyrosine 3-monooxygenase/tryptophan 5-monooxygenase activation protein	GO:0010038//response to metal ion	GO:0051219//phosphoprotein binding	GO:0005576//extracellular region;GO:0016020//membrane;GO:0009536//plastid
Unigene101333_num2_yongan	207	gi|15237370|ref|NP_199417.1|	PTR3 (PEPTIDE TRANSPORTER 3); dipeptide transporter/ transporter/ tripeptide transporter [Arabidopsis thaliana] >gi|75171884|sp|Q9FNL7.1|PTR3A_ARATH RecName: Full=Peptide transporter PTR3-A; Short=AtPTR3 >gi|9757725|dbj|BAB08250.1| peptide transporter [Arabidopsis thaliana] >gi|23297791|gb|AAN13027.1| peptide transporter [Arabidopsis thaliana]	sp|Q9FNL7|PTR3A_ARATH	Peptide transporter PTR3-A OS=Arabidopsis thaliana GN=PTR3-A PE=2 SV=1	--	--	--	K03305	ppp:PHYPADRAFT_189464	proton-dependent oligopeptide transporter
Unigene101334_num2_yongan	207	--	--	--	--	--	--	--	--	--	--	-	-	-
Unigene101335_num2_yongan	207	--	--	--	--	--	--	--	--	--	--	-	-	-
Unigene101336_num2_yongan	207	gi|15215582|gb|AAK91336.1|	AT5g13880/MAC12_16 [Arabidopsis thaliana] >gi|20334870|gb|AAM16191.1| AT5g13880/MAC12_16 [Arabidopsis thaliana]	--	--	--	--	--	--	--	--	-	-	-
Unigene101337_num2_yongan	207	--	--	--	--	--	--	--	--	--	--	-	-	-
Unigene101338_num2_yongan	207	--	--	--	--	--	--	--	--	--	--	-	-	-
Unigene101339_num2_yongan	207	--	--	--	--	--	--	--	--	--	--	-	-	-
Unigene10133_num2_yongan	415	gi|47606403|gb|AAT36215.1|	DNA repair and transcription factor XPB1 [Arabidopsis thaliana]	sp|Q38861|XPB1_ARATH	DNA repair helicase XPB1 OS=Arabidopsis thaliana GN=XPB1 PE=2 SV=3	YIL143c	COG1061	DNA or RNA helicases of superfamily II	K10843	ath:AT5G41360	DNA excision repair protein ERCC-3 [EC:3.6.1.-]	-	-	-
Unigene101340_num2_yongan	207	gi|30725530|gb|AAP37787.1|	At4g30200 [Arabidopsis thaliana]	--	--	--	--	--	--	--	--	GO:0003006//reproductive developmental process	-	GO:0043234//protein complex
Unigene101341_num2_yongan	207	gi|145361161|ref|NP_680197.2|	ATDPB2 (ARABIDOPSIS THALIANA DNA POLYMERASE EPSILON SUBUNIT B2); DNA binding / DNA-directed DNA polymerase/ nucleic acid binding [Arabidopsis thaliana] >gi|63147392|gb|AAY34169.1| At5g22110 [Arabidopsis thaliana]	sp|Q54Y85|DPOE2_DICDI	DNA polymerase epsilon subunit 2 OS=Dictyostelium discoideum GN=pole2 PE=3 SV=1	--	--	--	K02325	ath:AT5G22110	DNA polymerase epsilon subunit 2 [EC:2.7.7.7]	GO:0006260//DNA replication	GO:0003676//nucleic acid binding;GO:0034061	GO:0000109//nucleotide-excision repair complex
Unigene101342_num2_yongan	207	gi|297834636|ref|XP_002885200.1|	methyltransferase family protein [Arabidopsis lyrata subsp. lyrata] >gi|297331040|gb|EFH61459.1| methyltransferase family protein [Arabidopsis lyrata subsp. lyrata]	--	--	--	--	--	--	--	--	GO:0006305	GO:0016741//transferase activity
Unigene101343_num2_yongan	207	gi|238479829|ref|NP_001154629.1|	alpha-amylase/ catalytic/ cation binding [Arabidopsis thaliana] >gi|283777466|gb|ADB29066.1| branching enzyme 1 [Arabidopsis thaliana]	--	--	--	--	--	--	--	--	GO:0007275//multicellular organismal development;GO:0003006//reproductive developmental process;GO:0044238//primary metabolic process	GO:0016160//amylase activity;GO:0043167//ion binding	GO:0009536//plastid
Unigene101344_num2_yongan	207	gi|9795593|gb|AAF98411.1|AC026238_3	Unknown protein [Arabidopsis thaliana] >gi|20856609|gb|AAM26675.1| At1g18620/F25I16_13 [Arabidopsis thaliana] >gi|32306507|gb|AAP78937.1| At1g18620 [Arabidopsis thaliana]	--	--	--	--	--	--	--	--	-	-	-
Unigene101345_num2_yongan	207	--	--	--	--	--	--	--	--	--	--	-	-	-
Unigene101346_num2_yongan	207	gi|18397039|ref|NP_566241.1|	DRT102 (DNA-DAMAGE-REPAIR/TOLERATION 2) [Arabidopsis thaliana] >gi|148872800|sp|Q05212.2|DR102_ARATH RecName: Full=DNA-damage-repair/toleration protein DRT102 >gi|15529165|gb|AAK97677.1| AT3g04880/T9J14_17 [Arabidopsis thaliana] >gi|23505883|gb|AAN28801.1| At3g04880/T9J14_17 [Arabidopsis thaliana]	sp|Q05212|DR102_ARATH	DNA-damage-repair/toleration protein DRT102 OS=Arabidopsis thaliana GN=DRT102 PE=2 SV=2	--	--	--	--	--	--	GO:0009416//response to light stimulus;GO:0006290//pyrimidine dimer repair	-	GO:0044424//intracellular part
Unigene101347_num2_yongan	207	gi|9795593|gb|AAF98411.1|AC026238_3	Unknown protein [Arabidopsis thaliana] >gi|20856609|gb|AAM26675.1| At1g18620/F25I16_13 [Arabidopsis thaliana] >gi|32306507|gb|AAP78937.1| At1g18620 [Arabidopsis thaliana]	--	--	--	--	--	--	--	--	-	-	-
Unigene101348_num2_yongan	207	--	--	--	--	--	--	--	--	--	--	-	-	-
Unigene101349_num2_yongan	207	--	--	--	--	--	--	--	--	--	--	-	-	-
Unigene10134_num2_yongan	391	gi|297805680|ref|XP_002870724.1|	armadillo/beta-catenin repeat family protein [Arabidopsis lyrata subsp. lyrata] >gi|297316560|gb|EFH46983.1| armadillo/beta-catenin repeat family protein [Arabidopsis lyrata subsp. lyrata]	sp|Q9FL17|PUB40_ARATH	U-box domain-containing protein 40 OS=Arabidopsis thaliana GN=PUB40 PE=2 SV=1	--	--	--	--	--	--	-	-	-
Unigene101350_num2_yongan	207	gi|297851420|ref|XP_002893591.1|	At1g23470 [Arabidopsis lyrata subsp. lyrata] >gi|297339433|gb|EFH69850.1| At1g23470 [Arabidopsis lyrata subsp. lyrata]	sp|Q9CQU8|IMP1L_MOUSE	Mitochondrial inner membrane protease subunit 1 OS=Mus musculus GN=Immp1l PE=2 SV=1	SPBC2D10.07c	COG0681	Signal peptidase I	K09647	zma:100282484	mitochondrial inner membrane protease subunit 1 [EC:3.4.99.-]	GO:0019538//protein metabolic process	GO:0070011//peptidase activity
Unigene101351_num2_yongan	207	gi|15221883|ref|NP_173322.1|	proton-dependent oligopeptide transport (POT) family protein [Arabidopsis thaliana] >gi|6730698|gb|AAF27093.1|AC011809_2 Similar to peptide transport proteins [Arabidopsis thaliana]	sp|P46032|PTR2_ARATH	Peptide transporter PTR2 OS=Arabidopsis thaliana GN=PTR2 PE=1 SV=1	--	--	--	K03305	pop:POPTR_752070	proton-dependent oligopeptide transporter
Unigene101352_num2_yongan	207	--	--	--	--	--	--	--	--	--	--	-	-	-
Unigene101353_num2_yongan	207	gi|8778633|gb|AAF79641.1|AC025416_15	F5O11.22 [Arabidopsis thaliana]	--	--	--	--	--	--	--	--	-	-	-
Unigene101354_num2_yongan	207	gi|297818106|ref|XP_002876936.1|	nim1-interacting 2 [Arabidopsis lyrata subsp. lyrata] >gi|297322774|gb|EFH53195.1| nim1-interacting 2 [Arabidopsis lyrata subsp. lyrata]	--	--	--	--	--	--	--	--	-	-	-
Unigene101355_num2_yongan	207	gi|145334253|ref|NP_001078507.1|	unknown protein [Arabidopsis thaliana]	--	--	--	--	--	--	--	--	-	-	-
Unigene101356_num2_yongan	207	gi|240254129|ref|NP_173495.5|	ATP binding / ATP-dependent DNA helicase/ ATP-dependent helicase/ DNA binding / hydrolase
Unigene101357_num2_yongan	207	--	--	--	--	--	--	--	--	--	--	-	-	-
Unigene101358_num2_yongan	207	gi|222423994|dbj|BAH19958.1|	AT1G14710 [Arabidopsis thaliana]	--	--	--	--	--	--	--	--	-	-	GO:0043231//intracellular membrane-bounded organelle
Unigene101359_num2_yongan	207	--	--	--	--	--	--	--	--	--	--	-	-	-
Unigene10135_num2_yongan	679	gi|18399058|ref|NP_566383.1|	protein phosphatase-related [Arabidopsis thaliana] >gi|87116654|gb|ABD19691.1| At3g10940 [Arabidopsis thaliana]	--	--	--	--	--	--	--	--	-	-	-
Unigene101360_num2_yongan	207	gi|15224044|ref|NP_178545.1|	DC1 domain-containing protein [Arabidopsis thaliana]	--	--	--	--	--	--	--	--	-	GO:0005515//protein binding;GO:0046914//transition metal ion binding	-
Unigene101361_num2_yongan	207	gi|297808305|ref|XP_002872036.1|	zinc finger family protein [Arabidopsis lyrata subsp. lyrata] >gi|297317873|gb|EFH48295.1| zinc finger family protein [Arabidopsis lyrata subsp. lyrata]	sp|Q9NZJ4|SACS_HUMAN	Sacsin OS=Homo sapiens GN=SACS PE=1 SV=2	--	--	--	--	--	--	-	GO:0046914//transition metal ion binding;GO:0032559//adenyl ribonucleotide binding	GO:0044464//cell part
Unigene101362_num2_yongan	207	gi|297818214|ref|XP_002876990.1|	At3g26750 [Arabidopsis lyrata subsp. lyrata] >gi|297322828|gb|EFH53249.1| At3g26750 [Arabidopsis lyrata subsp. lyrata]	--	--	--	--	--	--	--	--	-	-	-
Unigene101363_num2_yongan	207	--	--	--	--	--	--	--	--	--	--	-	-	-
Unigene101364_num2_yongan	207	gi|297818214|ref|XP_002876990.1|	At3g26750 [Arabidopsis lyrata subsp. lyrata] >gi|297322828|gb|EFH53249.1| At3g26750 [Arabidopsis lyrata subsp. lyrata]	--	--	--	--	--	--	--	--	-	-	-
Unigene101365_num2_yongan	207	gi|18398422|ref|NP_564401.1|	pentatricopeptide (PPR) repeat-containing protein [Arabidopsis thaliana] >gi|193806407|sp|P0C7R0.1|PPR69_ARATH RecName: Full=Pentatricopeptide repeat-containing protein At1g32415
Unigene101366_num2_yongan	207	--	--	--	--	--	--	--	--	--	--	-	-	-
Unigene101367_num2_yongan	207	--	--	--	--	--	--	--	--	--	--	-	-	-
Unigene101368_num2_yongan	207	gi|297816798|ref|XP_002876282.1|	chloroplast phosphoribosylformylglycinamidine cyclo-ligase [Arabidopsis lyrata subsp. lyrata] >gi|297322120|gb|EFH52541.1| chloroplast phosphoribosylformylglycinamidine cyclo-ligase [Arabidopsis lyrata subsp. lyrata]	sp|Q05728|PUR5_ARATH	Phosphoribosylformylglycinamidine cyclo-ligase
Unigene101369_num2_yongan	207	gi|4835770|gb|AAD30237.1|AC007202_19	EST gb|F19962 comes from this gene [Arabidopsis thaliana] >gi|11692844|gb|AAG40025.1|AF324674_1 At1g79390 [Arabidopsis thaliana]	--	--	--	--	--	--	--	--	-	-	-
Unigene10136_num2_yongan	459	gi|4559355|gb|AAD23016.1|	expressed protein [Arabidopsis thaliana] >gi|88900396|gb|ABD57510.1| At2g24970 [Arabidopsis thaliana]	--	--	--	--	--	--	--	--	-	-	-
Unigene101370_num2_yongan	207	--	--	--	--	--	--	--	--	--	--	-	-	-
Unigene101371_num2_yongan	207	gi|297852428|ref|XP_002894095.1|	C2 domain-containing protein [Arabidopsis lyrata subsp. lyrata] >gi|297339937|gb|EFH70354.1| C2 domain-containing protein [Arabidopsis lyrata subsp. lyrata]	--	--	--	--	--	--	--	--	-	-	-
Unigene101372_num2_yongan	207	gi|240254047|ref|NP_172382.4|	BIP3; ATP binding [Arabidopsis thaliana] >gi|24496493|gb|AAN60163.1| BiP chaperone BIP-L [Arabidopsis thaliana]	sp|Q03682|BIP2_TOBAC	Luminal-binding protein 2 (Fragment) OS=Nicotiana tabacum GN=BIP2 PE=2 SV=1	--	--	--	K09490	pop:POPTR_711719	heat shock 70kDa protein 5	GO:0044267//cellular protein metabolic process;GO:0006950//response to stress;GO:0000904//cell morphogenesis involved in differentiation	GO:0032559//adenyl ribonucleotide binding	GO:0044432//endoplasmic reticulum part
Unigene101373_num2_yongan	207	gi|18087557|gb|AAL58910.1|AF462820_1	AT3g27930/K24A2_2 [Arabidopsis thaliana] >gi|21360441|gb|AAM47336.1| AT3g27930/K24A2_2 [Arabidopsis thaliana]	--	--	--	--	--	--	--	--	-	-	-
Unigene101374_num2_yongan	207	gi|297796243|ref|XP_002866006.1|	hypothetical protein ARALYDRAFT_918499 [Arabidopsis lyrata subsp. lyrata] >gi|297311841|gb|EFH42265.1| hypothetical protein ARALYDRAFT_918499 [Arabidopsis lyrata subsp. lyrata]	sp|Q5BKY9|F133B_HUMAN	Protein FAM133B OS=Homo sapiens GN=FAM133B PE=1 SV=1	--	--	--	K13100	pop:POPTR_577016	pre-mRNA-splicing factor CWC22	-	GO:0005488//binding	-
Unigene101375_num2_yongan	207	gi|297801916|ref|XP_002868842.1|	patched family protein [Arabidopsis lyrata subsp. lyrata] >gi|297314678|gb|EFH45101.1| patched family protein [Arabidopsis lyrata subsp. lyrata]	sp|P56941|NPC1_PIG	Niemann-Pick C1 protein OS=Sus scrofa GN=NPC1 PE=2 SV=1	--	--	--	K12385	pop:POPTR_818865	Niemann-Pick C1 protein	GO:0015918//sterol transport	GO:0004888//transmembrane receptor activity	GO:0031224//intrinsic to membrane;GO:0043231//intracellular membrane-bounded organelle
Unigene101376_num2_yongan	207	--	--	--	--	--	--	--	--	--	--	-	-	-
Unigene101377_num2_yongan	207	--	--	--	--	--	--	--	--	--	--	-	-	-
Unigene101378_num2_yongan	207	gi|222424656|dbj|BAH20282.1|	AT5G23890 [Arabidopsis thaliana]	--	--	--	--	--	--	--	--	-	-	GO:0009534//chloroplast thylakoid
Unigene101379_num2_yongan	207	gi|15232514|ref|NP_188764.1|	ADOF2; DNA binding / transcription factor [Arabidopsis thaliana] >gi|55584039|sp|Q94AR6.2|DOF31_ARATH RecName: Full=Dof zinc finger protein DOF3.1; Short=AtDOF3.1 >gi|3608263|dbj|BAA33197.1| Dof zinc finger protein [Arabidopsis thaliana] >gi|9280230|dbj|BAB01720.1| Dof zinc finger protein-like [Arabidopsis thaliana] >gi|23297302|gb|AAN12936.1| Dof zinc finger protein [Arabidopsis thaliana]	sp|Q94AR6|DOF31_ARATH	Dof zinc finger protein DOF3.1 OS=Arabidopsis thaliana GN=DOF3.1 PE=2 SV=2	--	--	--	--	--	--	GO:0010468//regulation of gene expression;GO:0009743//response to carbohydrate stimulus	GO:0005488//binding	-
Unigene10137_num2_yongan	367	gi|15232739|ref|NP_187580.1|	hydrolase
Unigene101380_num2_yongan	207	gi|18408686|ref|NP_564889.1|	ABA4 (abscisic acid (ABA)-deficient 4); intramolecular oxidoreductase [Arabidopsis thaliana] >gi|88196719|gb|ABD43002.1| At1g67080 [Arabidopsis thaliana]	--	--	--	--	--	--	--	--	GO:0009687//abscisic acid metabolic process;GO:0009416//response to light stimulus;GO:0016116//carotenoid metabolic process	-	GO:0009503
Unigene101381_num2_yongan	207	gi|54261719|gb|AAV31163.1|	At1g08220 [Arabidopsis thaliana] >gi|58331797|gb|AAW70396.1| At1g08220 [Arabidopsis thaliana]	--	--	--	--	--	--	--	--	GO:0007005//mitochondrion organization	-	GO:0019866//organelle inner membrane
Unigene101382_num2_yongan	207	gi|297790660|ref|XP_002863215.1|	ATP-binding family protein [Arabidopsis lyrata subsp. lyrata] >gi|297309049|gb|EFH39474.1| ATP-binding family protein [Arabidopsis lyrata subsp. lyrata]	sp|Q4PF70|GPN3_USTMA	GPN-loop GTPase 3 homolog UM01243 OS=Ustilago maydis GN=UM01243 PE=3 SV=1	--	--	--	K06883	ath:AT4G12790		-	GO:0032559//adenyl ribonucleotide binding	-
Unigene101383_num2_yongan	207	gi|297827657|ref|XP_002881711.1|	dehydration-responsive family protein [Arabidopsis lyrata subsp. lyrata] >gi|297327550|gb|EFH57970.1| dehydration-responsive family protein [Arabidopsis lyrata subsp. lyrata]	sp|Q9SIZ3|PMTN_ARATH	Probable methyltransferase PMT23 OS=Arabidopsis thaliana GN=At2g40280 PE=1 SV=2	--	--	--	--	--	--	-	-	GO:0043231//intracellular membrane-bounded organelle
Unigene101384_num2_yongan	207	gi|115465113|ref|NP_001056156.1|	Os05g0535500 [Oryza sativa Japonica Group] >gi|113579707|dbj|BAF18070.1| Os05g0535500 [Oryza sativa Japonica Group]	sp|Q9Y7T3|THG1_SCHPO	tRNA(His) guanylyltransferase OS=Schizosaccharomyces pombe GN=thg1 PE=2 SV=1	SPCC63.07	COG4021	Uncharacterized conserved protein	K10761	ath:AT2G31580	tRNA(His) guanylyltransferase [EC:2.7.7.-]	-	-	-
Unigene101385_num2_yongan	207	gi|145334299|ref|NP_001078531.1|	nucleolar matrix protein-related [Arabidopsis thaliana]	--	--	--	--	--	--	--	--	-	-	-
Unigene101386_num2_yongan	207	--	--	--	--	--	--	--	--	--	--	-	-	-
Unigene101387_num2_yongan	207	gi|42567992|ref|NP_197554.2|	ATBRXL4 (BREVIS RADIX-LIKE 4) [Arabidopsis thaliana] >gi|75151601|sp|Q8GZ92.1|BRXL4_ARATH RecName: Full=Protein Brevis radix-like 4; Short=AtBRXL4	sp|Q8GZ92|BRXL4_ARATH	Protein Brevis radix-like 4 OS=Arabidopsis thaliana GN=BRXL4 PE=2 SV=1	--	--	--	--	--	--	-	-	-
Unigene101388_num2_yongan	207	--	--	--	--	--	--	--	--	--	--	-	-	-
Unigene101389_num2_yongan	207	--	--	--	--	--	--	--	--	--	--	-	-	-
Unigene10138_num2_yongan	408	gi|145334855|ref|NP_001078773.1|	lectin protein kinase family protein [Arabidopsis thaliana]	sp|Q9M021|LRKA1_ARATH	Lectin-domain containing receptor kinase A4.1 OS=Arabidopsis thaliana GN=LECRKA4.1 PE=2 SV=1	CAC0404_1	COG0515	Serine/threonine protein kinase	K00924	ath:AT5G47070	[EC:2.7.1.-]	-	-	-
Unigene101390_num2_yongan	207	--	--	--	--	--	--	--	--	--	--	-	-	-
Unigene101391_num2_yongan	207	--	--	--	--	--	--	--	--	--	--	-	-	-
Unigene101392_num2_yongan	207	--	--	--	--	--	--	--	--	--	--	-	-	-
Unigene101393_num2_yongan	207	--	--	--	--	--	--	--	--	--	--	-	-	-
Unigene101394_num2_yongan	207	gi|297798432|ref|XP_002867100.1|	hypothetical protein ARALYDRAFT_491167 [Arabidopsis lyrata subsp. lyrata] >gi|297312936|gb|EFH43359.1| hypothetical protein ARALYDRAFT_491167 [Arabidopsis lyrata subsp. lyrata]	sp|Q9SW44|RH16_ARATH	DEAD-box ATP-dependent RNA helicase 16 OS=Arabidopsis thaliana GN=RH16 PE=2 SV=1	--	--	--	--	--	--	-	-	-
Unigene101395_num2_yongan	207	gi|14329655|emb|CAC40649.1|	bZIP transcription factor [Arabidopsis thaliana]	sp|Q39234|TGA3_ARATH	Transcription factor TGA3 OS=Arabidopsis thaliana GN=TGA3 PE=1 SV=1	--	--	--	--	--	--	GO:0006351//transcription
Unigene101396_num2_yongan	207	gi|227206200|dbj|BAH57155.1|	AT2G28910 [Arabidopsis thaliana]	sp|Q84Y18|CXIP4_ARATH	CAX-interacting protein 4 OS=Arabidopsis thaliana GN=CXIP4 PE=1 SV=2	--	--	--	K12811	rcu:RCOM_0075460	ATP-dependent RNA helicase DDX46/PRP5 [EC:3.6.4.13]	GO:0043270//positive regulation of ion transport	GO:0046914//transition metal ion binding	GO:0043231//intracellular membrane-bounded organelle
Unigene101397_num2_yongan	207	--	--	--	--	--	--	--	--	--	--	-	-	-
Unigene101398_num2_yongan	207	gi|297821473|ref|XP_002878619.1|	phosphofructokinase family protein [Arabidopsis lyrata subsp. lyrata] >gi|297324458|gb|EFH54878.1| phosphofructokinase family protein [Arabidopsis lyrata subsp. lyrata]	sp|Q8VYN6|K6PF5_ARATH	6-phosphofructokinase 5
Unigene101399_num2_yongan	207	gi|18399840|ref|NP_565522.1|	SKIP6 (SKP1 interacting partner 6); ubiquitin-protein ligase [Arabidopsis thaliana] >gi|75206206|sp|Q9SJ04.1|SKIP6_ARATH RecName: Full=F-box/kelch-repeat protein SKIP6; AltName: Full=SKP1-interacting partner 6	sp|Q9SJ04|SKIP6_ARATH	F-box/kelch-repeat protein SKIP6 OS=Arabidopsis thaliana GN=SKIP6 PE=1 SV=1	--	--	--	--	--	--	-	-	-
Unigene10139_num2_yongan	925	gi|4455258|emb|CAB36757.1|	acid phosphatase-like protein [Arabidopsis thaliana] >gi|7269365|emb|CAB79424.1| acid phosphatase-like protein [Arabidopsis thaliana]	sp|P27061|PPA1_SOLLC	Acid phosphatase 1 OS=Solanum lycopersicum GN=APS1 PE=2 SV=1	--	--	--	K02866	osa:4332737	large subunit ribosomal protein L10e	-	-	-
Unigene1013_num2_yongan	302	gi|62319810|dbj|BAD93825.1|	aldehyde dehydrogenase [Arabidopsis thaliana]	sp|Q56YU0|AL2C4_ARATH	Aldehyde dehydrogenase family 2 member C4 OS=Arabidopsis thaliana GN=ALDH2C4 PE=1 SV=2	BS_dhaS	COG1012	NAD-dependent aldehyde dehydrogenases	K12355	ath:AT3G24503	coniferyl-aldehyde dehydrogenase [EC:1.2.1.68]	GO:0009698//phenylpropanoid metabolic process	GO:0004030//aldehyde dehydrogenase [NAD(P)+] activity	GO:0043231//intracellular membrane-bounded organelle
Unigene101400_num2_yongan	207	gi|6468008|gb|AAF13276.1|AF200972_1	sulfite oxidase [Arabidopsis thaliana]	sp|Q9S850|SUOX_ARATH	Sulfite oxidase OS=Arabidopsis thaliana GN=SOX PE=1 SV=1	--	--	--	--	--	--	-	-	-
Unigene101401_num2_yongan	207	gi|145339427|ref|NP_190859.2|	AtGRF4 (GROWTH-REGULATING FACTOR 4); transcription activator [Arabidopsis thaliana] >gi|21539886|gb|AAM52879.1| transcription activator [Arabidopsis thaliana]	--	--	--	--	--	--	--	--	GO:0048827//phyllome development	GO:0030528//transcription regulator activity	-
Unigene101402_num2_yongan	207	--	--	--	--	--	--	--	--	--	--	-	-	-
Unigene101403_num2_yongan	207	gi|297808115|ref|XP_002871941.1|	EF-TU receptor [Arabidopsis lyrata subsp. lyrata] >gi|297317778|gb|EFH48200.1| EF-TU receptor [Arabidopsis lyrata subsp. lyrata]	sp|C0LGT6|EFR_ARATH	LRR receptor-like serine/threonine-protein kinase EFR OS=Arabidopsis thaliana GN=EFR PE=1 SV=1	--	--	--	K13428	ath:AT5G20480	LRR receptor-like serine/threonine-protein kinase EFR [EC:2.7.11.1]	GO:0033554//cellular response to stress;GO:0007167//enzyme linked receptor protein signaling pathway;GO:0002218//activation of innate immune response;GO:0032412;GO:0009581;GO:0006464//protein modification process	GO:0004672//protein kinase activity;GO:0004871//signal transducer activity;GO:0032559//adenyl ribonucleotide binding	GO:0031224//intrinsic to membrane;GO:0009536//plastid
Unigene101404_num2_yongan	207	gi|83616240|gb|ABC25625.1|	GAGA-binding transcriptional activator [Capsella rubella] >gi|83616242|gb|ABC25626.1| GAGA-binding transcriptional activator [Capsella rubella]	--	--	--	--	--	--	--	--	GO:0006351//transcription
Unigene101405_num2_yongan	207	--	--	--	--	--	--	--	--	--	--	-	-	-
Unigene101406_num2_yongan	207	gi|297835902|ref|XP_002885833.1|	FAD-dependent oxidoreductase family protein [Arabidopsis lyrata subsp. lyrata] >gi|297331673|gb|EFH62092.1| FAD-dependent oxidoreductase family protein [Arabidopsis lyrata subsp. lyrata]	--	--	--	--	--	--	--	--	GO:0008152//metabolic process	GO:0005488//binding;GO:0003824//catalytic activity	-
Unigene101407_num2_yongan	207	gi|18422160|ref|NP_568599.1|	WNK8 (WITH NO LYSINE (K) KINASE 8); kinase/ protein kinase [Arabidopsis thaliana] >gi|75249575|sp|Q944Q0.1|WNK8_ARATH RecName: Full=Serine/threonine-protein kinase WNK8; Short=AtWNK8; AltName: Full=Protein kinase with no lysine 8 >gi|15983509|gb|AAL11622.1|AF424629_1 AT5g41990/MJC20_9 [Arabidopsis thaliana] >gi|21360469|gb|AAM47350.1| AT5g41990/MJC20_9 [Arabidopsis thaliana]	sp|Q944Q0|WNK8_ARATH	Serine/threonine-protein kinase WNK8 OS=Arabidopsis thaliana GN=WNK8 PE=1 SV=1	--	--	--	--	--	--	-	-	-
Unigene101408_num2_yongan	207	gi|29028878|gb|AAO64818.1|	At1g67170 [Arabidopsis thaliana]	--	--	--	--	--	--	--	--	-	-	-
Unigene101409_num2_yongan	207	--	--	--	--	--	--	--	--	--	--	-	-	-
Unigene10140_num2_yongan	680	gi|297802916|ref|XP_002869342.1|	transducin family protein [Arabidopsis lyrata subsp. lyrata] >gi|297315178|gb|EFH45601.1| transducin family protein [Arabidopsis lyrata subsp. lyrata]	sp|Q9M086|DCAF1_ARATH	DDB1- and CUL4-associated factor homolog 1 OS=Arabidopsis thaliana GN=DCAF1 PE=1 SV=2	YOR054c	COG0452	Phosphopantothenoylcysteine synthetase/decarboxylase	K11789	ath:AT4G31160	HIV-1 Vpr-binding protein	-	-	-
Unigene101410_num2_yongan	207	--	--	--	--	--	--	--	--	--	--	-	-	-
Unigene101411_num2_yongan	207	gi|15232500|ref|NP_188131.1|	pentatricopeptide (PPR) repeat-containing protein [Arabidopsis thaliana] >gi|218546753|sp|P0C898.1|PP232_ARATH RecName: Full=Putative pentatricopeptide repeat-containing protein At3g15130	sp|Q9FM64|PP431_ARATH	Pentatricopeptide repeat-containing protein At5g55740
Unigene101412_num2_yongan	207	gi|297820400|ref|XP_002878083.1|	hypothetical protein ARALYDRAFT_486082 [Arabidopsis lyrata subsp. lyrata] >gi|297323921|gb|EFH54342.1| hypothetical protein ARALYDRAFT_486082 [Arabidopsis lyrata subsp. lyrata]	--	--	--	--	--	--	--	--	-	-	-
Unigene101413_num2_yongan	207	gi|115474837|ref|NP_001061015.1|	Os08g0154600 [Oryza sativa Japonica Group] >gi|113622984|dbj|BAF22929.1| Os08g0154600 [Oryza sativa Japonica Group]	sp|P30181|TOP1_ARATH	DNA topoisomerase 1 OS=Arabidopsis thaliana GN=TOP1 PE=1 SV=1	SPBC1703.14c_1	COG3569	Topoisomerase IB	K03163	sbi:SORBI_07g003610	DNA topoisomerase I [EC:5.99.1.2]	GO:0016568//chromatin modification;GO:0048646//anatomical structure formation involved in morphogenesis;GO:0006261//DNA-dependent DNA replication;GO:0009887//organ morphogenesis;GO:0010073//meristem maintenance;GO:0003006//reproductive developmental process	GO:0016628//oxidoreductase activity
Unigene101414_num2_yongan	207	--	--	--	--	--	--	--	--	--	--	-	-	-
Unigene101415_num2_yongan	207	gi|6598586|gb|AAF18641.1|AC006228_12	F5J5.16 [Arabidopsis thaliana]	--	--	--	--	--	--	--	--	-	-	-
Unigene101416_num2_yongan	207	gi|297832174|ref|XP_002883969.1|	myo-inositol oxygenase 2 [Arabidopsis lyrata subsp. lyrata] >gi|297329809|gb|EFH60228.1| myo-inositol oxygenase 2 [Arabidopsis lyrata subsp. lyrata]	sp|O82200|MIOX2_ARATH	Inositol oxygenase 2 OS=Arabidopsis thaliana GN=MIOX2 PE=2 SV=2	--	--	--	K00469	ath:AT2G19800	inositol oxygenase [EC:1.13.99.1]	GO:0019852//L-ascorbic acid metabolic process;GO:0006020//inositol metabolic process	GO:0046914//transition metal ion binding;GO:0016701//oxidoreductase activity
Unigene101417_num2_yongan	207	gi|79480107|ref|NP_193839.4|	ATBRCA1; ubiquitin-protein ligase [Arabidopsis thaliana] >gi|75158839|sp|Q8RXD4.1|BRCA1_ARATH RecName: Full=Protein BREAST CANCER SUSCEPTIBILITY 1 homolog; Short=AtBRCA1 >gi|28372474|gb|AAO39850.1| BRCA1 [Arabidopsis thaliana] >gi|34365717|gb|AAQ65170.1| At4g21070 [Arabidopsis thaliana]	sp|Q8RXD4|BRCA1_ARATH	Protein BREAST CANCER SUSCEPTIBILITY 1 homolog OS=Arabidopsis thaliana GN=BRCA1 PE=2 SV=1	--	--	--	--	--	--	-	GO:0046872//metal ion binding	-
Unigene101418_num2_yongan	207	--	--	--	--	--	--	--	--	--	--	-	-	-
Unigene101419_num2_yongan	207	gi|195655651|gb|ACG47293.1|	transparent testa 12 protein [Zea mays]	--	--	--	--	--	--	--	--	-	-	GO:0031461//cullin-RING ubiquitin ligase complex
Unigene10141_num2_yongan	265	gi|3415115|gb|AAC31606.1|	villin 2 [Arabidopsis thaliana]	sp|O81644|VILI2_ARATH	Villin-2 OS=Arabidopsis thaliana GN=VLN2 PE=1 SV=2	--	--	--	K05768	osa:4341731	gelsolin	-	-	-
Unigene101420_num2_yongan	207	--	--	--	--	--	--	--	--	--	--	-	-	-
[truncated: 63,957 more rows]
[truncated: 44 more columns]
