# Supplementary material for: Transcriptome analysis of stem development in the tumourous stem mustard Brassica juncea var. tumida Tsen et Lee by RNA sequencing
Source: BMC Plant Biol. 2012 Apr 21;12:53. doi: 10.1186/1471-2229-12-53 (PMC3349559; doi:10.1186/1471-2229-12-53)
Supplement: Additional file 3 — Table S3 KO's assigned of unigenes. [file 1471-2229-12-53-S3.XLS]

## Sheet: Sheet1
	Pathway	Pathway annotation (39203)	Pathway ID
1	Metabolic pathways	8939 (22.8%)	ko01100
2	Biosynthesis of secondary metabolites	4770 (12.17%)	ko01110
3	Plant-pathogen interaction	2792 (7.12%)	ko04626
4	Spliceosome	1786 (4.56%)	ko03040
5	Starch and sucrose metabolism	1180 (3.01%)	ko00500
6	Purine metabolism	1031 (2.63%)	ko00230
7	Phenylpropanoid biosynthesis	827 (2.11%)	ko00940
8	Protein processing in endoplasmic reticulum	823 (2.1%)	ko04141
9	Ubiquitin mediated proteolysis	817 (2.08%)	ko04120
10	Pyrimidine metabolism	810 (2.07%)	ko00240
11	RNA degradation	722 (1.84%)	ko03018
12	Endocytosis	720 (1.84%)	ko04144
13	Cysteine and methionine metabolism	675 (1.72%)	ko00270
14	Ribosome	617 (1.57%)	ko03010
15	Peroxisome	588 (1.5%)	ko04146
16	Glycolysis / Gluconeogenesis	577 (1.47%)	ko00010
17	Limonene and pinene degradation	575 (1.47%)	ko00903
18	Stilbenoid, diarylheptanoid and gingerol biosynthesis	553 (1.41%)	ko00945
19	Amino sugar and nucleotide sugar metabolism	526 (1.34%)	ko00520
20	Pyruvate metabolism	519 (1.32%)	ko00620
21	Oxidative phosphorylation	487 (1.24%)	ko00190
22	Glycerophospholipid metabolism	461 (1.18%)	ko00564
23	Tryptophan metabolism	459 (1.17%)	ko00380
24	Aminoacyl-tRNA biosynthesis	446 (1.14%)	ko00970
25	Nucleotide excision repair	440 (1.12%)	ko03420
26	Phenylalanine metabolism	430 (1.1%)	ko00360
27	Phosphatidylinositol signaling system	420 (1.07%)	ko04070
28	Circadian rhythm - plant	418 (1.07%)	ko04712
29	Arginine and proline metabolism	386 (0.98%)	ko00330
30	Cyanoamino acid metabolism	386 (0.98%)	ko00460
31	Carbon fixation in photosynthetic organisms	377 (0.96%)	ko00710
32	ABC transporters	368 (0.94%)	ko02010
33	Inositol phosphate metabolism	366 (0.93%)	ko00562
34	RNA polymerase	352 (0.9%)	ko03020
35	DNA replication	349 (0.89%)	ko03030
36	Glycine, serine and threonine metabolism	345 (0.88%)	ko00260
37	Glutathione metabolism	332 (0.85%)	ko00480
38	Alanine, aspartate and glutamate metabolism	325 (0.83%)	ko00250
39	Phagosome	324 (0.83%)	ko04145
40	Base excision repair	323 (0.82%)	ko03410
41	Galactose metabolism	322 (0.82%)	ko00052
42	alpha-Linolenic acid metabolism	316 (0.81%)	ko00592
43	Pentose and glucuronate interconversions	316 (0.81%)	ko00040
44	Citrate cycle (TCA cycle)	311 (0.79%)	ko00020
45	Nitrogen metabolism	310 (0.79%)	ko00910
46	Glycerolipid metabolism	303 (0.77%)	ko00561
47	Flavonoid biosynthesis	296 (0.76%)	ko00941
48	Fatty acid metabolism	288 (0.73%)	ko00071
49	N-Glycan biosynthesis	287 (0.73%)	ko00510
50	Pentose phosphate pathway	283 (0.72%)	ko00030
51	Homologous recombination	276 (0.7%)	ko03440
52	Fructose and mannose metabolism	270 (0.69%)	ko00051
53	Phenylalanine, tyrosine and tryptophan biosynthesis	267 (0.68%)	ko00400
54	Valine, leucine and isoleucine degradation	267 (0.68%)	ko00280
55	Basal transcription factors	254 (0.65%)	ko03022
56	Porphyrin and chlorophyll metabolism	248 (0.63%)	ko00860
57	Mismatch repair	244 (0.62%)	ko03430
58	Protein export	234 (0.6%)	ko03060
59	Propanoate metabolism	234 (0.6%)	ko00640
60	Lysine degradation	232 (0.59%)	ko00310
61	Ascorbate and aldarate metabolism	229 (0.58%)	ko00053
62	Ubiquinone and other terpenoid-quinone biosynthesis	229 (0.58%)	ko00130
63	Valine, leucine and isoleucine biosynthesis	229 (0.58%)	ko00290
64	Zeatin biosynthesis	225 (0.57%)	ko00908
65	Carotenoid biosynthesis	220 (0.56%)	ko00906
66	Tyrosine metabolism	218 (0.56%)	ko00350
67	Glucosinolate biosynthesis	216 (0.55%)	ko00966
68	Regulation of autophagy	211 (0.54%)	ko04140
69	Selenoamino acid metabolism	205 (0.52%)	ko00450
70	Biosynthesis of unsaturated fatty acids	205 (0.52%)	ko01040
71	Proteasome	202 (0.52%)	ko03050
72	SNARE interactions in vesicular transport	191 (0.49%)	ko04130
73	beta-Alanine metabolism	187 (0.48%)	ko00410
74	Photosynthesis	185 (0.47%)	ko00195
75	Fatty acid biosynthesis	184 (0.47%)	ko00061
76	Ether lipid metabolism	184 (0.47%)	ko00565
77	Butanoate metabolism	181 (0.46%)	ko00650
78	Natural killer cell mediated cytotoxicity	179 (0.46%)	ko04650
79	Sulfur metabolism	176 (0.45%)	ko00920
80	Terpenoid backbone biosynthesis	162 (0.41%)	ko00900
81	Histidine metabolism	161 (0.41%)	ko00340
82	Sphingolipid metabolism	161 (0.41%)	ko00600
83	Linoleic acid metabolism	149 (0.38%)	ko00591
84	Steroid biosynthesis	147 (0.37%)	ko00100
85	Tropane, piperidine and pyridine alkaloid biosynthesis	142 (0.36%)	ko00960
86	Other glycan degradation	139 (0.35%)	ko00511
87	Pantothenate and CoA biosynthesis	129 (0.33%)	ko00770
88	Glyoxylate and dicarboxylate metabolism	119 (0.3%)	ko00630
89	Diterpenoid biosynthesis	111 (0.28%)	ko00904
90	Flavone and flavonol biosynthesis	103 (0.26%)	ko00944
91	Isoquinoline alkaloid biosynthesis	102 (0.26%)	ko00950
92	Lysine biosynthesis	101 (0.26%)	ko00300
93	One carbon pool by folate	100 (0.26%)	ko00670
94	Nicotinate and nicotinamide metabolism	91 (0.23%)	ko00760
95	Caffeine metabolism	88 (0.22%)	ko00232
96	Benzoxazinoid biosynthesis	85 (0.22%)	ko00402
97	Arachidonic acid metabolism	83 (0.21%)	ko00590
98	Glycosylphosphatidylinositol(GPI)-anchor biosynthesis	81 (0.21%)	ko00563
99	Non-homologous end-joining	72 (0.18%)	ko03450
100	Indole alkaloid biosynthesis	68 (0.17%)	ko00901
101	Folate biosynthesis	63 (0.16%)	ko00790
102	Photosynthesis - antenna proteins	51 (0.13%)	ko00196
103	Riboflavin metabolism	51 (0.13%)	ko00740
104	Glycosaminoglycan degradation	50 (0.13%)	ko00531
105	Vitamin B6 metabolism	46 (0.12%)	ko00750
106	Brassinosteroid biosynthesis	44 (0.11%)	ko00905
107	Thiamine metabolism	42 (0.11%)	ko00730
108	Anthocyanin biosynthesis	41 (0.1%)	ko00942
109	Taurine and hypotaurine metabolism	41 (0.1%)	ko00430
110	Glycosphingolipid biosynthesis - ganglio series	40 (0.1%)	ko00604
111	Polyketide sugar unit biosynthesis	39 (0.1%)	ko00523
112	Glycosphingolipid biosynthesis - globo series	31 (0.08%)	ko00603
113	Synthesis and degradation of ketone bodies	30 (0.08%)	ko00072
114	Biotin metabolism	29 (0.07%)	ko00780
115	Lipoic acid metabolism	27 (0.07%)	ko00785
116	C5-Branched dibasic acid metabolism	25 (0.06%)	ko00660
117	Fatty acid elongation in mitochondria	16 (0.04%)	ko00062
118	Monoterpenoid biosynthesis	13 (0.03%)	ko00902
119	Betalain biosynthesis	11 (0.03%)	ko00965
