# Supplementary material for: Transcriptome analysis of stem development in the tumourous stem mustard Brassica juncea var. tumida Tsen et Lee by RNA sequencing
Source: BMC Plant Biol. 2012 Apr 21;12:53. doi: 10.1186/1471-2229-12-53 (PMC3349559; doi:10.1186/1471-2229-12-53)
Supplement: Additional file 4 — Table S4 Expression level of unigenes in each library (part). [file 1471-2229-12-53-S4.XLS]

## Sheet: additional table 4
GeneID	Length	Daye3_bianzhong_RPKM	Yongan1hao_RPKM	Yongan2hao_RPKM	Yongan3hao_RPKM	Yongan4hao_RPKM
Unigene43097_num2_yongan	613	4438.88	2249.2	4970.2	680.278	275.802
Unigene38375_num2_yongan	489	4664.85	13919.8	14813	5706.03	2362.1
Unigene115055_num2_yongan	238	8926.57	2.47833	1411.04	3.376	-
Unigene15091_num2_yongan	739	2759.8	1.59633	27.7659	-	-
Unigene25012_num2_yongan	254	4954.64	4211.34	4902.22	1145.13	551.721
Unigene27886_num2_yongan	324	3574.21	0.910252	46.4422	-	-
Unigene46546_num2_yongan	482	2399.25	1226.19	732.924	1002.97	340.299
Unigene76304_num2_yongan	169	5764.39	5252.75	4929.42	2858.96	1523.37
Unigene27275_num2_yongan	216	4322.92	3362.93	2848.28	1936.8	737.253
Unigene124181_num2_yongan	268	3181.23	2.20091	37.0057	-	0.99034
Unigene18819_num2_yongan	415	1931.45	1648.72	1369.58	245.887	1045.02
Unigene41449_num2_yongan	682	1092.96	842.819	1084.62	844.33	828.145
Unigene50365_num2_yongan	321	2184.16	1149.37	1672.63	765.108	285.255
Unigene40303_num2_yongan	259	2481.53	1669.33	2433.5	1095.1	759.342
Unigene18024_num2_yongan	801	787.97	10.3094	81.5467	26.0808	40.4247
Unigene3596_num2_yongan	638	960.618	27.7356	184.929	4.61775	-
Unigene19319_num2_yongan	199	3052.36	42.9785	288.71	2.69175	2.66745
Unigene145395_num2_yongan	686	881.241	973.328	815.078	944.04	810.935
Unigene30747_num2_yongan	273	1920.56	1346.05	1475.67	987.928	725.263
Unigene101127_num2_yongan	206	2515.61	34.3598	1992.14	5.20057	-
Unigene142711_num2_yongan	472	1044.89	14.996	378.211	129.375	38.2372
Unigene122825_num2_yongan	263	1838.64	74.0108	543.533	383.923	158.439
Unigene137129_num2_yongan	355	1285.31	3.32306	11.56	1.5089	0.747637
Unigene19761_num2_yongan	569	752.284	2.59158	40.2687	0.470702	0.466452
Unigene146131_num2_yongan	1136	348.275	175.24	139.985	120.24	85.7446
Unigene65779_num2_yongan	156	2427.14	2593.8	1992.71	612.917	30.6244
Unigene11159_num2_yongan	204	1854.48	-	28.4987	-	-
Unigene145084_num2_yongan	632	592.505	283.256	261.899	146.204	176.381
Unigene145244_num2_yongan	659	542.91	262.7	38.9208	8.53478	3.22199
Unigene79410_num2_yongan	173	2025.42	178.999	1020.02	628.548	271.548
Unigene24960_num2_yongan	378	920.186	681.909	841.389	532.116	462.714
Unigene23344_num2_yongan	581	584.868	549.235	655.126	639.379	538.131
Unigene133045_num2_yongan	316	1056.05	21.4658	227.268	403.439	73.072
Unigene138992_num2_yongan	381	869.988	417.999	345.574	294.542	314.174
Unigene128631_num2_yongan	289	1142.5	6.12294	233.117	79.7001	23.8778
Unigene142535_num2_yongan	466	706.479	1094.25	928.347	577.04	484.119
Unigene81347_num2_yongan	176	1865.1	65.352	470.228	255.655	155.326
Unigene11197_num2_yongan	183	1784.99	122.481	500.829	30.7345	4.351
Unigene146116_num2_yongan	1102	292.05	74.3995	76.0309	33.0534	-
Unigene142913_num2_yongan	480	669.83	728.702	698.217	627.725	627.034
Unigene146265_num2_yongan	2623	120.619	80.6172	89.4399	82.9117	86.3117
Unigene65913_num2_yongan	156	2019.88	4336.86	3527.26	2923.8	2142
Unigene89301_num2_yongan	187	1657.58	1294.82	1373.42	534.227	400.246
Unigene17148_num2_yongan	263	1176.14	1338.92	1358.83	1126.31	1115.13
Unigene144733_num2_yongan	594	516.428	137.034	120.328	86.5711	63.0016
Unigene7798_num2_yongan	1348	226.137	125.145	82.4516	77.4877	49.6169
Unigene67257_num2_yongan	158	1896.83	11.1996	493.496	166.122	35.2762
Unigene141794_num2_yongan	441	678.134	761.714	735.149	679.594	805.863
Unigene84589_num2_yongan	180	1627.56	201.53	1043.05	730.579	234.446
Unigene138897_num2_yongan	379	772.982	691.004	864.434	948.356	688.388
Unigene17739_num2_yongan	327	888.053	837.866	978.889	787.107	749.157
Unigene21520_num2_yongan	322	895.864	490.926	769.995	562.275	255.52
Unigene45706_num2_yongan	371	772.353	729.752	772.459	278.658	155.24
Unigene86397_num2_yongan	183	1557.04	955.675	1068.93	526.878	290.067
Unigene112473_num2_yongan	231	1219.61	1386.52	1168.07	1081.75	689.379
Unigene73199_num2_yongan	165	1689.95	155.504	458.051	22.7249	3.2171
Unigene58930_num2_yongan	585	471.167	546.487	419.734	163.445	97.9979
Unigene80674_num2_yongan	175	1571.38	535.915	324.396	177.533	81.8983
Unigene133185_num2_yongan	317	865.456	733.118	886.785	449.48	280.482
Unigene65078_num2_yongan	155	1745.15	7.61088	421.412	133.051	39.3836
Unigene106364_num2_yongan	217	1245.06	57.0816	187.54	18.5136	7.33856
Unigene14545_num2_yongan	295	885.402	699.814	428.929	232.421	152.049
Unigene102458_num2_yongan	209	1226.7	1580.44	536.702	320.37	120.641
Unigene82079_num2_yongan	177	1412.22	24.9934	450.182	-	-
Unigene75158_num2_yongan	167	1496.78	2129.79	1828.69	1202.83	877.287
Unigene136335_num2_yongan	346	719.654	791.004	274.773	314.274	151.116
Unigene131520_num2_yongan	305	815.342	335.534	339.741	158.941	127.049
Unigene1063_num2_yongan	573	431.755	147.204	198.745	142.094	203.806
Unigene34778_num2_yongan	369	669.58	636.999	417.98	338.96	414.3
Unigene89298_num2_yongan	187	1316.11	1260.12	1296.61	461.182	296.636
Unigene105413_num2_yongan	215	1140.23	1877.9	2101.21	553.099	259.239
Unigene142879_num2_yongan	478	512.194	399.193	371.317	302.569	232.096
Unigene144682_num2_yongan	589	414.034	486.195	459.849	283.29	218.998
Unigene115883_num2_yongan	241	1006.57	1045.08	246.909	142.25	71.5839
Unigene144700_num2_yongan	590	398.105	18.995	82.308	15.4342	7.19759
Unigene9517_num2_yongan	233	1005.32	-	598.839	171.273	23.9212
Unigene81439_num2_yongan	176	1329.09	1290.28	1468.98	1444.15	1060.14
Unigene146159_num2_yongan	1190	196.031	149.196	335.374	78.5483	42.3766
Unigene143737_num2_yongan	519	441.437	247.189	147.6	42.316	25.0581
Unigene21964_num2_yongan	685	330.245	11.6247	9.48568	16.8126	12.0113
Unigene145000_num2_yongan	622	351.829	110.003	128.106	102.912	127.158
Unigene107440_num2_yongan	219	977.282	490.19	449.732	129.634	82.4108
Unigene136217_num2_yongan	345	605.48	301.761	574.929	511.593	279.259
Unigene133753_num2_yongan	322	642.75	675.939	727.512	336.034	263.763
Unigene134456_num2_yongan	328	630.014	453.172	387.86	292.326	121.377
Unigene145275_num2_yongan	664	309.762	107.042	99.917	48.8063	13.99
Unigene138494_num2_yongan	373	545.404	231.668	178.785	60.3155	34.1548
Unigene46348_num2_yongan	472	430.328	-	66.6579	1.70231	-
Unigene124424_num2_yongan	269	746.724	254.356	225.023	29.8695	36.5064
Unigene68284_num2_yongan	159	1255.25	64.9199	374.246	367.213	175.271
Unigene146199_num2_yongan	1313	151.518	39.5325	141.69	77.1055	69.3344
Unigene9441_num2_yongan	253	777.46	180.683	324.412	120.682	86.0226
Unigene143192_num2_yongan	492	399.139	425.598	434.431	267.285	254.622
Unigene81664_num2_yongan	176	1104.84	5.02708	279.805	130.871	33.1764
Unigene143608_num2_yongan	513	377.796	415.65	429.313	229.717	171.767
Unigene146263_num2_yongan	2826	68.0131	53.2237	66.7994	58.949	47.2405
Unigene123362_num2_yongan	265	724.091	165.824	181.961	105.11	71.1101
Unigene102330_num2_yongan	209	910.43	877.71	1053.77	393.414	184.137
Unigene17355_num2_yongan	1623	116.844	47.7908	38.9815	21.4528	17.6614
Unigene1513_num2_yongan	330	574.661	6.25592	118.14	0.811604	-
Unigene69738_num2_yongan	161	1177.88	972.692	1106.67	865.039	896.793
Unigene475_num2_yongan	482	392.109	12.8493	45.4086	35.0067	56.1658
Unigene57389_num2_yongan	445	424.711	375.114	365.807	225.699	171.772
Unigene144155_num2_yongan	546	345.559	1.62045	33.8226	0.98106	0.972202
Unigene146257_num2_yongan	1888	98.0645	50.924	43.6537	38.7275	41.1893
Unigene64963_num2_yongan	155	1192.42	1265.31	2217.38	879.517	385.274
Unigene118420_num2_yongan	248	745.262	514.924	837.033	466.542	244.007
Unigene119294_num2_yongan	251	728.684	138.648	151.236	98.1685	87.7654
Unigene136076_num2_yongan	343	532.3	511.599	693.938	661.375	547.072
Unigene134110_num2_yongan	325	557.832	676.959	550.331	647.735	718.652
Unigene146243_num2_yongan	1569	114.73	59.9618	45.9902	31.7503	38.5683
Unigene145632_num2_yongan	755	237.151	20.7031	17.2124	7.09482	4.56999
Unigene109442_num2_yongan	224	796.462	1025.64	1047.33	779.575	575.847
Unigene145787_num2_yongan	814	218.779	118.114	129.819	107.921	111.512
Unigene144312_num2_yongan	556	319.722	146.93	79.9602	141.14	242.975
Unigene67234_num2_yongan	158	1123.07	699.972	740.243	249.183	141.105
Unigene19090_num2_yongan	560	316.293	-	94.0455	9.08707	1.42185
Unigene55558_num2_yongan	399	443.115	478.971	478.263	374.558	269.402
Unigene113927_num2_yongan	235	748.257	115.459	101.868	110.551	92.6115
Unigene95228_num2_yongan	197	889.333	884.765	965.193	622.669	466.153
Unigene121356_num2_yongan	257	680.458	751.649	307.386	128.183	281.935
Unigene119059_num2_yongan	250	696.944	759.718	638.826	273.186	23.3562
Unigene135609_num2_yongan	338	515.491	498.226	500.834	321.712	226.149
Unigene121012_num2_yongan	256	680.609	442.383	279.198	185.179	119.228
Unigene117951_num2_yongan	247	704.11	556.411	758.733	201.685	113.901
Unigene115957_num2_yongan	241	721.639	513.972	627.207	686.799	677.294
Unigene36007_num2_yongan	349	496.485	744.487	847.61	1019.9	1127.81
Unigene24659_num2_yongan	508	340.458	211.322	276.684	271.52	104.493
Unigene115603_num2_yongan	240	719.298	298.608	213.74	168.509	14.3764
Unigene51122_num2_yongan	871	198.199	141.874	124.857	71.0317	45.708
Unigene130036_num2_yongan	296	583.215	586.854	47.3694	28.9545	2.68998
Unigene101321_num2_yongan	207	826.218	1356.36	1358.02	1080.37	519.283
Unigene38522_num2_yongan	289	591.79	466.364	767.984	494.882	176.328
Unigene86502_num2_yongan	183	932.822	1092.66	768.062	955.697	565.63
Unigene32785_num2_yongan	284	599.949	275.191	459.992	635.623	424.284
Unigene118878_num2_yongan	249	682.99	294.922	269.192	254.922	156.688
Unigene146264_num2_yongan	2461	68.9735	66.7499	87.1287	76.3983	63.4139
Unigene124929_num2_yongan	271	625.177	413.543	493.416	395.32	197.834
Unigene145599_num2_yongan	743	227.593	125.431	120.592	58.0357	68.2282
Unigene116239_num2_yongan	242	697.442	609.342	577.981	277.79	130.512
Unigene144552_num2_yongan	575	292.974	241.579	239.686	326.519	362.805
Unigene115730_num2_yongan	240	700.581	17.2038	66.9718	1.11596	1.10588
Unigene144027_num2_yongan	537	311.914	281.192	268.747	129.177	102.804
Unigene3840_num2_yongan	463	360.38	237.594	276.246	127.262	83.6933
Unigene59355_num2_yongan	816	204.087	169.869	168.477	99.7796	100.83
Unigene122803_num2_yongan	263	629.553	531.532	16.9041	14.2571	8.07334
Unigene15532_num2_yongan	1721	96.207	69.5748	59.0175	48.866	35.0077
Unigene47254_num2_yongan	3030	54.4325	29.0055	33.7469	20.6839	27.4171
Unigene143186_num2_yongan	492	333.92	385.436	120.945	219.925	218.479
Unigene76030_num2_yongan	169	970.224	664.883	675.873	557.846	380.056
Unigene129228_num2_yongan	292	556.04	222.201	94.8654	31.1856	9.08942
Unigene60575_num2_yongan	151	1054.01	550.781	1682.74	1308.99	667.922
Unigene75235_num2_yongan	167	953.023	702.867	714.685	328.773	271.768
Unigene144451_num2_yongan	568	277.942	198.864	349.209	301.78	283.635
Unigene56458_num2_yongan	946	166.544	141.849	63.6249	35.956	15.7114
Unigene31033_num2_yongan	448	350.959	7.89969	299.999	130.328	27.252
Unigene145714_num2_yongan	783	200.394	199.628	334.996	306.824	208.465
Unigene45267_num2_yongan	289	542.937	6.12294	111.233	41.7035	10.1022
Unigene146099_num2_yongan	1076	145.528	119.778	135.395	101.307	71.5327
Unigene131587_num2_yongan	306	510.676	259.261	340.866	96.2785	49.4393
Unigene141360_num2_yongan	429	363.511	522.472	456.776	272.2	232.003
Unigene112337_num2_yongan	231	669.535	473.662	438.213	268.989	145.919
Unigene73387_num2_yongan	165	923.736	496.898	420.744	95.7693	41.8224
Unigene118216_num2_yongan	247	614.472	303.28	207.682	92.168	47.2797
Unigene33334_num2_yongan	778	193.846	166.415	35.1654	32.0156	20.8099
Unigene50987_num2_yongan	326	461.629	524.707	561.231	724.618	627.705
Unigene142712_num2_yongan	472	316.798	9.99735	213.015	41.9902	5.0608
Unigene96582_num2_yongan	199	748.175	923.298	895.345	842.519	772.226
Unigene133747_num2_yongan	322	462.381	157.536	114.703	168.017	168.973
Unigene3055_num2_yongan	248	596.468	1.1892	8.2738	1.07996	1.07021
Unigene120442_num2_yongan	254	582.378	541.077	425.46	324.77	271.681
Unigene16897_num2_yongan	686	213.294	196.041	149.556	58.9537	45.6538
Unigene67775_num2_yongan	158	924.043	-	389.602	144.085	20.1578
Unigene98985_num2_yongan	203	714.464	100.244	124.664	68.6065	41.8382
Unigene133258_num2_yongan	317	456.515	195.374	147.797	82.799	74.516
Unigene101790_num2_yongan	208	695.747	547.307	598.472	486.728	353.456
Unigene145434_num2_yongan	698	206.409	109.856	141.595	186.483	272.256
Unigene120799_num2_yongan	256	562.787	601.364	553.052	723.976	850.145
Unigene80204_num2_yongan	174	826.165	961.038	735.069	635.71	593.362
Unigene93445_num2_yongan	194	740.993	703.86	791.499	450.064	277.724
Unigene145736_num2_yongan	791	179.301	203.574	259.406	121.556	112.405
Unigene99700_num2_yongan	204	695.233	146.015	300.074	112.908	92.3735
Unigene122317_num2_yongan	261	539.712	-	408.808	56.4391	-
Unigene144738_num2_yongan	595	236.748	447.091	205.19	170.601	164.153
Unigene21710_num2_yongan	319	441.583	509.41	499.575	498.717	290.371
Unigene141118_num2_yongan	423	332.255	327.691	16.1694	20.8945	7.52939
Unigene104176_num2_yongan	212	659.916	19.476	227.451	98.541	41.314
Unigene57498_num2_yongan	1071	130.028	115.105	37.0403	21.2563	10.1605
Unigene133730_num2_yongan	322	431.489	349.876	32.9239	29.9437	14.8366
Unigene135311_num2_yongan	335	414.745	301.965	176.607	232.652	428.619
Unigene136354_num2_yongan	346	400.632	913.746	999.265	774.073	829.218
Unigene101063_num2_yongan	206	669.791	24.3382	217.475	137.815	73.439
Unigene53079_num2_yongan	289	475.208	672.503	668.584	604.238	248.88
Unigene9837_num2_yongan	677	202.858	255.279	10.1029	9.49469	5.48856
Unigene131518_num2_yongan	305	449.227	234.97	333.014	53.5659	20.0146
Unigene144519_num2_yongan	574	238.701	291.325	269.297	328.488	295.929
Unigene112284_num2_yongan	231	593.136	616.655	734.303	546.094	562.993
Unigene136100_num2_yongan	343	397.588	342.212	237.295	178.813	61.1297
Unigene375_num2_yongan	1321	103.234	47.1071	40.9034	25.7489	8.63942
Unigene145973_num2_yongan	937	145.542	87.8155	63.5061	39.7314	35.1238
Unigene143139_num2_yongan	490	277.002	260.615	121.439	88.5477	35.7492
Unigene53356_num2_yongan	516	261.8	150.319	268.418	384.096	288.557
Unigene16205_num2_yongan	215	626.829	569.268	348.346	394.893	153.074
Unigene115635_num2_yongan	240	561.534	362.508	302.086	156.234	110.588
Unigene142754_num2_yongan	474	282.29	41.0651	38.9602	39.5529	35.2762
Unigene146186_num2_yongan	1274	105.028	118.293	121.6	83.6704	47.7073
Unigene134766_num2_yongan	330	404.499	385.186	419.707	333.569	311.255
Unigene109823_num2_yongan	225	591.839	348.663	170.232	72.6115	21.2329
Unigene120470_num2_yongan	254	524.267	25.5444	130.6	4.21779	2.08985
Unigene136426_num2_yongan	347	383.757	226.928	348.883	164.402	118.555
Unigene41057_num2_yongan	459	289.418	293.637	312.181	362.941	602.524
Unigene58581_num2_yongan	552	238.914	184.326	77.442	118.388	142.322
Unigene140847_num2_yongan	416	317.02	170.856	211.274	68.245	39.5565
Unigene145515_num2_yongan	721	182.913	155.028	137.552	127.414	141.356
Unigene94487_num2_yongan	195	671.373	424.99	669.938	157.951	96.6369
Unigene125667_num2_yongan	274	475.459	245.409	213.428	72.3335	36.8088
Unigene64413_num2_yongan	155	840.49	521.346	591.301	464.814	178.082
Unigene130933_num2_yongan	302	430.315	323.242	86.0622	19.5108	20.2134
Unigene7890_num2_yongan	272	477.776	4.33708	121.957	62.034	22.4428
Unigene40869_num2_yongan	611	212.167	136.6	104.106	43.8346	35.6198
Unigene135195_num2_yongan	334	388.126	342.604	406.49	326.367	313.884
Unigene33734_num2_yongan	263	492.905	347.626	436.907	266.811	195.779
Unigene142997_num2_yongan	484	267.839	189.505	151.914	35.4155	14.806
Unigene13075_num2_yongan	428	302.134	263.914	287.65	218.394	153.79
Unigene146062_num2_yongan	1017	127.152	131.076	120.384	139.313	188.946
Unigene133659_num2_yongan	321	401.845	534.718	83.0989	30.0369	9.09508
Unigene142381_num2_yongan	460	279.721	225.679	129.359	54.7304	23.0792
Unigene144473_num2_yongan	570	225.177	190.406	68.3968	33.3612	15.8315
Unigene139447_num2_yongan	389	329.95	366.188	383.303	218.945	180.125
Unigene43694_num2_yongan	273	468.973	442.923	388.333	496.416	452.074
Unigene3348_num2_yongan	295	431.824	748.801	74.1931	84.4344	48.5837
Unigene124874_num2_yongan	271	470.066	676.905	513.607	228.297	97.9377
Unigene140504_num2_yongan	409	309.893	178.828	199.839	178.116	166.774
Unigene134392_num2_yongan	327	387.603	303.039	326.296	229.334	90.0937
Unigene144919_num2_yongan	613	206.764	243.924	312.416	125.832	115.603
Unigene42819_num2_yongan	410	309.137	281.974	101.761	99.2929	51.7875
Unigene56225_num2_yongan	847	149.263	43.8727	17.7654	15.1781	5.32702
Unigene33106_num2_yongan	241	523.255	303.488	146.159	91.1287	46.2542
Unigene99003_num2_yongan	203	621.204	396.619	276.282	278.384	133.359
Unigene43657_num2_yongan	492	256.31	256.558	139.713	108.874	89.5493
Unigene18869_num2_yongan	468	268.768	289.88	312.754	172.258	108.887
Unigene93613_num2_yongan	194	646.715	311.644	223.876	86.9755	30.0982
Unigene28866_num2_yongan	234	536.166	601.187	600.664	544.815	595.474
Unigene136925_num2_yongan	353	355.419	259.832	99.7856	62.9741	33.0824
Unigene64596_num2_yongan	155	809.437	496.61	489.809	139.962	66.7809
Unigene74642_num2_yongan	167	749.353	510.374	638.916	378.489	262.233
Unigene3128_num2_yongan	651	192.23	89.6997	94.5577	67.0602	69.7163
Unigene37586_num2_yongan	259	481.934	357.55	467.422	289.545	240.817
Unigene135608_num2_yongan	338	369.293	437.147	463.398	285.262	206.518
Unigene104112_num2_yongan	212	587.265	364.479	141.956	65.694	27.5427
Unigene3761_num2_yongan	981	126.584	49.3039	40.4385	35.7652	35.7128
Unigene21526_num2_yongan	1877	65.9874	18.0693	30.9735	21.9743	31.2498
Unigene146212_num2_yongan	1345	91.8494	111.171	57.972	116.69	171.679
Unigene139720_num2_yongan	393	314.345	1.50087	115.735	46.342	27.0139
Unigene40479_num2_yongan	242	510.485	337.576	449.384	616.45	347.667
Unigene74283_num2_yongan	166	744.202	575.63	702.509	219.426	94.3329
Unigene114488_num2_yongan	237	519.901	383.274	441.549	122.049	82.871
Unigene56599_num2_yongan	397	310.369	151.547	241.198	79.6067	40.1125
Unigene58535_num2_yongan	965	127.353	46.1484	19.1369	3.05298	5.50075
Unigene86426_num2_yongan	183	671.561	423.849	272.84	206.36	271.212
Unigene130355_num2_yongan	298	411.325	340.447	323.622	170.764	90.8454
Unigene91899_num2_yongan	191	641.753	816.825	716.196	645.034	521.095
Unigene59378_num2_yongan	1686	72.5113	63.8472	78.9037	79.1098	90.6743
Unigene119598_num2_yongan	252	485.135	627.294	208.99	170.05	131.652
Unigene145964_num2_yongan	926	130.984	178.354	186.134	142.013	145.89
Unigene49625_num2_yongan	699	173.521	102.526	135.032	24.9055	7.97372
Unigene4084_num2_yongan	2430	49.9141	28.3999	25.4729	20.1699	18.8955
Unigene146238_num2_yongan	1553	77.8947	110.904	86.5419	94.1628	42.2128
Unigene106684_num2_yongan	218	554.91	692.66	938.102	944.774	634.308
Unigene58254_num2_yongan	1197	101.061	72.9297	43.1408	31.7726	13.0821
Unigene46131_num2_yongan	302	398.439	22.4609	115.504	86.0247	63.2768
Unigene27161_num2_yongan	919	130.585	90.1774	65.4942	40.2181	26.2812
Unigene66335_num2_yongan	157	760.294	441.443	267.924	196.181	280.626
Unigene601_num2_yongan	958	124.599	83.7356	101.381	58.9896	29.644
Unigene13195_num2_yongan	291	406.885	500.658	434.825	590.881	429.583
Unigene139790_num2_yongan	395	298.943	150.074	211.251	53.5659	47.7068
Unigene122260_num2_yongan	261	451.194	187.575	100.892	69.7793	74.2338
Unigene125533_num2_yongan	274	429.787	190.515	379.427	226.775	73.6177
Unigene10001_num2_yongan	185	634.815	655.205	195.947	152.011	60.2555
Unigene146200_num2_yongan	1315	89.0646	87.243	67.0964	76.3772	87.9994
Unigene39619_num2_yongan	694	168.298	133.437	154.238	80.2716	74.1927
Unigene146262_num2_yongan	2064	56.2778	228.622	244.061	157.921	95.6714
Unigene127412_num2_yongan	282	411.905	364.992	247.393	227.94	198.588
Unigene140729_num2_yongan	414	279.798	167.407	150.341	113.86	84.6238
Unigene130501_num2_yongan	299	387.413	3.94544	174.995	64.494	23.0792
Unigene134072_num2_yongan	324	357.52	305.845	207.935	109.116	84.3745
Unigene82820_num2_yongan	178	647.161	185.569	347.748	508.575	584.501
Unigene139488_num2_yongan	389	296.13	218.348	220.663	88.8175	64.1353
Unigene41080_num2_yongan	1510	76.2879	18.75	19.4772	14.0123	14.7646
Unigene100884_num2_yongan	206	559.198	54.403	126.169	36.404	14.1724
Unigene45897_num2_yongan	220	523.612	1156.9	1450.32	723.139	413.8
Unigene140664_num2_yongan	413	278.145	496.297	426.445	322.952	221.711
Unigene42029_num2_yongan	481	238.823	15.9417	49.769	1.67045	10.484
Unigene11433_num2_yongan	2180	52.4	44.3735	35.2965	29.1172	28.2456
Unigene12468_num2_yongan	506	225.755	104.33	52.7169	17.4671	14.6868
Unigene18027_num2_yongan	272	418.791	220.107	436.281	100.436	119.045
Unigene37925_num2_yongan	2679	42.4003	40.9522	39.9556	20.9945	13.3746
Unigene145265_num2_yongan	662	171.587	169.736	147.229	86.1747	48.1108
Unigene54942_num2_yongan	337	334.207	0.875139	1.01479	-	-
Unigene116419_num2_yongan	242	462.752	318.077	432.426	225.774	194.123
Unigene112739_num2_yongan	232	482.698	69.9168	45.6961	36.942	40.0405
Unigene82003_num2_yongan	177	632.689	513.197	521.67	381.316	418.36
Unigene142666_num2_yongan	470	238.268	232.8	192.093	127.646	98.2586
Unigene11387_num2_yongan	251	446.159	400.671	446.895	399.076	297.134
Unigene95041_num2_yongan	196	569.72	579.311	347.218	593.051	724.464
Unigene6444_num2_yongan	255	437.902	378.194	248.106	134.44	83.2662
Unigene45467_num2_yongan	474	235.58	121.951	49.7825	18.0813	16.2382
Unigene133636_num2_yongan	321	345.867	308.703	318.546	307.879	422.508
Unigene115008_num2_yongan	238	466.484	426.273	423.888	145.168	76.9469
Unigene101852_num2_yongan	208	532.223	438.129	258.132	164.818	95.7011
Unigene117507_num2_yongan	245	450.537	310.571	533.216	295.159	237.245
Unigene95915_num2_yongan	197	560.312	525.47	638.833	237.92	129.337
Unigene36832_num2_yongan	930	118.69	57.0816	62.8809	43.4863	30.8219
Unigene140512_num2_yongan	409	269.097	274.01	126.258	233.778	391.303
Unigene114852_num2_yongan	238	462.44	208.18	1172.52	225.067	49.0676
Unigene135097_num2_yongan	333	329.549	409.171	662.401	807.51	647.986
Unigene10239_num2_yongan	336	326.607	45.6427	64.122	9.56534	6.31931
Unigene102715_num2_yongan	209	525.071	474.133	409.072	417.763	400.022
Unigene138080_num2_yongan	367	299.019	286.886	270.232	197.77	234.314
Unigene54544_num2_yongan	656	166.797	110.596	18.2461	4.49104	6.47344
Unigene101724_num2_yongan	208	526.052	201.341	218.672	142.928	62.5247
Unigene143989_num2_yongan	535	204.521	123.481	58.8084	26.032	12.4024
Unigene7746_num2_yongan	590	184.912	145.961	114.188	88.9738	64.7783
Unigene143619_num2_yongan	513	211.416	116.704	134.66	71.5256	62.6018
Unigene12455_num2_yongan	1112	96.9555	82.7478	51.9742	35.1647	25.0613
Unigene8222_num2_yongan	320	336.92	5.52978	160.305	83.6967	33.1764
Unigene25654_num2_yongan	1911	56.4179	50.0024	38.2965	27.4697	17.3607
Unigene145708_num2_yongan	783	137.694	108.1	125.35	61.2279	34.2357
Unigene44766_num2_yongan	874	122.99	98.1948	35.9983	19.6122	14.88
Unigene141561_num2_yongan	434	247.681	234.442	245.062	212.906	218.934
Unigene42130_num2_yongan	311	345.639	355.613	431.054	452.124	355.873
Unigene95396_num2_yongan	197	545.653	324.863	289.905	218.886	122.601
Unigene132131_num2_yongan	309	347.876	292.058	312.102	145.616	66.138
Unigene117287_num2_yongan	245	437.44	1.20376	-	4.37272	2.16662
Unigene99214_num2_yongan	203	526.364	393.713	424.532	226.929	132.052
Unigene31858_num2_yongan	254	419.413	375.038	374.297	228.815	179.727
Unigene8317_num2_yongan	206	517.141	360.778	225.776	292.532	623.587
Unigene139933_num2_yongan	397	268.34	207.262	98.2019	49.9229	31.4215
Unigene71688_num2_yongan	163	653.565	778.014	127.982	75.5838	60.2467
Unigene48166_num2_yongan	903	117.975	123.782	99.982	56.3539	39.3855
Unigene94202_num2_yongan	195	546.313	69.5713	199.929	52.1924	23.1384
Unigene88125_num2_yongan	185	575.843	519.7	123.854	110.027	88.9486
Unigene145095_num2_yongan	635	167.765	94.7465	91.0162	64.1103	76.9065
Unigene146092_num2_yongan	1064	99.8216	94.7963	46.2835	32.2201	26.1919
Unigene58539_num2_yongan	1407	75.487	15.0919	26.2504	23.4137	13.0159
Unigene92810_num2_yongan	193	548.649	1068.14	618.406	442.682	314.918
Unigene145773_num2_yongan	806	131.376	142.704	153.171	145.877	151.146
Unigene83792_num2_yongan	179	587.975	72.4947	87.8841	47.8801	22.2412
Unigene59909_num2_yongan	150	701.65	621.302	658.889	303.54	132.706
Unigene133619_num2_yongan	321	327.874	3.67504	127.844	-	-
Unigene145499_num2_yongan	716	146.546	259.91	9.07499	6.35908	0.370686
Unigene11067_num2_yongan	1085	96.7066	54.0916	37.8231	22.4631	16.6341
Unigene139981_num2_yongan	398	263.635	155.612	185.599	135.261	98.6956
Unigene143185_num2_yongan	492	212.613	143.864	131.372	106.696	77.1418
Unigene143939_num2_yongan	532	196.024	170.19	280.915	214.465	117.24
Unigene140724_num2_yongan	414	251.896	160.284	196.599	73.1032	47.4406
Unigene140189_num2_yongan	402	259.415	263.375	303.702	208.534	143.269
Unigene71003_num2_yongan	162	641.753	693.612	371.538	209.965	129.429
Unigene3422_num2_yongan	283	367.364	246.984	223.558	317.042	344.19
Unigene144654_num2_yongan	586	177.413	207.854	230.518	177.791	200.191
Unigene111024_num2_yongan	228	455.983	439.796	325.485	276.052	187.417
Unigene59150_num2_yongan	1486	69.9623	77.0051	83.3097	108.141	135.206
Unigene73268_num2_yongan	165	628.14	319.945	418.671	321.395	265.411
Unigene125651_num2_yongan	274	377.089	490.819	333.247	138.802	27.1223
Unigene139094_num2_yongan	382	270.477	274.849	323.184	258.715	195.932
Unigene115821_num2_yongan	241	427.392	17.1324	171.701	110.021	15.4181
Unigene96398_num2_yongan	198	520.209	433.446	352.347	290.825	103.215
Unigene64239_num2_yongan	154	666.757	515.156	615.127	333.917	215.431
Unigene59238_num2_yongan	1405	73.0822	15.7432	12.6571	17.5376	35.8919
Unigene144785_num2_yongan	598	171.707	160.777	167.561	201.544	258.31
Unigene24834_num2_yongan	429	237.853	171.178	264.659	128.608	50.1126
Unigene146025_num2_yongan	984	103.372	127.08	129.634	198.422	157.251
Unigene127313_num2_yongan	282	359.564	206.027	207.373	73.1307	16.9411
Unigene146083_num2_yongan	1051	96.1714	92.8821	98.2675	161.819	216.672
Unigene50882_num2_yongan	934	108.219	5.05219	22.3351	11.1835	22.7333
Unigene25363_num2_yongan	236	428.289	2.49934	415.887	249.671	56.2312
Unigene119630_num2_yongan	252	401.096	603.887	639.184	485.706	400.223
Unigene135800_num2_yongan	340	297.283	291.452	413.398	180.391	135.047
Unigene136888_num2_yongan	352	286.236	397.977	100.069	72.2835	36.9464
Unigene139369_num2_yongan	387	260.349	157.749	98.9721	37.3715	41.149
Unigene5561_num2_yongan	518	194.508	274.995	243.614	407.432	306.914
Unigene128770_num2_yongan	289	347.524	131.643	196.434	151.986	125.818
Unigene16152_num2_yongan	827	121.444	8.20218	10.7516	11.6588	16.3676
Unigene130269_num2_yongan	297	337.082	298.894	386.891	179.455	138.514
Unigene46312_num2_yongan	628	159.416	98.1507	86.5851	37.5302	24.0899
Unigene77865_num2_yongan	171	585.459	479.463	597.972	651.562	847.453
Unigene118786_num2_yongan	249	400.774	415.733	498.555	391.526	201.457
Unigene127895_num2_yongan	285	350.15	302.165	68.3968	41.3491	27.938
Unigene3763_num2_yongan	1365	73.1081	95.2824	30.8161	27.2735	19.444
Unigene43563_num2_yongan	502	198.79	229.71	314.734	209.675	143.28
Unigene75342_num2_yongan	167	597.561	561.588	620.486	736.13	762.858
Unigene146026_num2_yongan	985	101.312	87.728	88.5339	20.9369	18.5922
Unigene69776_num2_yongan	161	617.837	346.212	314.37	254.521	206.065
Unigene16566_num2_yongan	1610	61.7837	53.3057	50.3417	67.7059	77.3154
Unigene2074_num2_yongan	234	425.093	2.5207	77.4579	-	-
Unigene59209_num2_yongan	1798	55.3235	49.0443	52.3056	30.6857	26.5706
Unigene114420_num2_yongan	236	421.49	408.642	456.461	390.395	244.043
Unigene146034_num2_yongan	992	99.9505	2.6757	78.6011	63.9875	35.3168
Unigene2765_num2_yongan	250	396.603	364.523	363.871	216.406	191.096
Unigene83038_num2_yongan	178	555.225	280.01	318.929	133.915	101.393
Unigene54234_num2_yongan	646	152.988	3.65228	71.9966	60.1165	19.7209
Unigene1189_num2_yongan	478	206.757	157.95	140.943	65.5566	31.6494
Unigene62964_num2_yongan	153	645.948	1100.66	753.258	1183.35	947.153
Unigene103143_num2_yongan	210	470.619	297.731	257.302	225.742	145.344
Unigene110795_num2_yongan	227	435.374	409.253	577.004	263.11	162.52
Unigene133595_num2_yongan	320	307.841	352.063	220.152	140.61	102.017
Unigene126391_num2_yongan	278	354.349	386.157	378.889	459.549	549.917
Unigene131227_num2_yongan	303	324.054	126.534	107.223	53.0355	28.9062
Unigene92661_num2_yongan	192	509.726	23.0408	65.9031	78.1169	13.8235
Unigene128749_num2_yongan	289	338.641	127.561	243.767	180.715	120.307
Unigene81814_num2_yongan	176	554.241	542.924	514.919	214.568	120.641
Unigene129469_num2_yongan	293	332.923	330.151	305.801	189.217	127.723
Unigene236_num2_yongan	254	384.041	483.021	564.139	788.726	1204.8
Unigene38849_num2_yongan	242	403.085	502.098	261.434	148.302	106.384
Unigene93632_num2_yongan	194	502.817	294.922	303.202	75.931	90.2945
Unigene91090_num2_yongan	190	511.714	91.581	181.791	69.0718	75.4326
Unigene146085_num2_yongan	1055	92.157	46.1252	56.0789	30.9717	0.251574
Unigene34254_num2_yongan	782	124.329	133.507	30.175	14.7272	9.84261
Unigene30638_num2_yongan	230	421.325	412.89	777.641	867.534	585.058
Unigene51938_num2_yongan	801	120.98	51.9151	20.4934	10.0311	11.9286
Unigene146230_num2_yongan	1453	66.6929	113.463	77.4347	124.422	130.788
Unigene105157_num2_yongan	214	452.826	268.737	690.36	309.13	189.757
Unigene146251_num2_yongan	1730	55.8288	66.6557	73.141	81.7422	112.148
Unigene78528_num2_yongan	172	559.668	432.095	316.136	149.486	123.447
Unigene53152_num2_yongan	680	141.563	64.1888	58.3384	28.3584	12.0996
Unigene121838_num2_yongan	259	371.672	251.651	161.089	113.75	67.6337
Unigene123856_num2_yongan	267	360.535	532.406	443.17	420.302	296.227
Unigene40357_num2_yongan	2032	47.3735	42.8159	36.5209	19.2436	15.282
Unigene8760_num2_yongan	566	170.076	128.182	107.55	93.693	85.3442
Unigene137471_num2_yongan	359	268.142	176.624	114.312	124.589	107.199
Unigene27585_num2_yongan	985	97.7289	47.0078	59.3698	28.0065	20.4784
Unigene127720_num2_yongan	284	338.954	320.883	319.105	186.726	128.967
Unigene140997_num2_yongan	420	228.434	103.223	29.3129	22.9568	20.8537
Unigene113995_num2_yongan	236	406.534	447.381	115.927	32.9112	8.99699
Unigene2691_num2_yongan	1776	54.0215	50.15	50.4503	34.5343	25.5548
Unigene90658_num2_yongan	189	505.932	377.625	229.799	72.2714	28.0858
Unigene101256_num2_yongan	207	461.938	527.155	231.293	177.259	129.5
Unigene127417_num2_yongan	283	337.884	396.008	21.7516	17.0351	7.50279
Unigene146043_num2_yongan	1002	95.4304	39.1463	19.1129	3.74213	3.44346
Unigene138045_num2_yongan	367	259.674	372.067	120.207	78.8163	48.4538
Unigene6293_num2_yongan	613	155.465	3.8489	29.5679	31.021	9.95833
Unigene140429_num2_yongan	407	233.365	253.618	159.648	91.47	63.2552
Unigene146119_num2_yongan	1104	85.7415	84.1489	79.9201	78.1169	94.4806
Unigene115177_num2_yongan	239	396.061	294.922	190.309	99.7356	26.6522
Unigene41968_num2_yongan	1481	63.9153	63.1264	56.8049	50.2745	49.283
Unigene11917_num2_yongan	265	357.202	339.438	83.8828	59.6299	35.0543
Unigene79446_num2_yongan	173	547.159	86.9422	59.3036	63.474	50.6275
Unigene38607_num2_yongan	253	372.876	-	67.5857	2.11723	-
Unigene109127_num2_yongan	223	423.039	372.95	499.94	323.077	194
Unigene124959_num2_yongan	271	346.926	289.48	473.225	506.01	453.451
Unigene74848_num2_yongan	167	562.975	362.03	522.191	178.018	46.0894
Unigene121190_num2_yongan	257	364.576	35.5742	54.5577	43.7698	33.0473
Unigene145859_num2_yongan	851	110.101	127.88	145.474	182.225	169.663
Unigene137338_num2_yongan	358	261.721	112.037	95.5262	56.8576	25.2066
Unigene77413_num2_yongan	170	551.153	874.356	1341.78	790.884	363.769
Unigene141771_num2_yongan	441	211.735	171.202	181.461	111.14	71.6189
Unigene23760_num2_yongan	865	107.948	79.1004	30.0471	22.9126	16.8758
Unigene131319_num2_yongan	304	307.155	344.399	48.3727	20.2634	6.9845
Unigene135164_num2_yongan	334	279.566	244.591	87.0318	52.9244	24.634
Unigene54639_num2_yongan	1571	59.4367	56.6941	38.3126	43.3028	43.0807
Unigene94746_num2_yongan	196	474.766	303.95	375.135	225.469	150.309
Unigene37939_num2_yongan	346	268.943	224.175	324.193	138.559	80.5438
Unigene4782_num2_yongan	325	286.321	239.567	211.504	220.032	225.395
Unigene143685_num2_yongan	516	180.338	126.885	98.7511	113.672	109.045
Unigene66029_num2_yongan	156	594.444	109.65	144.685	22.3191	15.3122
Unigene144421_num2_yongan	566	163.273	132.871	151.657	79.0239	71.2765
Unigene101812_num2_yongan	208	444.291	238.206	749.734	382.429	265.411
Unigene144148_num2_yongan	545	169.564	196.975	205.19	201.978	204.537
Unigene27726_num2_yongan	733	126.074	103.001	86.3124	42.7504	31.8638
Unigene33091_num2_yongan	318	290.605	164.155	117.221	229.087	153.571
Unigene49871_num2_yongan	994	92.9703	126.098	170.304	92.1506	79.8369
Unigene120426_num2_yongan	254	362.565	226.416	282.743	529.332	309.298
Unigene143826_num2_yongan	524	175.747	59.0969	78.9695	209.05	134.732
Unigene30342_num2_yongan	1215	75.7955	52.6733	50.1013	35.7106	28.3979
Unigene87211_num2_yongan	184	500.498	1.60284	92.9304	1.45559	1.44245
Unigene71874_num2_yongan	163	564.979	427.003	367.161	208.677	105.839
Unigene146214_num2_yongan	1375	66.9757	52.3352	72.6249	82.0045	76.8244
Unigene126995_num2_yongan	280	327.753	271.749	271.144	136.784	76.7796
Unigene45183_num2_yongan	318	288.587	115.928	140.88	90.1187	39.2274
Unigene33812_num2_yongan	1163	78.9086	16.9903	19.4075	14.969	14.8338
Unigene145538_num2_yongan	725	126.138	158.241	174.058	211.308	221.115
Unigene45768_num2_yongan	393	232.697	181.606	59.1728	66.1055	61.4565
Unigene66377_num2_yongan	157	582.483	356.912	555.451	469.128	307.674
Unigene145331_num2_yongan	676	135.281	28.3579	36.4243	26.9414	38.4768
Unigene4005_num2_yongan	678	134.408	180.52	4.03521	1.58011	0.782924
Unigene120670_num2_yongan	255	357.368	12.7221	60.3501	3.15093	1.04083
Unigene65123_num2_yongan	155	587.929	224.521	225.047	119.227	53.0822
Unigene129787_num2_yongan	295	308.912	313.917	826.557	561.08	300.499
Unigene146236_num2_yongan	1514	59.9789	57.6597	48.7903	70.23	123.59
Unigene109814_num2_yongan	225	403.591	277.882	252.308	99.9896	35.3881
Unigene146051_num2_yongan	1010	89.909	96.9446	96.5004	91.7515	85.4046
Unigene142499_num2_yongan	464	195.707	185.597	188.681	140.841	124.697
Unigene7838_num2_yongan	806	112.665	111.236	100.983	89.3872	119.534
Unigene143450_num2_yongan	505	179.183	189.217	258.689	238.66	144.005
Unigene118369_num2_yongan	248	364.868	362.706	438.512	462.222	520.12
Unigene96814_num2_yongan	199	454.71	348.274	618.664	236.874	88.0258
Unigene131599_num2_yongan	306	294.661	328.655	486.153	405.245	276.687
Unigene137770_num2_yongan	363	248.392	290.859	256.252	289.964	340.721
Unigene138240_num2_yongan	370	243.693	117.172	115.535	192.548	164.985
Unigene111192_num2_yongan	228	395.466	635.117	395.981	179.728	76.8295
Unigene131182_num2_yongan	303	297.579	198.561	174.942	181.205	102.485
Unigene60369_num2_yongan	150	601.109	11.7969	107.155	7.14212	3.53881
Unigene118817_num2_yongan	249	360.825	356.512	322.756	347.425	319.772
Unigene28947_num2_yongan	482	186.401	163.981	101.46	58.3446	39.0958
Unigene146234_num2_yongan	1521	59.07	44.0153	54.4116	85.0504	73.8126
Unigene104378_num2_yongan	213	421.81	346.152	367.673	183.583	98.4389
Unigene102353_num2_yongan	209	429.883	392.288	459.796	342.155	415.26
Unigene146077_num2_yongan	1046	85.8943	64.285	68.0044	46.6013	34.7623
Unigene145753_num2_yongan	796	112.871	92.6262	92.7996	105.651	98.3622
Unigene70060_num2_yongan	161	558.046	379.185	422.7	176.335	130.233
Unigene7353_num2_yongan	464	193.632	167.8	190.892	160.467	151.582
Unigene137453_num2_yongan	359	250.266	196.341	235.292	366.307	447.281
Unigene33271_num2_yongan	370	242.826	258.256	256.95	231.636	184.353
Unigene48618_num2_yongan	1806	49.5706	42.1317	63.0568	33.9606	32.7722
Unigene145135_num2_yongan	640	139.882	103.683	146.946	80.3488	59.3028
Unigene85645_num2_yongan	182	491.893	199.315	161.597	130.972	56.8738
Unigene21438_num2_yongan	573	155.678	58.6755	62.6672	55.6225	36.1293
Unigene108824_num2_yongan	222	401.818	158.089	197.18	84.4507	131.51
Unigene7891_num2_yongan	895	99.6689	71.5062	16.0484	13.4663	9.48956
Unigene146118_num2_yongan	1111	80.2914	26.8111	29.2425	33.7499	27.4728
Unigene145707_num2_yongan	781	114.217	103.09	158.074	206.788	255.556
Unigene128846_num2_yongan	290	306.492	314.244	312.502	188.404	127.214
Unigene105388_num2_yongan	215	413.408	353.906	440.602	166.926	102.461
Unigene22877_num2_yongan	272	326.775	124.691	235.114	195.949	104.408
Unigene69273_num2_yongan	160	555.518	506.897	677.555	374.961	126.07
Unigene63120_num2_yongan	153	580.933	545.509	672.792	593.426	473.577
Unigene132076_num2_yongan	309	286.608	268.197	364.119	236.626	210.439
Unigene2918_num2_yongan	1186	74.6728	63.6593	36.9089	24.8408	16.5602
Unigene9037_num2_yongan	231	383.385	459.618	296.09	486.963	413.628
Unigene141376_num2_yongan	429	206.438	93.495	162.622	99.2654	58.774
Unigene71315_num2_yongan	163	543.325	615.174	77.6282	11.5019	9.76973
Unigene9675_num2_yongan	189	468.582	368.262	369.125	171.468	102.513
Unigene47368_num2_yongan	561	157.292	95.153	20.1167	17.6643	23.1821
Unigene140180_num2_yongan	402	219.505	200.283	170.141	185.882	215.894
Unigene49423_num2_yongan	401	220.053	192.692	297.637	170.315	210.476
Unigene60998_num2_yongan	151	584.378	412.109	167.595	170.276	61.5191
Unigene12113_num2_yongan	245	360.168	371.963	360.13	136.648	60.6654
Unigene8371_num2_yongan	1106	79.784	49.5981	49.164	35.8397	23.7574
Unigene138868_num2_yongan	379	232.826	170.417	130.838	53.0005	30.1126
Unigene57420_num2_yongan	1301	67.5789	73.2204	31.0177	58.6713	57.1215
Unigene93415_num2_yongan	194	453.197	408.938	604.641	452.825	470.626
Unigene145849_num2_yongan	845	104.048	159.851	82.1571	117.274	67.2165
Unigene47357_num2_yongan	742	118.491	30.6051	23.0447	20.5745	14.3079
Unigene144502_num2_yongan	573	153.438	125.586	136.077	97.2225	98.6607
Unigene131652_num2_yongan	306	286.272	316.125	318.514	314.218	233.319
Unigene140587_num2_yongan	411	213.137	127.728	151.438	119.904	137.549
Unigene146204_num2_yongan	1321	66.3129	-	57.9897	114.958	124.97
Unigene79659_num2_yongan	173	506.354	634.167	448.73	391.681	214.784
Unigene15924_num2_yongan	1317	66.5143	45.6826	30.9006	20.3363	9.27024
Unigene132739_num2_yongan	314	278.979	234.81	302.775	259.3	235.827
Unigene118950_num2_yongan	250	349.114	77.8593	294.106	49.2806	4.24658
Unigene137327_num2_yongan	357	243.579	15.6961	64.1818	62.2685	7.43448
Unigene85685_num2_yongan	182	477.789	228.483	202.935	89.767	87.4982
Unigene144609_num2_yongan	582	149.412	137.833	145.137	109.985	67.9489
Unigene42384_num2_yongan	302	287.939	322.265	217.42	114.404	108.098
Unigene3881_num2_yongan	336	258.802	209.781	269.719	386.599	480.268
Unigene29014_num2_yongan	575	150.672	112.84	94.566	47.0448	43.3889
Unigene145281_num2_yongan	666	130.085	36.7545	48.268	32.976	44.6337
Unigene89696_num2_yongan	188	460.833	189.817	334.708	192.324	84.7057
Unigene66134_num2_yongan	156	555.363	518.004	561.204	250.661	125.9
Unigene78031_num2_yongan	171	504.771	536.378	377.982	261.564	166.076
Unigene140042_num2_yongan	399	216.33	0.739152	-	1.3425	0.665191
Unigene142656_num2_yongan	470	183.651	363.946	29.105	6.8382	6.77645
Unigene122060_num2_yongan	260	330.75	222.326	194.668	176.149	177.621
Unigene142590_num2_yongan	468	183.75	203.546	182.684	194.005	173.538
Unigene7535_num2_yongan	560	153.562	154.834	177.099	158.785	130.336
Unigene137245_num2_yongan	356	241.559	173.142	140.252	129.401	74.5537
Unigene52263_num2_yongan	942	91.2897	29.1165	27.228	21.8926	23.3855
Unigene63957_num2_yongan	154	558.409	285.346	319.777	142.61	77.5552
Unigene9891_num2_yongan	854	100.321	57.6721	59.667	45.4745	33.2541
Unigene93859_num2_yongan	194	441.619	262.997	250.318	84.2144	47.8834
Unigene37375_num2_yongan	641	133.657	81.437	99.234	40.5296	13.2499
Unigene58286_num2_yongan	1194	71.7538	76.818	73.3232	48.4516	31.7871
Unigene125707_num2_yongan	275	311.542	286.342	272.343	252.247	235.492
Unigene31772_num2_yongan	624	137.298	51.5168	6.02856	5.57978	2.97737
Unigene48019_num2_yongan	1091	78.2339	71.0948	47.9592	25.04	15.3262
Unigene122786_num2_yongan	263	324.537	6.72825	253.562	131.369	38.3484
Unigene145018_num2_yongan	624	136.27	62.8599	25.2103	21.0315	8.50677
Unigene19566_num2_yongan	1008	84.3574	74.023	77.3535	32.9473	15.0084
Unigene141601_num2_yongan	435	195.477	153.902	186.322	62.8014	17.0839
Unigene127651_num2_yongan	284	299.409	332.306	404.601	389.484	314.942
Unigene57872_num2_yongan	426	199.606	158.538	263.311	140.83	52.9576
Unigene70721_num2_yongan	162	524.891	533.408	525.642	555.498	640.591
Unigene59389_num2_yongan	2267	37.3672	44.3619	66.0736	47.4933	31.1422
Unigene126346_num2_yongan	277	305.817	319.41	293.834	188.544	160.013
Unigene62530_num2_yongan	152	557.312	570.441	562.473	422.889	286.365
Unigene79985_num2_yongan	174	485.003	501.706	66.8244	46.1775	18.3042
Unigene7907_num2_yongan	551	153.159	61.0183	75.0999	62.2181	59.7295
Unigene141359_num2_yongan	429	196.715	184.24	188.131	158.575	107.031
Unigene66076_num2_yongan	156	540.965	364.871	484.477	247.227	188.85
Unigene55409_num2_yongan	420	200.166	132.715	168.549	341.801	435.401
Unigene5405_num2_yongan	646	130.139	98.6116	87.3488	46.4348	28.7597
Unigene121098_num2_yongan	257	327.119	123.936	192.948	59.4019	15.4909
Unigene145726_num2_yongan	789	106.552	77.0011	82.787	98.7812	98.562
Unigene34069_num2_yongan	391	215.012	41.4852	451.314	167.137	45.4797
Unigene7009_num2_yongan	549	153.132	132.151	158.222	124.402	126.179
Unigene5864_num2_yongan	528	159.223	129.028	79.6667	41.5947	42.7272
Unigene51816_num2_yongan	1104	76.1501	64.3806	48.3238	49.4902	37.0229
Unigene140940_num2_yongan	419	199.878	218.904	204.048	150.215	86.7812
Unigene72529_num2_yongan	164	510.663	656.381	669.371	352.751	189.348
Unigene139965_num2_yongan	398	210.424	211.188	221.688	127.185	88.0258
Unigene129848_num2_yongan	295	282.806	288.923	350.099	240.593	124.158
Unigene76173_num2_yongan	169	493.656	422.314	453.28	253.566	111.504
Unigene73795_num2_yongan	166	502.578	406.85	488.254	329.14	196.66
Unigene146259_num2_yongan	2145	38.8941	40.5603	48.9459	51.9427	53.9484
Unigene43358_num2_yongan	413	202.005	140.677	116.755	40.8553	14.1381
Unigene16844_num2_yongan	470	177.506	83.4566	138.976	117.959	58.1646
Unigene108382_num2_yongan	221	377.502	469.74	331.152	453.25	266.612
Unigene143763_num2_yongan	521	160.13	147.178	112.244	123.89	62.15
Unigene36398_num2_yongan	251	332.382	579.269	542.269	280.634	104.684
Unigene9032_num2_yongan	735	113.507	75.4358	56.7647	36.4394	22.3884
Unigene28046_num2_yongan	222	375.801	464.967	363.55	421.047	315.624
Unigene140066_num2_yongan	400	208.57	191.699	149.618	89.0533	46.4469
Unigene92039_num2_yongan	191	436.795	541.977	370.632	556.693	312.657
Unigene146022_num2_yongan	983	84.5443	63.3047	62.2738	84.463	110.97
Unigene33591_num2_yongan	852	97.5435	37.0383	50.5751	26.4057	20.56
Unigene132292_num2_yongan	311	267.225	47.4151	45.0847	45.643	46.0842
Unigene131442_num2_yongan	305	272.482	325.864	230.979	305.589	161.857
Unigene132925_num2_yongan	315	263.832	314.583	85.7674	54.4161	32.0178
Unigene142256_num2_yongan	456	182.252	248.355	85.496	134.502	86.1422
Unigene82734_num2_yongan	178	466.893	54.6765	436.125	9.02796	11.9286
Unigene146071_num2_yongan	1028	80.8434	220.904	116.767	76.5971	69.9673
Unigene97268_num2_yongan	200	415.535	246.26	499.296	445.936	333.091
Unigene128747_num2_yongan	289	286.457	275.532	248.5	338.262	143.267
Unigene9894_num2_yongan	596	138.903	168.244	121.071	82.6856	24.938
Unigene1741_num2_yongan	543	152.461	129.809	83.1342	65.1077	43.9908
Unigene26790_num2_yongan	950	86.8056	69.8499	67.3168	66.2525	79.9027
Unigene54614_num2_yongan	1542	53.4794	65.4107	55.2231	41.8592	33.2194
Unigene34817_num2_yongan	653	126.287	79.9405	64.9403	57.8315	35.361
Unigene135209_num2_yongan	334	246.902	287.858	269.287	293.49	162.902
Unigene141296_num2_yongan	427	192.376	89.7888	56.0629	42.0248	8.08043
Unigene130130_num2_yongan	297	276.58	7.94402	90.9654	50.4998	20.5537
Unigene81972_num2_yongan	176	466.73	373.679	378.903	94.349	49.7646
Unigene98923_num2_yongan	203	404.652	271.677	64.0167	25.0678	22.2265
Unigene97699_num2_yongan	200	410.722	125.342	186.381	52.2267	31.8493
Unigene100836_num2_yongan	206	398.759	369.368	298.821	130.014	66.997
Unigene96376_num2_yongan	198	414.871	387.271	317.803	650.636	288.199
Unigene142218_num2_yongan	455	180.537	467.986	220.974	435.591	292.827
Unigene58746_num2_yongan	774	106.13	72.7778	79.973	28.0287	13.0305
Unigene21656_num2_yongan	1192	68.6439	55.1741	44.1825	20.222	26.2739
Unigene99671_num2_yongan	204	401.096	383.109	432.509	277.02	150.92
Unigene6723_num2_yongan	275	297.54	298.139	221.357	179.202	228.736
Unigene13364_num2_yongan	988	82.8173	16.1192	26.3064	24.1263	22.834
Unigene138627_num2_yongan	375	218.196	146.281	162.328	165.697	163.493
Unigene62921_num2_yongan	153	534.794	379.736	69.2908	49.0145	24.286
Unigene144064_num2_yongan	539	151.211	164.697	140.22	217.146	139.846
Unigene32331_num2_yongan	935	87.1686	107.56	84.4901	164.994	286.417
Unigene140094_num2_yongan	400	203.757	174.004	209.465	273.856	323.138
Unigene29021_num2_yongan	1363	59.7965	8.65508	20.3233	18.078	21.8093
Unigene42768_num2_yongan	413	197.343	139.963	150.705	165.367	169.015
Unigene91464_num2_yongan	191	426.715	239.334	111.01	32.2517	40.298
Unigene32489_num2_yongan	689	118.291	207.601	106.715	51.3113	33.1282
Unigene55887_num2_yongan	1557	52.1399	50.9531	50.5178	40.7679	39.0361
Unigene2316_num2_yongan	512	158.558	141.125	162.977	70.6191	51.3197
Unigene138428_num2_yongan	372	218.231	156.182	125.946	44.6382	19.9772
Unigene67465_num2_yongan	158	513.809	457.315	422.069	171.207	85.6707
Unigene136023_num2_yongan	342	237.374	423.411	355.983	275.661	196.342
Unigene105506_num2_yongan	215	376.097	533.603	287.903	179.383	90.1163
Unigene145861_num2_yongan	852	94.9072	148.845	88.3057	116.625	111.834
Unigene57649_num2_yongan	1198	67.2287	48.9895	42.2484	29.5104	15.9513
Unigene97792_num2_yongan	201	400.697	8.80363	30.6254	10.6599	44.8954
Unigene81865_num2_yongan	176	455.791	403.842	600.415	208.481	224.695
Unigene117205_num2_yongan	245	327.425	137.229	86.5428	94.0136	86.6648
Unigene127171_num2_yongan	281	285.477	145.887	79.1066	37.1721	40.6145
Unigene18089_num2_yongan	314	255.475	360.669	443.272	270.388	208.779
Unigene20238_num2_yongan	1265	63.4143	33.8053	20.0054	14.6089	10.9102
Unigene105297_num2_yongan	215	373.112	101.508	92.2561	71.0059	49.3788
Unigene122285_num2_yongan	261	306.124	211.304	58.9627	16.4187	11.1859
Unigene81249_num2_yongan	176	453.967	420.599	505.203	258.699	126.673
Unigene134877_num2_yongan	331	241.384	220.078	218.002	146.457	78.5809
Unigene146222_num2_yongan	1428	55.9512	139.613	138.901	129.226	107.057
Unigene125865_num2_yongan	275	290.539	258.459	193.998	154.854	116.781
Unigene56942_num2_yongan	521	152.74	111.516	85.3319	47.8083	43.8107
Unigene35739_num2_yongan	255	312.068	123.751	36.2101	22.0565	28.1024
Unigene146079_num2_yongan	1052	75.6439	59.9936	48.1118	40.9891	48.6923
Unigene67778_num2_yongan	158	503.654	334.12	400.424	452.598	309.086
Unigene17357_num2_yongan	440	180.128	31.503	56.7382	14.0002	15.0802
Unigene117800_num2_yongan	246	322.181	160.648	201.576	218.836	180.177
Unigene86521_num2_yongan	183	433.096	209.507	168.189	77.5681	91.371
Unigene146209_num2_yongan	1330	59.5914	55.4364	63.5113	43.6985	32.3283
Unigene78344_num2_yongan	172	460.794	329.215	169.004	107.443	191.343
Unigene4273_num2_yongan	184	430.742	343.007	446.066	279.474	230.792
Unigene1210_num2_yongan	654	121.187	59.9764	39.7412	29.0763	19.0739
Unigene109964_num2_yongan	225	352.251	273.95	345.024	166.649	87.2908
Unigene8219_num2_yongan	309	256.494	170.845	242.377	167.285	143.442
Unigene91533_num2_yongan	191	413.276	327.348	281.107	145.834	91.7127
Unigene122334_num2_yongan	261	302.435	423.738	715.414	316.059	207.448
Unigene34211_num2_yongan	389	202.919	231.237	241.762	146.652	152.833
Unigene26372_num2_yongan	266	296.751	187.375	91.2814	17.1169	13.969
Unigene114191_num2_yongan	236	334.473	222.441	182.585	104.408	41.6111
Unigene87836_num2_yongan	185	426.679	387.384	297.618	140.429	133.423
Unigene34545_num2_yongan	376	209.935	229.819	245.573	328.376	311.293
Unigene81171_num2_yongan	176	446.675	393.788	388.618	447.397	342.32
Unigene131940_num2_yongan	308	255.243	193.423	137.682	120.001	47.3948
Unigene74434_num2_yongan	167	470.747	158.94	237.546	110.66	74.6965
Unigene98883_num2_yongan	203	387.265	210.658	168.465	65.9678	64.0647
Unigene70187_num2_yongan	161	488.29	531.225	78.5926	21.626	11.5396
Unigene143453_num2_yongan	505	155.673	169.945	234.987	210.551	205.497
Unigene87732_num2_yongan	185	424.945	597.814	789.336	738.341	517.91
Unigene99086_num2_yongan	203	387.265	258.601	470.017	141.171	168.66
Unigene88321_num2_yongan	186	422.66	82.4512	233.505	347.026	131.279
Unigene138215_num2_yongan	369	213.048	216.596	226.136	172.021	152.486
Unigene4591_num2_yongan	357	219.311	152.004	13.4111	10.5031	4.46069
Unigene395_num2_yongan	345	226.939	190.631	165.54	70.6449	47.6971
Unigene145162_num2_yongan	644	121.574	133.722	133.289	119.359	126.524
Unigene131852_num2_yongan	308	254.201	843.591	740.595	620.877	899.64
Unigene9907_num2_yongan	273	286.791	-	177.882	45.1288	8.74982
Unigene121820_num2_yongan	259	302.293	255.067	128.079	62.0454	22.5446
Unigene2561_num2_yongan	315	248.552	366.077	226.904	223.616	217.384
Unigene94934_num2_yongan	196	399.459	300.941	439.693	143.48	64.9986
Unigene6038_num2_yongan	1001	78.2157	71.2998	81.3108	55.9204	62.0442
Unigene84131_num2_yongan	179	435.603	990.212	361.089	119.7	44.4823
Unigene9348_num2_yongan	317	245.972	54.8908	83.0686	83.6439	49.3983
Unigene114029_num2_yongan	236	330.394	349.907	281.122	203.142	165.32
Unigene141716_num2_yongan	439	177.615	171.31	171.381	104.325	76.1772
Unigene128527_num2_yongan	288	270.74	405.517	353.858	295.728	116.117
Unigene29454_num2_yongan	1061	73.4901	122.861	13.5375	14.3886	9.75592
Unigene98410_num2_yongan	202	386.005	230.681	133.746	135.241	72.2654
Unigene73154_num2_yongan	165	472.564	309.221	194.827	77.914	61.125
Unigene145096_num2_yongan	635	122.792	97.9976	93.1704	140.03	91.5355
Unigene124053_num2_yongan	267	292.034	187.778	154.981	95.2951	69.5834
Unigene43360_num2_yongan	1647	47.1476	28.1134	28.0315	20.3271	14.9868
Unigene30975_num2_yongan	912	85.1449	76.3175	73.1215	86.0461	109.133
Unigene123822_num2_yongan	267	290.832	266.203	315.086	250.777	271.375
Unigene48630_num2_yongan	1448	53.4056	42.1608	42.0394	37.178	45.6404
Unigene88395_num2_yongan	186	415.759	880.008	56.9973	30.2388	9.98859
Unigene54347_num2_yongan	1184	65.3136	26.6526	26.8619	19.68	15.9157
Unigene122356_num2_yongan	261	296.288	262.153	289.573	203.181	155.586
Unigene57591_num2_yongan	1430	54.0778	28.8735	34.6767	27.9067	16.8898
Unigene26457_num2_yongan	742	104.22	94.995	59.9163	77.9665	137.713
Unigene135863_num2_yongan	341	225.837	137.515	155.447	93.4654	66.9365
Unigene81354_num2_yongan	176	437.559	601.573	83.5529	45.6527	36.1924
Unigene71074_num2_yongan	162	475.373	462.408	445.423	282.709	224.453
Unigene93486_num2_yongan	194	396.961	390.695	274.997	184.996	108.08
Unigene145977_num2_yongan	944	81.5788	61.2338	50.3557	72.0643	91.3756
Unigene67606_num2_yongan	158	487.407	472.248	489.167	264.439	136.065
Unigene3669_num2_yongan	859	89.6512	56.6497	47.7742	34.6089	31.2067
Unigene36180_num2_yongan	534	144.214	26.5098	34.5826	16.5513	11.9286
Unigene38388_num2_yongan	705	109.235	51.8728	21.8288	13.2965	11.6706
Unigene80737_num2_yongan	175	440.059	264.587	246.228	78.0531	72.7985
Unigene74618_num2_yongan	167	461.14	249.006	153.586	49.7168	27.0179
Unigene146113_num2_yongan	1087	70.8467	49.1084	54.1134	64.0622	62.263
Unigene145561_num2_yongan	732	105.205	15.3101	13.5485	17.9285	29.0067
Unigene124343_num2_yongan	269	285.091	175.418	205.953	115.495	83.866
Unigene109206_num2_yongan	223	343.899	264.504	414.061	303.86	153.534
Unigene131415_num2_yongan	305	251.441	273.649	289.285	215.142	135.751
Unigene136239_num2_yongan	345	221.358	98.3072	198.251	57.4475	50.005
Unigene112505_num2_yongan	231	330.6	537.498	287.207	439.426	350.435
Unigene47690_num2_yongan	1398	54.6271	29.1124	30.3333	40.8066	49.7408
Unigene1689_num2_yongan	839	91.0234	20.7394	36.2772	22.3457	19.9296
Unigene141604_num2_yongan	435	175.56	8.81375	120.284	118.83	121.418
Unigene145274_num2_yongan	664	115.013	88.8319	67.4697	29.4451	19.5861
Unigene43287_num2_yongan	1139	67.0488	51.2682	67.8563	44.2071	61.9836
Unigene62996_num2_yongan	153	499.141	470.333	610.206	537.409	322.657
Unigene76417_num2_yongan	169	451.885	90.7452	133.556	120.444	125.638
Unigene55620_num2_yongan	405	188.565	124.523	131.727	90.5991	55.7036
Unigene100611_num2_yongan	206	369.164	194.706	388.467	98.8108	47.6709
Unigene59234_num2_yongan	1691	44.9721	20.4056	19.2126	26.4503	27.6241
Unigene146132_num2_yongan	1138	66.8258	64.5303	69.118	52.0126	44.5462
Unigene105380_num2_yongan	215	353.71	262	108.162	64.7773	59.2546
Unigene127128_num2_yongan	281	270.633	170.026	137.524	52.4221	26.4467
Unigene134187_num2_yongan	325	233.993	176.953	172.57	183.772	191.096
Unigene115768_num2_yongan	240	316.866	346.533	367.633	339.251	380.423
Unigene17197_num2_yongan	1848	41.1514	46.9194	32.3848	25.3626	13.0695
Unigene100414_num2_yongan	205	370.965	191.339	303.615	77.0826	42.7247
Unigene108204_num2_yongan	221	342.656	225.528	58.8026	13.3309	6.00478
Unigene282_num2_yongan	502	150.85	132.186	136.249	121.644	88.2941
Unigene36147_num2_yongan	553	136.938	140.794	52.5653	5.32753	3.35963
Unigene127749_num2_yongan	284	266.644	214.961	295.021	94.3061	60.7455
Unigene113002_num2_yongan	233	323.631	167.08	132.097	160.928	346.287
Unigene1951_num2_yongan	230	327.852	143.614	98.1345	174.671	373.883
Unigene39404_num2_yongan	388	194.345	148.981	319.067	251.953	134.074
Unigene64217_num2_yongan	154	489.649	317.903	350.867	302.612	258.517
Unigene140817_num2_yongan	416	181.264	188.58	150.44	229.844	175.452
Unigene62788_num2_yongan	152	496.092	483.128	492.727	303.07	153.659
Unigene120907_num2_yongan	256	294.555	421.646	76.1448	44.987	17.625
Unigene111877_num2_yongan	230	327.852	60.2666	121.925	291.119	140.783
Unigene8336_num2_yongan	651	115.831	71.5785	67.7664	37.8499	33.8389
Unigene134756_num2_yongan	330	227.531	133.162	123.321	78.7256	47.4523
Unigene145058_num2_yongan	629	119.372	123.314	68.5055	39.5996	37.1322
Unigene139154_num2_yongan	383	196.045	225.619	16.9653	16.0838	13.1666
Unigene4326_num2_yongan	471	158.735	150.279	125.612	60.8445	40.5724
Unigene145826_num2_yongan	834	89.6454	60.1159	126.706	73.2195	45.8264
Unigene16698_num2_yongan	842	88.7936	39.93	15.8401	7.63409	5.98909
Unigene67917_num2_yongan	158	473.191	115.729	108.223	11.8659	15.1184
Unigene123600_num2_yongan	266	281.069	222.854	223.704	159.087	119.734
Unigene139310_num2_yongan	386	193.69	162.742	93.9127	41.6315	11.0015
Unigene62712_num2_yongan	152	489.759	329.847	393.731	354.169	261.919
Unigene97304_num2_yongan	200	372.217	219.717	328.304	117.845	99.5292
Unigene124100_num2_yongan	268	277.774	226.694	319.015	168.892	167.367
Unigene145243_num2_yongan	658	113.136	78.8848	79.519	63.4975	55.6637
Unigene139089_num2_yongan	382	194.878	80.2928	157.563	101.663	68.7846
Unigene146088_num2_yongan	1058	70.3624	48.5032	84.6879	37.2126	34.368
Unigene43009_num2_yongan	335	222.219	57.2236	44.9173	30.3806	25.3527
Unigene4650_num2_yongan	331	223.935	118.503	138.447	74.442	20.0462
Unigene52616_num2_yongan	806	91.9634	75.0111	26.3064	10.6334	12.1839
Unigene41653_num2_yongan	534	138.806	85.6046	130.005	37.1149	18.8869
Unigene93766_num2_yongan	194	382.075	411.978	962.491	686.14	699.098
Unigene71_num2_yongan	1541	48.1003	27.5592	28.4062	29.3726	34.7911
Unigene139816_num2_yongan	395	187.652	168.74	165.364	130.863	60.4734
Unigene119393_num2_yongan	251	295.309	319.596	261.597	191.002	126.89
Unigene48816_num2_yongan	260	285.087	181.49	181.514	93.7403	47.9782
Unigene106748_num2_yongan	218	340.011	244.866	316.884	191.658	127.836
Unigene101763_num2_yongan	208	356.358	232.534	162.771	78.5461	57.4207
Unigene27865_num2_yongan	911	81.3639	20.0715	35.6624	15.8757	17.7718
Unigene54508_num2_yongan	343	215.165	182.284	244.274	209.266	160.949
Unigene126144_num2_yongan	276	267.397	80.1418	131.342	112.566	64.4295
Unigene104852_num2_yongan	214	344.867	351.425	393.122	279.093	234.405
Unigene46731_num2_yongan	722	102.218	36.3546	18.4728	29.3054	29.776
Unigene32993_num2_yongan	1200	61.5013	0.737304	33.9134	32.5859	12.8282
Unigene90818_num2_yongan	190	388.43	329.071	374.382	398.925	258.427
Unigene33429_num2_yongan	747	98.7973	44.6133	23.8061	20.0782	11.0144
Unigene35627_num2_yongan	1295	56.9897	27.1009	43.5732	34.125	27.6683
Unigene71433_num2_yongan	163	450.802	550.038	753.204	732.834	509.654
Unigene33312_num2_yongan	239	307.451	102.421	7.15447	2.24125	3.33152
Unigene23008_num2_yongan	258	284.809	304.067	428.143	210.734	120.361
Unigene99870_num2_yongan	204	360.2	261.671	276.605	141.792	110.588
Unigene610_num2_yongan	827	88.8522	159.764	11.9922	5.18171	5.13492
Unigene128798_num2_yongan	289	254.259	249	54.4334	18.5349	22.9594
Unigene117227_num2_yongan	245	299.921	175.749	185.648	133.368	103.998
Unigene109424_num2_yongan	224	326.607	226.458	331.297	190.111	71.0923
Unigene23648_num2_yongan	1556	47.0179	25.0191	21.7586	29.7779	46.2252
Unigene54812_num2_yongan	983	74.4251	57.3042	64.0132	31.333	18.9001
Unigene140451_num2_yongan	408	179.313	215.409	221.284	282.271	359.086
Unigene145236_num2_yongan	657	111.354	114.916	103.064	176.515	146.643
Unigene121866_num2_yongan	259	282.471	319.973	260.119	238.875	139.366
Unigene104394_num2_yongan	213	343.474	222.922	150.922	47.7818	22.4291
Unigene127472_num2_yongan	283	258.515	198.004	240.476	171.297	104.101
Unigene76380_num2_yongan	169	432.899	352.51	259.017	85.5786	51.8258
Unigene133865_num2_yongan	323	226.501	178.962	139.758	108.624	144.62
Unigene4249_num2_yongan	1244	58.8102	50.7341	59.3798	24.9744	17.9216
Unigene94490_num2_yongan	195	375.179	275.26	462.993	199.155	325.299
Unigene85186_num2_yongan	181	404.198	101.023	71.7977	81.3846	89.4479
Unigene84500_num2_yongan	180	406.444	186.784	172.892	35.7106	26.5411
Unigene120441_num2_yongan	254	288.031	423.805	251.775	241.468	159.874
Unigene128309_num2_yongan	287	253.794	285.673	249.04	272.495	174.783
Unigene104995_num2_yongan	214	340.369	271.493	396.318	321.646	217.042
Unigene119516_num2_yongan	251	290.195	242.047	282.034	183.532	96.2247
Unigene10935_num2_yongan	423	172.196	100.399	126.93	25.3267	13.8039
Unigene56975_num2_yongan	627	116.171	67.7332	29.4532	10.679	6.77285
Unigene102350_num2_yongan	209	348.512	276.577	163.629	123.022	57.1459
Unigene81618_num2_yongan	176	413.858	336.814	376.959	127.828	54.2886
Unigene114605_num2_yongan	237	307.337	291.189	206.345	136.74	95.1896
Unigene106883_num2_yongan	218	334.124	217.809	243.154	106.886	62.0916
Unigene132247_num2_yongan	310	234.964	269.235	211.809	140.826	98.459
Unigene145321_num2_yongan	673	107.754	118.319	111.793	88.3479	67.0429
Unigene143887_num2_yongan	528	137.345	146.902	161.924	175.509	209.614
Unigene50771_num2_yongan	758	95.6703	35.7953	36.9956	38.1604	52.1718
Unigene29096_num2_yongan	364	199.226	103.709	31.004	14.7159	13.1247
Unigene6253_num2_yongan	281	258.072	188.918	149.694	86.7348	78.3954
Unigene83405_num2_yongan	179	403.336	296.569	259.831	294.762	305.445
Unigene119561_num2_yongan	251	287.638	280.822	343.346	135.515	85.6506
Unigene63912_num2_yongan	154	468.813	13.4055	151.006	106.088	39.6393
Unigene112390_num2_yongan	231	312.542	242.576	279.805	126.378	80.4276
Unigene140366_num2_yongan	406	177.826	190.319	189.523	217.694	238.608
Unigene127379_num2_yongan	282	256.019	207.073	206.16	110.171	62.1175
Unigene84402_num2_yongan	180	401.096	306.391	328.684	147.306	78.1488
Unigene70659_num2_yongan	162	443.681	313.127	90.7735	105.809	49.1502
Unigene96251_num2_yongan	198	363.012	345.565	326.439	257.008	215.814
Unigene36894_num2_yongan	529	135.872	103.696	40.7278	14.6825	6.02067
Unigene144222_num2_yongan	551	130.447	88.3159	141.511	91.8689	80.4422
Unigene31508_num2_yongan	429	167.544	156.742	213.64	191.663	208.493
Unigene116999_num2_yongan	244	294.575	13.2957	222.85	138.305	17.404
Unigene145749_num2_yongan	797	90.1836	117.673	151.468	81.3234	60.6083
Unigene91733_num2_yongan	191	376.316	206.908	279.317	123.398	47.246
Unigene97177_num2_yongan	200	359.382	132.715	114.565	37.4961	26.5411
Unigene101669_num2_yongan	207	345.679	965.976	353.548	197.961	130.782
Unigene128575_num2_yongan	288	248.457	172.038	166.242	106.946	86.6272
Unigene119513_num2_yongan	251	285.082	202.098	217.998	193.136	187.162
Unigene442_num2_yongan	567	126.2	136.798	149.58	49.598	31.3625
Unigene20866_num2_yongan	233	307.105	250.62	92.4677	74.7164	22.7821
Unigene126364_num2_yongan	278	257.394	314.017	333.373	295.768	217.675
Unigene133915_num2_yongan	323	221.534	1.82614	52.9387	40.6305	20.5427
Unigene3792_num2_yongan	1153	62.0603	57.2962	64.6596	48.0839	46.0384
Unigene138682_num2_yongan	376	190.307	69.8086	74.5816	46.3003	40.2352
Unigene59333_num2_yongan	1979	36.1574	43.0684	33.1788	27.8792	24.0064
Unigene44102_num2_yongan	840	85.1851	11.5862	21.5776	11.1596	12.0067
Unigene130525_num2_yongan	299	238.243	165.709	163.557	197.961	275.175
Unigene99050_num2_yongan	203	350.909	431.486	149.934	84.4388	75.8317
Unigene126230_num2_yongan	277	257.165	293.857	286.427	404.161	273.076
Unigene80681_num2_yongan	175	407.055	303.348	298.992	145.393	119.814
Unigene139791_num2_yongan	395	180.341	230.711	252.808	65.0927	39.6437
Unigene134820_num2_yongan	331	215.21	145.233	67.1569	121.373	73.7699
Unigene143499_num2_yongan	507	140.502	161.131	136.928	130.481	185.317
Unigene130333_num2_yongan	298	239.042	378.054	309.851	674.966	925.376
Unigene144281_num2_yongan	555	127.772	103.621	83.8014	55.4962	27.7367
Unigene140632_num2_yongan	412	172.121	124.554	151.071	91.6601	103.716
Unigene138086_num2_yongan	367	193.225	176.792	187.299	184.634	185.137
Unigene23939_num2_yongan	217	326.791	352.003	329.376	388.785	363.259
Unigene4083_num2_yongan	448	158.29	157.994	139.694	153.643	100.714
Unigene2285_num2_yongan	671	105.684	142.406	8.15461	7.18469	7.11982
Unigene67880_num2_yongan	158	448.821	343.453	413.411	177.988	137.745
Unigene21190_num2_yongan	205	345.921	361.099	397.035	211.651	95.8069
Unigene144940_num2_yongan	616	115.12	124.48	106.592	61.7399	37.0541
Unigene117127_num2_yongan	244	290.63	279.209	367.212	266.732	220.813
Unigene140580_num2_yongan	411	172.539	239.669	247.127	162.262	142.715
Unigene141186_num2_yongan	425	166.101	198.465	184.269	260.897	372.2
Unigene29715_num2_yongan	668	105.678	41.0595	6.14342	6.41508	1.98661
Unigene3562_num2_yongan	240	294.137	384.627	313.485	243.278	205.694
Unigene145130_num2_yongan	639	110.474	78.4612	82.9538	65.8047	63.5491
Unigene118483_num2_yongan	248	284.649	266.381	303.373	220.311	151.969
Unigene120963_num2_yongan	256	275.753	124.42	130.916	58.5877	47.6911
Unigene119335_num2_yongan	251	281.246	328.996	479.595	362.797	320.397
Unigene141379_num2_yongan	429	164.552	248.174	165.013	172.31	143.532
Unigene42984_num2_yongan	237	297.86	171.727	103.894	49.7236	39.1957
Unigene145173_num2_yongan	647	109.108	76.1235	75.5853	83.6191	100.914
Unigene84109_num2_yongan	179	392.581	80.7328	657.22	336.657	252.066
Unigene67978_num2_yongan	158	444.759	151.194	110.387	35.5976	26.8771
Unigene137998_num2_yongan	366	192	286.864	163.517	125.133	84.8445
Unigene102522_num2_yongan	209	336.23	86.0776	89.9957	44.8518	48.2566
Unigene144477_num2_yongan	571	123.068	117.246	116.191	140.247	116.205
Unigene5551_num2_yongan	168	418.286	8.77743	191.348	248.699	178.521
Unigene145816_num2_yongan	830	84.665	119.035	134.321	122.621	103.286
Unigene56309_num2_yongan	1237	56.8084	42.6766	24.8816	17.5377	11.8008
Unigene122320_num2_yongan	261	269.241	265.543	256.815	320.164	265.411
Unigene115817_num2_yongan	240	292.8	194.157	243.663	247.742	123.859
Unigene133891_num2_yongan	323	217.56	208.18	148.228	133.5	94.4962
Unigene143787_num2_yongan	522	134.621	160.456	142.166	140.585	110.842
Unigene110025_num2_yongan	225	312.32	267.396	138.313	99.9896	62.5191
Unigene5691_num2_yongan	197	355.082	342.828	300.321	311.335	326.038
Unigene105103_num2_yongan	214	326.874	1198.98	1855.34	800.985	424.162
Unigene998_num2_yongan	170	411.477	235.937	525.046	283.584	235.748
Unigene3871_num2_yongan	268	261.012	200.283	139.09	60.9612	41.5943
Unigene10248_num2_yongan	413	168.596	34.2766	43.0585	58.3648	57.1951
Unigene127974_num2_yongan	285	244.317	219.38	279.587	238.697	197.429
Unigene84757_num2_yongan	181	384.697	272.11	317.421	355.133	205.29
Unigene116225_num2_yongan	242	287.728	235.206	269.913	152.729	121.738
Unigene145906_num2_yongan	872	79.8512	76.7744	62.7493	66.6502	81.5713
Unigene132365_num2_yongan	311	223.891	149.832	135.254	62.8667	44.3774
Unigene143405_num2_yongan	503	138.43	126.646	136.658	110.753	118.195
Unigene89460_num2_yongan	188	370.374	381.202	360.174	588.37	718.586
Unigene54333_num2_yongan	1269	54.8701	43.9245	41.5016	24.2714	18.8235
Unigene140842_num2_yongan	416	167.38	117.685	97.005	66.3135	68.9048
Unigene32899_num2_yongan	623	111.766	75.269	14.8211	18.0559	17.8929
Unigene20913_num2_yongan	1009	69.0091	50.8587	35.9269	32.6492	28.1457
Unigene121775_num2_yongan	259	268.843	249.374	231.07	187.17	140.391
Unigene44019_num2_yongan	364	190.41	232.534	301.585	158.932	83.8524
Unigene31473_num2_yongan	857	80.8744	102.896	7.5819	2.18764	1.54849
Unigene142532_num2_yongan	466	148.732	75.9455	63.1129	93.1081	58.6638
Unigene83648_num2_yongan	179	387.203	288.331	120.363	104.738	111.206
Unigene146106_num2_yongan	1086	63.8208	66.8055	68.3338	70.2867	61.0983
Unigene83949_num2_yongan	179	387.203	451.444	448.973	641.893	710.234
Unigene117112_num2_yongan	244	284.055	275.583	372.818	223.923	134.881
Unigene131241_num2_yongan	304	227.991	137.759	161.992	64.3143	40.1609
Unigene145647_num2_yongan	758	91.0138	118.28	120.461	143.455	197.483
Unigene98452_num2_yongan	202	341.527	81.7605	150.676	103.419	165.553
Unigene47624_num2_yongan	332	207.797	230.074	265.759	157.309	100.728
Unigene29768_num2_yongan	525	131.407	83.7016	62.5342	17.3451	25.2772
Unigene66391_num2_yongan	157	439.417	388.846	457.431	274.653	153.837
Unigene86700_num2_yongan	183	376.986	518.933	758.718	398.085	194.345
Unigene123331_num2_yongan	265	260.334	101.275	118.726	123.303	191.296
Unigene56383_num2_yongan	784	87.9955	56.8025	14.8309	9.90695	6.43216
Unigene58651_num2_yongan	432	159.696	93.5284	131.41	105.396	101.987
Unigene132753_num2_yongan	314	218.687	231.993	206.933	243.947	142.849
Unigene1303_num2_yongan	754	91.0711	44.5903	27.6671	12.4324	10.2081
Unigene52843_num2_yongan	1178	58.2917	47.3177	26.4181	16.1425	13.2931
Unigene140650_num2_yongan	412	166.669	115.964	147.75	101.411	47.0267
Unigene145976_num2_yongan	946	72.5873	65.4689	70.132	121.458	143.367
Unigene99625_num2_yongan	204	336.606	179.266	35.2042	15.7547	6.50517
Unigene10419_num2_yongan	314	218.687	127.737	132.873	65.6779	47.3345
Unigene133221_num2_yongan	317	216.617	201.886	181.241	71.8155	53.5846
Unigene6142_num2_yongan	2083	32.9657	56.9172	57.955	50.7886	43.8317
Unigene93620_num2_yongan	194	353.957	370.933	297.914	191.898	94.3988
Unigene93033_num2_yongan	193	355.791	88.6293	54.93	24.9789	6.87594
Unigene15090_num2_yongan	699	97.7778	33.7536	31.3118	44.0635	40.2483
Unigene145935_num2_yongan	895	76.365	81.7213	78.3315	62.2442	33.51
Unigene104781_num2_yongan	214	319.377	246.687	63.9222	13.7669	11.1621
Unigene65203_num2_yongan	155	440.947	293.019	141.206	77.7569	22.2603
Unigene134881_num2_yongan	331	206.486	447.283	378.145	253.265	115.466
Unigene130787_num2_yongan	301	227.065	143.052	142.02	123.682	78.477
Unigene19_num2_yongan	2028	33.7015	32.1389	36.4243	36.5822	41.2251
Unigene11904_num2_yongan	940	72.7093	9.09865	16.7354	30.487	36.1411
Unigene135114_num2_yongan	334	204.631	105.96	148.466	52.1225	22.25
Unigene29779_num2_yongan	372	183.728	67.388	43.2076	45.3582	19.9772
Unigene25630_num2_yongan	282	242.364	12.5499	6.06354	1.8995	1.88235
Unigene82414_num2_yongan	177	384.327	363.237	220.261	202.764	205.431
Unigene142549_num2_yongan	466	145.978	92.4004	86.5968	73.5669	46.1337
Unigene8233_num2_yongan	239	284.627	151.78	115.902	94.1325	62.1884
Unigene9826_num2_yongan	589	115.494	20.0286	15.0961	63.2059	68.0426
Unigene145680_num2_yongan	771	88.2307	59.2904	53.6706	31.9589	25.8182
Unigene144690_num2_yongan	590	115.298	136.464	-	-	-
Unigene98666_num2_yongan	202	336.762	419.022	694.126	478.646	250.958
Unigene143919_num2_yongan	531	128.109	84.9775	110.774	32.7851	17.994
Unigene62332_num2_yongan	152	447.538	89.2526	119.244	93.3879	80.3218
Unigene81415_num2_yongan	176	386.51	313.354	217.626	203.916	141.754
Unigene144984_num2_yongan	620	109.202	163.158	107.559	236.295	248.288
Unigene134255_num2_yongan	326	207.684	161.031	212.953	105.16	63.5033
Unigene140735_num2_yongan	414	163.539	133.926	136.298	109.978	62.8268
Unigene95710_num2_yongan	197	342.051	501.517	20.8315	4.07862	4.04179
Unigene114321_num2_yongan	236	285.526	194.948	269.53	215.625	220.426
Unigene140705_num2_yongan	414	162.763	97.5949	88.3871	56.283	38.4654
Unigene98813_num2_yongan	202	333.585	86.1405	162.527	80.8792	52.5567
Unigene55895_num2_yongan	671	100.423	118.232	56.0629	73.4435	57.7497
Unigene82797_num2_yongan	178	378.562	266.755	334.299	299.427	271.375
Unigene145775_num2_yongan	809	83.2931	78.0139	75.6676	77.7996	92.1885
Unigene32287_num2_yongan	391	172.338	286.625	97.9596	53.4289	48.8737
Unigene145625_num2_yongan	750	89.8454	70.388	115.363	94.6331	77.5
Unigene3318_num2_yongan	858	78.5362	36.0918	34.2781	41.8288	30.0057
Unigene98151_num2_yongan	201	335.244	234.764	200.767	51.9669	26.4091
Unigene6265_num2_yongan	289	233.163	163.278	57.9834	16.6814	9.18377
Unigene105460_num2_yongan	215	313.414	69.9582	100.209	47.3373	67.8959
Unigene146246_num2_yongan	1602	41.8622	44.5512	56.1434	35.9446	20.7094
Unigene135329_num2_yongan	335	200.189	202.484	235.816	109.53	53.8745
Unigene140704_num2_yongan	414	161.988	33.4815	46.2587	-	-
Unigene106743_num2_yongan	218	307.629	-	59.6119	14.7429	12.1748
Unigene16247_num2_yongan	769	87.2083	164.911	9.33896	4.17939	3.45138
Unigene125154_num2_yongan	272	246.556	208.18	206.196	163.455	117.093
Unigene130859_num2_yongan	301	222.801	202.82	147.701	86.3105	46.7335
Unigene7512_num2_yongan	838	80.0277	43.288	23.6695	15.9803	12.6688
Unigene142927_num2_yongan	480	139.715	133.944	190.941	122.755	159.8
Unigene70959_num2_yongan	162	413.97	233.025	244.877	305.855	299.816
Unigene42747_num2_yongan	558	120.185	219.87	7.96736	28.7989	9.0373
Unigene146114_num2_yongan	1098	61.0776	41.0957	40.8013	40.2476	28.2815
Unigene144498_num2_yongan	573	117.039	47.8669	6.56513	5.14158	2.31598
Unigene129931_num2_yongan	296	225.481	240.122	254.177	127.581	60.9728
Unigene146240_num2_yongan	1559	42.811	52.2119	40.1431	25.9411	37.2835
Unigene11678_num2_yongan	301	221.735	189.103	195.419	88.0901	75.8317
Unigene12849_num2_yongan	698	95.6194	52.8155	63.2033	43.3592	37.6443
Unigene102580_num2_yongan	209	319.341	311.855	315.803	149.933	109.212
Unigene17906_num2_yongan	981	68.035	56.5192	60.6577	25.6636	15.692
Unigene111967_num2_yongan	230	290.184	161.566	245.336	142.066	118.858
Unigene62129_num2_yongan	152	439.094	335.668	121.494	81.0536	19.2074
Unigene104117_num2_yongan	212	314.822	240.667	79.0434	63.1673	28.7946
Unigene122491_num2_yongan	261	255.718	268.932	209.645	194.972	119.994
Unigene13365_num2_yongan	883	75.5859	15.698	27.8854	10.6161	9.31794
Unigene14438_num2_yongan	540	123.597	152.922	312.219	369.505	277.699
Unigene19751_num2_yongan	1147	58.1886	40.1114	32.7971	34.3251	19.6687
Unigene136685_num2_yongan	350	190.692	74.9944	58.6258	23.722	12.8914
Unigene104377_num2_yongan	213	313.344	272.768	210.328	91.7913	28.6594
Unigene19521_num2_yongan	1182	56.4656	52.3973	30.9579	19.2602	11.0027
Unigene145370_num2_yongan	682	97.3922	53.1897	54.1558	62.4412	70.439
Unigene30049_num2_yongan	1222	54.3547	15.446	16.2316	10.9586	10.8597
Unigene146261_num2_yongan	2371	28.0141	32.5894	31.4435	30.8382	20.2612
Unigene49966_num2_yongan	314	211.533	307.132	184.061	394.067	394.736
Unigene7926_num2_yongan	634	104.766	15.3508	38.2979	71.8155	72.4229
Unigene142397_num2_yongan	461	144.081	139.464	149.85	193.465	137.024
Unigene146098_num2_yongan	1079	61.5583	48.9258	62.7551	37.4812	25.3358
Unigene123431_num2_yongan	265	250.647	77.9039	78.7208	112.185	142.22
Unigene49025_num2_yongan	497	133.645	120.461	110.783	68.9782	36.8478
Unigene88227_num2_yongan	186	355.379	371.031	454.14	426.223	376.713
Unigene9949_num2_yongan	646	102.323	34.2401	72.526	51.41	28.3489
Unigene96519_num2_yongan	199	332.164	63.7268	379.791	275.905	117.368
Unigene115590_num2_yongan	240	275.419	224.878	245.088	152.886	87.3645
Unigene57285_num2_yongan	443	149.211	70.5682	75.6533	44.1344	29.9561
Unigene984_num2_yongan	393	168.195	128.325	160.985	77.0095	33.092
Unigene140728_num2_yongan	414	159.663	73.3742	125.559	80.2194	71.1609
Unigene114963_num2_yongan	238	277.734	149.939	7.18453	6.752	14.4972
Unigene2431_num2_yongan	425	155.531	89.5174	47.4754	19.5358	9.99195
Unigene82966_num2_yongan	178	371.352	218.706	174.834	51.1584	28.3304
Unigene64062_num2_yongan	154	427.141	363.864	381.956	193.046	125.812
Unigene3816_num2_yongan	575	114.399	94.375	112.409	127.161	126.474
Unigene114903_num2_yongan	238	276.385	232.963	178.176	172.176	73.6014
Unigene38285_num2_yongan	287	229.198	140.781	54.8127	24.2633	11.0973
Unigene69946_num2_yongan	161	408.57	355.372	341.984	324.39	235.738
Unigene113405_num2_yongan	234	281.11	223.082	213.375	106.445	79.3965
Unigene112002_num2_yongan	230	285.999	428.278	166.531	182.823	117.704
Unigene142881_num2_yongan	478	137.614	130.185	85.8537	118.786	137.703
Unigene145691_num2_yongan	774	84.9867	20.5759	45.9513	16.2635	19.8887
Unigene13416_num2_yongan	728	90.3567	23.4965	17.8508	10.669	5.83321
Unigene50968_num2_yongan	431	152.621	49.9519	76.9662	43.499	15.3951
Unigene127506_num2_yongan	283	231.303	121.929	223.558	172.244	234.462
Unigene18999_num2_yongan	451	145.142	202.718	194.119	124.116	88.8627
Unigene112231_num2_yongan	231	283.372	370.248	344.945	285.221	250.475
Unigene57515_num2_yongan	791	82.7545	62.2654	41.0726	31.828	37.2448
Unigene87496_num2_yongan	185	353.831	164.2	404.835	218.607	193.678
Unigene145038_num2_yongan	627	104.4	52.211	67.6332	20.0765	7.19615
Unigene129215_num2_yongan	292	224.174	149.481	147.568	76.1296	36.3577
Unigene50127_num2_yongan	669	97.8458	112.855	146.711	74.8641	48.7976
Unigene88234_num2_yongan	186	351.929	196.614	248.214	76.317	55.6507
Unigene146253_num2_yongan	1791	36.5488	40.5085	43.5356	35.591	29.7865
Unigene140187_num2_yongan	402	162.035	80.7	94.4284	137.246	151.852
Unigene15046_num2_yongan	429	151.837	156.054	72.542	103.636	80.4276
Unigene29952_num2_yongan	917	71.0337	56.2828	47.736	37.3851	39.9419
Unigene107453_num2_yongan	219	297.434	149.481	249.851	139.418	237.537
Unigene123988_num2_yongan	267	243.962	269.516	258.729	210.652	206.762
Unigene102896_num2_yongan	210	310.181	301.944	311.042	262.728	178.205
Unigene57_num2_yongan	668	97.5119	49.448	55.2908	35.6839	31.3884
Unigene145437_num2_yongan	698	93.3208	93.8003	98.4796	87.1021	73.7676
Unigene4141_num2_yongan	928	70.1918	35.2762	26.9017	21.9343	17.7322
Unigene121477_num2_yongan	258	252.473	4.57243	80.8566	42.562	14.4022
Unigene132016_num2_yongan	309	210.802	103.079	105.141	71.9412	40.37
Unigene137994_num2_yongan	366	177.973	145.849	163.517	199.774	216.825
Unigene17335_num2_yongan	886	73.5191	44.2715	23.9311	15.1145	22.4671
Unigene7064_num2_yongan	343	189.907	137.573	107.68	60.9058	34.8207
Unigene13841_num2_yongan	938	69.4434	72.9444	76.5635	57.392	50.3659
Unigene5465_num2_yongan	695	93.7237	65.3496	67.9047	75.1464	80.1962
Unigene130664_num2_yongan	300	217.126	97.3242	151.613	77.6705	46.8893
Unigene85506_num2_yongan	182	357.901	424.558	524.25	487.096	438.949
Unigene54824_num2_yongan	1121	58.107	23.6779	29.5918	24.8477	18.2307
Unigene84494_num2_yongan	180	360.095	163.845	96.8954	191.944	84.0468
Unigene146080_num2_yongan	1052	61.6132	68.9646	61.4401	81.2144	75.6876
Unigene2519_num2_yongan	2567	25.2501	28.3777	30.7745	30.779	30.0875
Unigene123109_num2_yongan	264	245.519	291.57	207.263	119.712	52.2779
Unigene132028_num2_yongan	309	209.764	229.065	433.844	339.771	198.414
Unigene4405_num2_yongan	820	79.0452	83.0816	40.4542	12.4116	13.5942
Unigene93204_num2_yongan	193	335.84	285.753	297.685	362.194	514.32
Unigene128272_num2_yongan	287	225.843	257.928	313.386	337.82	454.99
Unigene123124_num2_yongan	264	245.519	249.12	240.943	303.337	319.7
Unigene144810_num2_yongan	601	107.849	134.948	149.084	184.94	154.566
Unigene70868_num2_yongan	162	400.105	305.845	272.32	434.809	371.903
Unigene133694_num2_yongan	321	201.922	109.332	136.367	39.2149	40.5145
Unigene119744_num2_yongan	252	257.211	117.032	219.847	171.113	243.294
Unigene141759_num2_yongan	440	147.312	96.5198	109.59	65.1312	62.1303
Unigene7493_num2_yongan	1166	55.5893	48.8164	54.2599	37.6707	26.6322
Unigene142738_num2_yongan	473	137.034	159.619	172.076	213.471	138.597
Unigene82821_num2_yongan	178	364.141	162.373	59.559	34.6072	16.4018
Unigene80822_num2_yongan	175	368.55	6.74107	80.1219	62.7486	9.09981
Unigene9685_num2_yongan	1225	52.65	24.7975	16.7502	22.5195	34.8826
Unigene96393_num2_yongan	198	325.738	259.174	288.441	239.423	335.115
Unigene140313_num2_yongan	405	159.25	109.23	65.0191	16.5327	9.1747
Unigene57368_num2_yongan	394	163.696	0.748532	21.6995	-	-
Unigene6312_num2_yongan	420	153.562	110.245	54.5546	42.7252	36.0201
Unigene145575_num2_yongan	735	87.3134	75.4358	20.0072	18.5841	-
Unigene40381_num2_yongan	1043	61.5295	29.4073	44.5923	22.5973	17.0494
Unigene142730_num2_yongan	473	135.677	102.256	88.9303	75.3093	54.4289
Unigene108137_num2_yongan	221	290.386	185.494	122.248	54.5354	33.6267
Unigene115854_num2_yongan	241	266.288	347.543	215.691	120.023	38.5452
Unigene122664_num2_yongan	262	244.944	155.34	176.213	140.048	110.419
Unigene84426_num2_yongan	180	356.53	286.729	307.785	157.722	91.4194
Unigene122982_num2_yongan	263	244.013	145.779	140.434	100.818	85.7793
Unigene140682_num2_yongan	413	155.388	182.095	262.491	348.892	376.588
Unigene42989_num2_yongan	302	212.501	115.234	130.226	74.4956	37.7903
Unigene123347_num2_yongan	265	242.171	-	117.436	33.3523	5.00776
Unigene21361_num2_yongan	515	124.612	88.7629	77.6934	52.5258	38.1367
Unigene144360_num2_yongan	560	114.599	115.862	122.748	65.5226	29.8587
Unigene129508_num2_yongan	293	219.028	25.164	49.0216	59.4161	49.8212
Unigene144386_num2_yongan	562	114.191	118.598	115.009	120.094	118.065
Unigene108183_num2_yongan	221	288.934	261.56	586.479	717.443	773.415
Unigene58742_num2_yongan	922	69.2564	19.832	19.2876	15.6863	11.8024
Unigene37743_num2_yongan	420	152.034	2.10658	48.8548	38.899	13.2706
Unigene146223_num2_yongan	1447	44.1288	42.3937	33.0876	77.739	98.1306
Unigene39578_num2_yongan	405	157.665	175.497	113.995	61.5016	32.1115
Unigene46827_num2_yongan	1598	39.959	28.4217	22.8988	16.4251	16.1107
Unigene6283_num2_yongan	1462	43.6761	36.9156	38.8299	41.2186	33.0402
Unigene51217_num2_yongan	443	144.141	129.819	118.884	76.7818	110.838
Unigene132751_num2_yongan	314	203.358	168.124	177.527	145.856	111.574
Unigene138223_num2_yongan	370	172.58	285.357	305.013	351.074	340.013
Unigene39566_num2_yongan	1032	61.8745	51.7256	6.62759	7.26669	13.6306
Unigene69619_num2_yongan	161	394.618	370.026	293.129	229.568	133.53
Unigene142756_num2_yongan	474	134.037	135.017	160.17	105.663	68.3126
Unigene94909_num2_yongan	196	324.151	167.022	167.502	110.685	123.227
Unigene85784_num2_yongan	182	349.086	225.242	279.976	147.159	94.7897
Unigene91287_num2_yongan	190	334.387	290.265	185.391	188.89	125.721
Unigene9440_num2_yongan	333	190.791	253.296	137.615	117.427	67.7476
Unigene145145_num2_yongan	642	98.9619	81.3102	98.5467	78.847	72.7607
Unigene139747_num2_yongan	394	161.253	133.239	137.141	101.286	58.606
Unigene145440_num2_yongan	699	90.8921	105.058	74.8548	90.0428	84.6734
Unigene136276_num2_yongan	345	184.155	197.469	121.925	89.2765	62.3139
Unigene144981_num2_yongan	620	102.473	101.32	152.79	120.091	92.4658
Unigene137995_num2_yongan	366	173.589	121.675	127.076	49.0289	39.159
Unigene134204_num2_yongan	326	193.904	105.846	93.3637	144.595	153.059
Unigene20304_num2_yongan	637	99.235	30.0941	13.9585	30.2727	24.1662
Unigene143923_num2_yongan	530	119.269	117.969	92.2711	94.4983	88.6373
Unigene141344_num2_yongan	429	147.349	169.116	435.252	247.851	90.3264
Unigene95287_num2_yongan	197	320.877	299.413	331.568	190.336	109.128
Unigene7532_num2_yongan	1194	52.9419	55.8227	57.8566	48.0029	39.3449
Unigene145884_num2_yongan	864	73.1628	69.293	85.1001	83.0767	70.9606
Unigene86914_num2_yongan	184	343.547	318.964	514.834	378.455	213.483
Unigene84903_num2_yongan	181	349.241	237.893	341.984	170.168	98.2461
Unigene130544_num2_yongan	299	211.414	106.527	62.9067	56.4323	39.9448
Unigene31739_num2_yongan	549	115.142	112.274	114.618	135.622	210.782
Unigene25301_num2_yongan	685	92.2813	86.5391	85.8704	48.483	35.259
Unigene42611_num2_yongan	700	90.3038	66.1467	34.6869	22.5742	21.2329
Unigene79596_num2_yongan	173	365.391	262.531	705.712	179.585	111.994
Unigene54016_num2_yongan	2998	20.9779	15.6413	21.1031	11.8817	6.90529
Unigene85538_num2_yongan	182	345.559	299.783	319.435	331.108	345.618
Unigene53718_num2_yongan	618	101.767	83.5134	45.3765	36.8374	29.6333
Unigene139300_num2_yongan	386	162.932	135.236	139.983	139.466	81.136
Unigene59099_num2_yongan	966	65.1054	9.46436	20.5332	14.1401	16.4852
Unigene145357_num2_yongan	680	92.488	101.054	117.683	138.641	120.996
Unigene143537_num2_yongan	509	123.56	122.836	102.797	59.4592	50.0579
Unigene146074_num2_yongan	1036	60.7064	58.6427	53.4762	87.6392	116.309
Unigene85796_num2_yongan	182	345.559	312.747	103.347	80.9375	51.0406
Unigene121791_num2_yongan	259	242.826	224.323	238.993	210.954	198.802
Unigene139249_num2_yongan	385	163.355	199.168	200.749	166.263	170.277
Unigene9965_num2_yongan	764	82.3191	44.0066	44.7623	14.7236	13.8959
Unigene141705_num2_yongan	439	143.262	114.207	139.442	80.5318	79.2001
Unigene145744_num2_yongan	796	79.0098	8.1511	4.72591	10.4305	8.66921
Unigene47048_num2_yongan	695	90.4918	61.1061	55.1111	30.4439	21.7675
Unigene142898_num2_yongan	479	131.298	56.029	49.9768	58.71	50.4226
Unigene87834_num2_yongan	185	339.956	396.949	399.289	399.573	279.758
Unigene41189_num2_yongan	828	75.9563	81.2103	22.3033	12.6152	4.80817
Unigene110900_num2_yongan	227	277.056	801.615	869.272	279.628	175.382
Unigene59386_num2_yongan	975	64.5044	1.20994	20.3437	10.4385	0.272217
Unigene66346_num2_yongan	157	400.585	409.509	272.28	116.003	57.4776
Unigene9662_num2_yongan	353	177.255	111.118	76.5346	59.1804	36.0899
Unigene140137_num2_yongan	401	156.037	77.2239	85.2827	75.4731	54.9355
Unigene143766_num2_yongan	521	120.098	97.3638	116.183	103.842	78.9611
Unigene1948_num2_yongan	307	203.814	98.9477	96.914	55.8341	54.4655
Unigene26317_num2_yongan	954	65.588	47.9171	51.9787	34.2507	26.4298
Unigene116544_num2_yongan	242	258.558	271.767	176.645	153.836	80.062
Unigene141698_num2_yongan	438	142.856	120.527	131.953	139.418	176.335
Unigene50296_num2_yongan	662	94.518	76.6262	25.8296	11.7327	-
Unigene136615_num2_yongan	349	179.286	158.024	190.1	155.019	102.666
Unigene556_num2_yongan	351	178.265	68.8991	85.7395	55.7024	56.7118
Unigene142753_num2_yongan	474	132.006	160.527	108.223	41.813	24.6373
Unigene23667_num2_yongan	1226	51.0367	43.3001	29.289	48.9346	72.0896
Unigene45982_num2_yongan	451	138.738	88.2803	131.182	83.1399	27.0708
Unigene99_num2_yongan	401	156.037	146.358	168.007	164.972	219.08
Unigene133556_num2_yongan	320	195.534	191.699	163.511	380.82	490.181
Unigene105605_num2_yongan	215	291.028	326.472	394.474	262.847	229.611
Unigene99142_num2_yongan	203	308.231	129.301	249.328	195.265	115.055
Unigene78102_num2_yongan	171	365.912	272.501	135.994	101.806	35.6986
Unigene73404_num2_yongan	165	379.218	252.024	188.609	99.0157	36.9967
Unigene10312_num2_yongan	439	142.531	0.671804	64.6575	40.876	3.62749
Unigene43032_num2_yongan	332	188.467	30.2028	70.0449	25.0082	24.7824
Unigene127726_num2_yongan	284	220.32	203.538	204.709	139.573	111.211
Unigene104576_num2_yongan	213	293.76	192.461	170.189	85.5042	43.6122
Unigene15573_num2_yongan	323	192.725	195.397	132.347	194.86	114.217
Unigene145108_num2_yongan	636	97.8774	38.0245	116.145	102.752	44.2352
Unigene67727_num2_yongan	158	393.988	377.052	426.398	257.659	129.346
Unigene90320_num2_yongan	189	329.365	324.57	179.134	89.2765	53.3631
Unigene52371_num2_yongan	789	78.8974	48.5929	37.2758	15.2754	15.1375
Unigene82714_num2_yongan	178	349.719	293.265	280.504	124.887	122.268
Unigene141448_num2_yongan	431	144.432	308.607	12.6955	9.94262	3.07902
Unigene121030_num2_yongan	256	243.164	258.057	231.106	104.621	83.9777
Unigene2402_num2_yongan	537	115.922	28.5585	53.4947	24.4388	29.6549
Unigene88924_num2_yongan	187	332.888	222.374	248.716	140.36	69.5462
Unigene121478_num2_yongan	258	241.279	52.5829	66.2759	28.0287	10.2873
Unigene65636_num2_yongan	156	399.039	374.324	576.55	331.353	212.669
Unigene50690_num2_yongan	1201	51.5647	59.1808	27.6207	6.91317	3.09388
Unigene29858_num2_yongan	240	258.038	266.658	391.856	513.34	770.798
Unigene102765_num2_yongan	209	296.312	176.389	171.81	79.4518	31.7477
Unigene59365_num2_yongan	845	73.289	37.6941	50.5893	19.0175	12.8779
Unigene142837_num2_yongan	477	129.831	95.8341	65.9591	56.1487	26.708
Unigene140085_num2_yongan	400	154.823	103.223	102.595	99.0969	104.174
Unigene45167_num2_yongan	582	106.408	15.7089	24.6792	21.1686	22.8016
Unigene83865_num2_yongan	179	345.973	123.571	177.679	56.8576	68.2062
Unigene122734_num2_yongan	262	236.371	146.335	114.865	50.0902	22.2864
Unigene69216_num2_yongan	160	387.057	175.11	66.2594	28.4569	26.5411
Unigene145093_num2_yongan	634	97.174	104.665	61.4924	68.4359	62.7944
Unigene38342_num2_yongan	539	114.301	95.7538	45.6824	34.2861	16.7421
Unigene139617_num2_yongan	391	157.566	153.872	194.17	120.557	71.9529
Unigene12868_num2_yongan	338	182.273	116.922	86.0018	51.5057	36.121
Unigene125351_num2_yongan	273	225.671	264.673	280.602	370.841	409.297
Unigene110629_num2_yongan	227	271.402	731.458	21.0915	16.5181	5.84606
Unigene142205_num2_yongan	454	135.701	141.614	119.016	94.9791	71.9065
Unigene144754_num2_yongan	596	103.37	124.204	141.154	139.307	142.057
Unigene132573_num2_yongan	313	196.832	147.932	179.186	77.0116	34.7663
Unigene141369_num2_yongan	429	143.609	87.3078	115.589	74.9173	53.206
Unigene133691_num2_yongan	321	191.926	168.133	178.982	164.369	151.309
Unigene133599_num2_yongan	320	192.526	86.6333	90.8395	87.0446	36.494
Unigene129084_num2_yongan	291	211.712	129.725	358.437	81.9135	41.043
Unigene82317_num2_yongan	177	346.257	281.592	338.12	195.198	242.919
Unigene55434_num2_yongan	303	202.269	36.0135	48.5324	34.4731	39.4175
Unigene2472_num2_yongan	182	336.744	179.87	199.177	91.2386	59.7904
Unigene65577_num2_yongan	156	392.868	187.162	129.34	243.793	248.398
Unigene5719_num2_yongan	837	73.2227	65.5382	62.9218	48.6381	23.1482
Unigene143723_num2_yongan	518	118.315	96.789	116.195	38.2613	21.0074
Unigene146109_num2_yongan	1086	56.4341	87.4446	136.353	75.2191	53.0333
Unigene87702_num2_yongan	185	331.283	298.11	212.585	246.114	152.073
Unigene109247_num2_yongan	223	274.832	141.51	128.819	55.2473	45.227
Unigene125283_num2_yongan	272	225.321	230.95	348.27	661.696	997.243
Unigene50877_num2_yongan	1470	41.6921	32.301	27.2191	22.4102	14.8052
Unigene5281_num2_yongan	1235	49.6254	52.5367	52.336	56.3851	63.8276
Unigene28431_num2_yongan	920	66.6168	53.8553	37.5439	18.3405	11.8281
Unigene113988_num2_yongan	235	260.798	171.933	176.085	85.4775	98.2586
Unigene58520_num2_yongan	786	77.5656	53.6562	46.12	33.3935	24.9878
Unigene87959_num2_yongan	185	329.549	256.662	310.558	117.266	91.8179
Unigene2888_num2_yongan	1154	52.8306	65.4246	48.6008	55.7011	45.9985
Unigene53628_num2_yongan	1132	53.8574	36.2139	33.2316	21.2939	22.5084
Unigene122139_num2_yongan	260	234.487	117.969	165.731	150.397	113.31
Unigene47754_num2_yongan	1182	51.5791	48.1556	39.0591	29.2301	17.739
Unigene115777_num2_yongan	240	254.027	237.166	25.6488	7.81169	5.5294
Unigene26272_num2_yongan	549	111.05	109.588	84.7173	67.3232	43.9935
Unigene145719_num2_yongan	787	77.467	96.3086	87.3428	91.8856	95.4401
Unigene59411_num2_yongan	1225	49.7686	47.1875	53.8799	73.6804	57.1988
Unigene140280_num2_yongan	404	150.907	187.611	226.014	135.904	97.2298
Unigene59229_num2_yongan	2019	30.1964	29.5068	28.2869	20.5614	15.1175
Unigene9120_num2_yongan	828	73.6311	44.167	33.4549	15.2029	8.01362
Unigene143170_num2_yongan	491	124.168	118.93	122.585	104.732	82.7045
Unigene2897_num2_yongan	179	340.595	311.398	76.421	110.723	87.4819
Unigene50998_num2_yongan	2000	30.4833	29.4922	37.9602	11.5167	8.49316
Unigene138175_num2_yongan	369	165.221	158.251	165.895	113.229	89.9089
Unigene142089_num2_yongan	450	135.481	121.246	115.515	80.3488	49.5434
Unigene134235_num2_yongan	326	187.014	203.55	155.256	84.6209	32.5658
Unigene140227_num2_yongan	403	151.282	199.054	196.874	168.806	150.158
Unigene46802_num2_yongan	2734	22.2994	24.9184	28.3944	23.511	16.5033
Unigene46439_num2_yongan	1458	41.5951	16.1823	16.6535	15.2468	11.1043
Unigene145801_num2_yongan	823	73.6885	27.5929	68.563	99.9072	32.5717
Unigene56568_num2_yongan	807	75.1495	25.2164	16.1033	15.2666	10.8532
Unigene140822_num2_yongan	416	145.783	117.685	133.176	87.5596	54.8686
Unigene76404_num2_yongan	169	358.85	218.137	220.569	177.496	97.3698
Unigene129494_num2_yongan	293	206.982	171.115	154.068	204.757	261.788
Unigene4095_num2_yongan	1929	31.4389	83.3242	25.8837	36.7936	49.67
Unigene8860_num2_yongan	981	61.8203	61.0287	40.4385	27.5747	9.73986
Unigene134027_num2_yongan	324	187.178	148.371	129.827	63.6508	44.2352
Unigene99708_num2_yongan	204	297.283	374.435	97.2307	140.479	114.491
Unigene10256_num2_yongan	332	182.668	177.664	185.413	142.789	156.688
Unigene114337_num2_yongan	236	256.973	224.94	228.955	153.207	76.4744
Unigene55058_num2_yongan	382	158.758	154.409	157.563	152.144	154.939
Unigene4678_num2_yongan	413	146.842	104.972	76.1804	34.3704	31.4895
Unigene96183_num2_yongan	198	306.291	326.201	398.981	378.749	356.562
Unigene125089_num2_yongan	272	222.962	135.534	89.2678	40.3713	27.3217
Unigene144872_num2_yongan	608	99.7462	112.051	53.435	54.1826	32.7399
Unigene144597_num2_yongan	581	104.382	69.5426	123.02	174.25	214.704
Unigene134274_num2_yongan	326	185.045	247.879	223.443	215.249	256.456
Unigene139559_num2_yongan	390	154.679	130.824	117.502	94.0837	92.5536
Unigene105224_num2_yongan	215	280.58	286.691	273.587	220.492	125.916
Unigene105636_num2_yongan	215	280.58	192.042	219.506	117.098	69.1303
Unigene106997_num2_yongan	218	276.719	367.976	51.7682	31.943	28.0021
Unigene92008_num2_yongan	191	315.837	358.23	264.993	127.605	94.4919
Unigene1633_num2_yongan	386	156.282	116.135	86.8249	21.5096	14.4395
Unigene7555_num2_yongan	908	66.437	37.0276	39.17	30.9715	30.1072
Unigene79250_num2_yongan	173	348.698	187.522	193.725	218.289	154.951
Unigene145785_num2_yongan	814	74.1091	73.187	54.1965	38.8254	33.91
Unigene53938_num2_yongan	650	92.8074	73.0498	72.0797	53.9779	48.1823
Unigene146231_num2_yongan	1490	40.4864	13.0636	17.9025	14.3801	20.1285
Unigene135250_num2_yongan	335	180.074	127.653	125.564	37.5761	16.6377
Unigene131257_num2_yongan	304	198.437	184.326	336.359	207.039	153.659
Unigene120765_num2_yongan	255	236.568	276.417	14.7522	10.5031	5.20414
Unigene146152_num2_yongan	1173	51.4278	54.0564	56.8515	68.4986	86.6602
Unigene126726_num2_yongan	279	216.218	213.528	174.056	78.7169	69.4445
Unigene1519_num2_yongan	425	141.941	120.744	130.356	64.2791	53.0822
Unigene75495_num2_yongan	168	359.076	489.781	362.34	184.93	69.5124
Unigene33185_num2_yongan	293	205.887	121.794	119.052	46.6188	28.9869
Unigene109253_num2_yongan	223	270.515	224.828	211.631	157.335	86.8835
Unigene136027_num2_yongan	342	176.388	252.667	272.987	339.094	415.19
Unigene27254_num2_yongan	980	61.5559	34.0063	27.2191	27.0562	19.4996
Unigene31727_num2_yongan	457	131.3	130.359	140.685	114.282	88.2768
Unigene145167_num2_yongan	646	92.8853	77.611	90.5251	95.7718	97.783
Unigene48693_num2_yongan	232	258.638	2.54243	219.636	83.1195	13.7282
Unigene63675_num2_yongan	154	389.636	199.168	157.668	102.61	93.0662
Unigene60147_num2_yongan	150	400.026	416.823	440.019	328.537	327.34
Unigene132164_num2_yongan	310	193.561	140.801	105.905	88.1245	59.9315
Unigene92554_num2_yongan	192	312.52	265.737	146.056	140.889	55.294
Unigene48671_num2_yongan	418	143.55	19.05	12.2721	12.1741	23.4933
Unigene81037_num2_yongan	175	342.88	303.348	375.205	214.264	106.164
Unigene55292_num2_yongan	298	201.355	19.7934	33.2803	38.6465	86.3922
Unigene5953_num2_yongan	635	94.4944	58.9843	55.4714	59.4708	56.844
Unigene126408_num2_yongan	278	215.841	137.913	198.055	61.6586	21.0038
Unigene146225_num2_yongan	1449	41.4106	31.7514	26.6695	21.626	20.3317
Unigene65765_num2_yongan	156	384.641	276.017	138.109	24.036	13.6108
Unigene134815_num2_yongan	331	181.281	115.83	116.75	138.365	104.24
Unigene7072_num2_yongan	649	92.456	134.964	11.5927	6.1902	6.13431
Unigene57595_num2_yongan	604	99.3442	62.9883	31.7071	18.6239	12.7432
Unigene140487_num2_yongan	409	145.924	119.699	148.834	97.5711	53.8609
Unigene145448_num2_yongan	700	85.2615	85.5273	103.572	115.549	101.235
Unigene9182_num2_yongan	552	108.121	83.3474	123.907	71.3241	39.427
Unigene33918_num2_yongan	416	143.469	130.446	140.575	250.446	283.275
Unigene139115_num2_yongan	383	155.83	201.748	341.984	130.069	70.6839
Unigene143107_num2_yongan	489	122.051	69.3579	69.9353	46.0075	21.7105
Unigene79831_num2_yongan	174	343.006	277.972	397.016	183.171	102.199
Unigene128165_num2_yongan	286	208.682	77.3396	95.6598	97.3925	116.001
Unigene45985_num2_yongan	378	157.892	131.857	160.135	99.9046	75.1296
Unigene30119_num2_yongan	426	140.101	130.846	138.881	157.177	139.559
Unigene143609_num2_yongan	512	116.568	51.2657	93.5112	72.7115	61.169
Unigene131827_num2_yongan	308	193.776	115.862	94.3786	65.2182	56.8738
Unigene141419_num2_yongan	430	138.798	77.5027	85.8936	67.2688	49.996
Unigene108282_num2_yongan	221	270.059	358.977	396.144	317.517	302.641
Unigene131130_num2_yongan	303	196.974	346.509	299.095	581.623	750.684
Unigene59382_num2_yongan	883	67.5912	56.446	20.9141	14.5592	8.41621
Unigene47022_num2_yongan	685	87.1285	50.3735	51.9216	24.2415	18.2107
Unigene8758_num2_yongan	449	132.924	89.3304	73.8807	41.7551	26.6002
Unigene10973_num2_yongan	388	152.995	86.6523	95.1914	26.2307	13.681
Unigene143216_num2_yongan	494	120.166	118.805	140.532	98.1318	76.2923
Unigene122087_num2_yongan	260	228.316	169.013	114.433	162.758	143.934
Unigene143282_num2_yongan	497	119.441	104.439	110.095	58.7392	29.3714
Unigene59031_num2_yongan	975	60.8843	35.0881	37.8813	50.8189	55.26
Unigene77383_num2_yongan	170	349.189	189.097	138.805	51.9904	37.4698
Unigene35778_num2_yongan	829	71.607	28.1047	75.4922	35.5383	21.4506
Unigene116274_num2_yongan	242	245.298	224.238	207.734	83.005	43.8696
Unigene31212_num2_yongan	509	116.625	35.9237	20.8281	27.8879	19.8146
Unigene130733_num2_yongan	300	197.874	91.4257	61.5571	45.531	50.4281
Unigene55481_num2_yongan	592	100.274	70.2432	79.7192	31.669	18.3815
Unigene125396_num2_yongan	273	217.444	199.855	204.188	158.932	80.6928
Unigene146103_num2_yongan	1080	54.965	42.0537	35.7816	82.5807	159.001
Unigene144162_num2_yongan	546	108.722	156.643	140.301	151.083	145.344
Unigene129209_num2_yongan	291	203.994	161.143	177.456	115.047	106.712
Unigene59145_num2_yongan	602	98.6083	79.8542	94.3012	100.102	94.3488
Unigene102694_num2_yongan	209	284.03	254	364.892	311.4	135.88
Unigene143067_num2_yongan	487	121.235	257.375	248.588	229.332	240.886
Unigene21914_num2_yongan	639	92.3964	39.2306	19.2667	19.2804	34.8897
Unigene71234_num2_yongan	162	364.452	171.127	200.546	138.875	194.962
Unigene64703_num2_yongan	155	380.912	146.51	353.016	212.536	174.658
Unigene125666_num2_yongan	274	215.479	229.264	267.097	253.167	136.58
Unigene67614_num2_yongan	158	373.679	483.448	497.825	774.671	920.54
Unigene70221_num2_yongan	161	366.716	344.381	291.005	242.876	133.53
Unigene142907_num2_yongan	479	123.259	131.145	133.509	128.044	90.3173
Unigene47729_num2_yongan	1052	56.1229	33.0806	42.5854	28.7687	34.8163
Unigene128874_num2_yongan	290	203.591	233.903	183.964	140.38	123.553
Unigene79055_num2_yongan	173	341.279	168.77	150.236	69.6666	49.0934
Unigene116631_num2_yongan	243	242.968	154.136	178.732	91.4808	33.859
Unigene145910_num2_yongan	876	67.0324	38.0436	30.841	28.4339	24.8444
Unigene141990_num2_yongan	447	131.366	114.802	43.6087	25.1652	13.0627
Unigene143990_num2_yongan	535	109.758	154.903	146.382	189.233	133.45
Unigene103606_num2_yongan	211	278.296	359.217	277.153	252.597	122.014
Unigene72401_num2_yongan	164	358.051	314.703	306.534	413.176	186.111
Unigene83307_num2_yongan	179	328.047	224.075	244.547	209.476	164.585
Unigene97995_num2_yongan	201	292.141	220.091	246.705	90.609	48.8568
Unigene36697_num2_yongan	292	201.097	161.601	65.5859	67.8746	98.1657
Unigene114528_num2_yongan	237	247.765	276.256	528.127	375.187	379.639
Unigene61871_num2_yongan	152	386.319	349.249	375.732	329.501	260.173
Unigene145310_num2_yongan	670	87.6424	126.332	85.7512	161.897	88.7345
Unigene130469_num2_yongan	299	196.389	230.808	220.745	157.652	94.0922
Unigene80285_num2_yongan	174	335.63	223.734	178.854	84.6587	61.014
Unigene131402_num2_yongan	305	191.474	52.2157	61.6692	54.444	87.02
Unigene40054_num2_yongan	1357	43.0358	41.7281	48.6388	20.7237	17.6028
Unigene114166_num2_yongan	236	247.456	77.4794	108.681	15.8882	12.3709
Unigene136105_num2_yongan	343	170.261	171.966	172.487	87.4545	66.5462
Unigene109526_num2_yongan	224	260.712	190.909	277.862	142.284	43.8402
Unigene145155_num2_yongan	644	90.6825	0.915906	4.77928	7.48592	2.06065
Unigene117447_num2_yongan	245	238.365	131.21	196.815	110.411	59.5821
Unigene97681_num2_yongan	200	291.998	234.463	237.679	179.446	149.957
Unigene130439_num2_yongan	298	195.972	76.2046	65.413	16.1776	32.9537
Unigene19955_num2_yongan	715	81.6777	13.1993	27.7413	10.863	7.79529
Unigene25682_num2_yongan	637	91.679	42.5947	47.7811	30.6932	28.7494
Unigene50514_num2_yongan	249	233.248	133.84	78.2855	20.4368	9.59317
Unigene106249_num2_yongan	217	267.644	245.995	236.394	161.685	122.309
Unigene138247_num2_yongan	370	156.969	14.3475	42.5169	157.802	73.1674
Unigene142447_num2_yongan	462	125.711	123.203	148.785	167.538	309.646
Unigene146167_num2_yongan	1199	48.4393	52.1463	67.5981	110.348	91.8646
Unigene145799_num2_yongan	820	70.8276	88.1169	85.496	114.644	131.735
Unigene109896_num2_yongan	225	258.127	129.766	142.873	60.708	14.1553
Unigene7735_num2_yongan	525	110.626	62.3549	82.0761	79.5836	83.9205
Unigene30172_num2_yongan	1046	55.5245	13.2517	23.2131	11.5223	11.4183
Unigene10010_num2_yongan	943	61.5892	29.0856	29.0124	42.0347	56.8537
Unigene42292_num2_yongan	663	87.5998	108.983	66.5398	26.2578	22.4178
Unigene122691_num2_yongan	262	221.674	140.707	92.675	89.958	50.651
Unigene3582_num2_yongan	985	58.9631	35.3307	25.6922	20.1212	25.3286
Unigene117877_num2_yongan	246	236.092	243.37	243.281	223.191	243.833
Unigene33675_num2_yongan	832	69.8061	135.409	7.39869	7.08203	3.82804
Unigene57243_num2_yongan	610	95.2109	27.0748	12.3338	7.02503	3.0457
Unigene134372_num2_yongan	327	177.611	177.675	183.019	203.943	210.219
Unigene59416_num2_yongan	2672	21.736	43.7085	55.8027	53.2251	28.2099
Unigene85371_num2_yongan	181	320.877	195.528	34.0094	20.7161	10.2645
Unigene6765_num2_yongan	167	345.855	162.472	151.538	84.9998	77.8751
Unigene140625_num2_yongan	412	140.189	95.2053	161.031	118.963	68.2854
Unigene101747_num2_yongan	208	277.682	216.938	235.114	285.856	280.723
Unigene44922_num2_yongan	1252	46.1324	30.8584	41.2457	25.0288	33.7064
Unigene136378_num2_yongan	346	166.93	117.628	106.746	99.8555	92.0501
Unigene47440_num2_yongan	1249	46.2432	48.1698	15.3331	21.2291	19.1249
Unigene27051_num2_yongan	498	115.979	71.6577	170.305	208.67	128.975
Unigene1969_num2_yongan	701	82.3934	75.3081	52.6879	55.3998	52.6279
Unigene145497_num2_yongan	714	80.8933	68.9803	73.7612	59.6427	56.1304
Unigene8773_num2_yongan	2148	26.8891	33.776	37.096	22.4438	12.8504
Unigene52238_num2_yongan	770	75.0101	27.1941	37.7515	18.7828	13.4429
Unigene1592_num2_yongan	219	263.734	144.094	167.088	173.661	229.053
Unigene75195_num2_yongan	167	345.855	291.39	272.358	115.471	52.4465
Unigene36300_num2_yongan	1430	40.3901	17.3241	18.8928	14.2343	20.045
Unigene88126_num2_yongan	185	312.204	344.341	330.892	380.752	236.718
Unigene145082_num2_yongan	632	91.3889	168.927	251.077	353.009	451.871
Unigene134119_num2_yongan	325	177.716	26.3161	30.5155	29.6673	49.8156
Unigene116348_num2_yongan	242	238.669	143.805	130.01	77.4713	44.9663
Unigene5406_num2_yongan	1225	47.1492	39.7242	47.459	42.6341	33.7993
Unigene130002_num2_yongan	296	195.128	241.118	85.496	52.4801	35.8664
Unigene145027_num2_yongan	625	92.4125	65.5906	51.4344	41.1386	38.2192
Unigene145253_num2_yongan	660	87.5118	54.069	67.3604	57.6239	40.6159
Unigene124396_num2_yongan	269	214.713	173.225	190.697	80.6475	37.493
Unigene111106_num2_yongan	228	251.916	138.406	142.493	70.4814	26.7739
Unigene66318_num2_yongan	157	365.84	261.109	450.896	887.078	782.709
Unigene136159_num2_yongan	344	166.968	131.172	139.179	58.393	46.2926
Unigene139504_num2_yongan	389	147.653	200.911	7.03309	4.81955	0.682291
Unigene137727_num2_yongan	363	158.228	115.369	90.442	64.9283	50.45
Unigene141797_num2_yongan	441	130.242	113.689	95.3832	60.7323	45.7398
Unigene38101_num2_yongan	2096	27.4031	19.4176	27.2478	14.1837	14.0556
Unigene24525_num2_yongan	1629	35.259	30.5965	34.4293	19.7296	18.411
Unigene145948_num2_yongan	908	63.2565	68.5336	36.9101	40.4104	40.3378
Unigene51063_num2_yongan	1032	55.6559	43.4381	17.8945	7.52621	11.5732
Unigene145740_num2_yongan	791	72.613	188.66	106.357	69.4122	57.3771
Unigene144380_num2_yongan	562	102.201	49.8533	54.1576	31.4533	14.6401
Unigene107540_num2_yongan	219	262.269	274.722	218.62	152.871	105.437
Unigene34722_num2_yongan	506	113.512	90.9245	108.813	98.9804	95.4641
Unigene21845_num2_yongan	730	78.6807	102.213	47.784	43.6599	50.5372
Unigene95395_num2_yongan	197	291.558	175.157	105.893	43.5053	39.0707
Unigene139894_num2_yongan	397	144.677	155.261	135.243	137.625	156.439
Unigene47071_num2_yongan	1832	31.1769	18.3521	33.041	23.3912	20.5723
Unigene100688_num2_yongan	206	277.262	163.209	270.599	118.313	81.1694
Unigene133072_num2_yongan	316	180.747	126.928	41.1246	33.0549	13.4385
Unigene84264_num2_yongan	180	317.311	288.368	296.386	145.818	97.3174
Unigene9854_num2_yongan	584	97.8014	82.8205	18.1533	16.51	9.08942
Unigene34355_num2_yongan	635	89.9465	18.5777	45.7774	39.6472	10.0313
Unigene31770_num2_yongan	497	114.922	118.087	123.857	90.5339	76.3658
Unigene29415_num2_yongan	266	214.722	167.418	150.421	147.004	182.595
Unigene122046_num2_yongan	260	219.677	240.475	285.425	232.806	194.975
Unigene38616_num2_yongan	839	68.0763	50.2668	41.9837	34.4763	14.2354
Unigene138942_num2_yongan	380	150.305	121.073	129.594	136.029	83.814
Unigene18741_num2_yongan	862	66.2599	43.1092	24.2007	54.063	26.4795
Unigene53334_num2_yongan	346	165.075	84.3851	164.073	205.129	167.991
Unigene75231_num2_yongan	167	342.012	279.028	323.554	226.131	120.786
Unigene67328_num2_yongan	158	361.494	427.45	385.273	581.427	1182.59
Unigene51829_num2_yongan	769	73.8559	13.8065	34.2429	38.6594	57.638
Unigene90876_num2_yongan	190	298.922	97.7898	138.593	129.686	353.416
Unigene121542_num2_yongan	258	220.136	262.915	298.242	325.963	672.786
Unigene24706_num2_yongan	894	63.5293	46.5145	61.2052	47.0349	52.5478
Unigene71601_num2_yongan	163	348.437	428.813	860.205	813.347	371.25
Unigene119053_num2_yongan	250	227.181	101.453	172.36	84.6341	35.0343
Unigene145703_num2_yongan	778	73.0015	40.1821	29.8906	28.9173	17.7396
Unigene7016_num2_yongan	1488	38.1688	27.5498	27.1197	24.119	34.425
Unigene145863_num2_yongan	855	66.4271	70.3673	83.596	36.3371	25.1442
Unigene117090_num2_yongan	244	232.767	164.383	287.322	194.286	100.073
Unigene87549_num2_yongan	185	307.001	325.211	341.984	269.277	196.548
Unigene12510_num2_yongan	881	64.4667	0.334758	35.3241	22.4965	4.51892
Unigene53592_num2_yongan	935	60.7435	40.3743	21.9455	9.73925	12.4899
Unigene1060_num2_yongan	409	138.863	100.23	160.54	60.2452	53.212
Unigene136540_num2_yongan	348	163.204	196.614	296.779	253.207	181.517
Unigene146258_num2_yongan	1870	30.3717	27.4419	51.7548	65.8832	73.6622
Unigene141209_num2_yongan	425	132.881	83.272	49.8894	51.6753	26.2289
Unigene110780_num2_yongan	227	248.785	213.071	251.592	294.966	382.332
Unigene78809_num2_yongan	172	328.339	240.053	117.308	74.7431	74.0682
Unigene127683_num2_yongan	284	198.853	198.345	178.217	205.587	165.415
Unigene103802_num2_yongan	212	266.388	172.501	217.773	61.904	25.0388
Unigene137883_num2_yongan	365	154.724	147.057	186.451	133.548	65.4438
Unigene102314_num2_yongan	209	270.212	9.87776	57.27	-	-
Unigene59354_num2_yongan	1699	33.2397	38.536	30.1928	50.9175	43.4281
Unigene7615_num2_yongan	997	56.6442	4.14133	38.4174	24.4458	6.38903
Unigene42603_num2_yongan	945	59.7611	33.3933	35.465	27.4915	34.8264
Unigene89490_num2_yongan	188	300.395	145.892	141.887	156.709	175.058
Unigene77739_num2_yongan	171	330.259	193.165	219.99	169.155	187.806
Unigene145368_num2_yongan	682	82.8069	29.8381	48.1385	59.6922	26.8524
Unigene118654_num2_yongan	249	226.804	75.8032	119.488	45.176	146.029
Unigene143736_num2_yongan	519	108.814	52.279	41.5125	27.3506	18.9214
Unigene117056_num2_yongan	244	231.452	135.374	88.2991	49.3948	23.9305
Unigene10635_num2_yongan	562	99.9171	130.668	82.1491	54.8049	30.697
Unigene142992_num2_yongan	483	116.26	117.236	115.411	176.889	235.188
Unigene145291_num2_yongan	667	84.188	99.0442	138.947	67.4593	39.7918
Unigene146090_num2_yongan	1063	52.8254	19.6984	22.1984	20.4084	8.73884
Unigene146178_num2_yongan	1243	45.1757	67.1463	22.8356	14.652	13.6656
Unigene125686_num2_yongan	274	204.939	177.599	192.21	132.937	87.1788
Unigene137538_num2_yongan	360	155.982	142.546	111.145	110.108	90.6821
Unigene63077_num2_yongan	153	367.016	106.018	100.583	54.2661	17.3471
Unigene9857_num2_yongan	520	107.987	120.804	81.55	42.2346	18.3746
Unigene125826_num2_yongan	275	204.194	233.793	230.062	183.098	128.362
Unigene67149_num2_yongan	158	355.401	18.6659	32.4668	10.1707	8.39909
Unigene19035_num2_yongan	463	121.282	34.3969	8.12489	14.4616	9.74512
Unigene45396_num2_yongan	1553	36.158	37.9809	39.4173	39.3207	34.5222
Unigene20269_num2_yongan	800	70.1918	25.437	24.3663	8.70446	8.62586
Unigene50221_num2_yongan	304	184.715	156.192	204.74	136.558	87.3063
Unigene4359_num2_yongan	1355	41.4416	36.3483	35.3341	25.1028	19.3917
Unigene92471_num2_yongan	192	292.466	287.241	407.887	135.31	81.5586
Unigene8074_num2_yongan	211	266.13	239.012	238.254	250.059	197.486
Unigene47765_num2_yongan	911	61.6393	32.6971	9.38485	13.2298	12.819
Unigene145083_num2_yongan	633	88.71	96.9095	66.4518	49.0809	33.124
Unigene18061_num2_yongan	257	218.496	232.954	246.175	113.593	71.2582
Unigene98251_num2_yongan	201	279.37	130.587	23.8198	7.99491	1.32045
Unigene20722_num2_yongan	1372	40.9281	26.0099	30.1604	22.0588	24.9548
Unigene73893_num2_yongan	166	338.274	298.475	290.48	182.318	59.1579
Unigene834_num2_yongan	158	353.37	279.989	248.912	252.573	233.495
Unigene146162_num2_yongan	1194	46.7609	33.0984	35.5159	43.9653	56.0164
Unigene139198_num2_yongan	384	145.397	225.799	56.1067	82.9992	58.7499
Unigene53471_num2_yongan	311	179.526	131.814	135.254	56.8384	22.1887
Unigene87062_num2_yongan	184	303.438	129.83	52.041	116.448	113.954
Unigene138266_num2_yongan	370	150.899	180.141	29.577	28.2307	7.8906
Unigene32143_num2_yongan	813	68.6747	76.179	47.1122	51.0622	41.1338
Unigene91372_num2_yongan	191	292.317	274.849	315.126	171.074	152.855
Unigene146241_num2_yongan	1564	35.6985	48.6508	36.9535	41.9554	44.9706
Unigene62163_num2_yongan	152	367.319	281.34	161.992	251.971	148.421
Unigene121429_num2_yongan	258	216.405	243.482	11.9297	9.34289	10.2873
Unigene111857_num2_yongan	230	242.75	239.784	200.73	147.888	117.704
Unigene3938_num2_yongan	1082	51.6012	68.9604	73.0113	82.6756	60.8336
Unigene138245_num2_yongan	370	150.899	16.7388	20.3342	20.2682	28.6931
Unigene11877_num2_yongan	565	98.8186	138.848	9.6845	18.4873	14.0926
Unigene47078_num2_yongan	635	87.9252	65.0221	56.0099	53.1441	42.215
Unigene123056_num2_yongan	264	211.487	328.436	110.108	58.8413	41.2191
Unigene109258_num2_yongan	223	250.37	245.989	203.963	176.551	211.853
Unigene110977_num2_yongan	228	243.472	131.939	143.993	51.6864	73.3373
Unigene142702_num2_yongan	472	117.609	68.1069	107.232	78.3061	64.6658
Unigene51975_num2_yongan	877	63.2972	39.6816	34.7053	11.9103	6.35534
Unigene7753_num2_yongan	714	77.7474	70.6325	63.2239	68.2702	67.2821
Unigene55138_num2_yongan	632	87.8349	2.33324	37.878	52.9726	13.8585
Unigene143579_num2_yongan	511	108.633	12.1201	28.1083	145.183	66.4826
Unigene142215_num2_yongan	455	122.004	88.1524	131.532	304.913	311.493
Unigene11189_num2_yongan	669	82.9771	82.8779	93.5471	67.2576	54.3517
Unigene35295_num2_yongan	315	176.227	113.287	97.7097	66.3197	23.5921
Unigene9123_num2_yongan	2381	23.3144	27.498	26.2844	28.009	29.6511
Unigene28087_num2_yongan	630	88.1137	18.7252	26.5987	23.3819	36.2307
Unigene101590_num2_yongan	207	268.172	151.023	257.727	135.855	105.139
Unigene3564_num2_yongan	673	82.4839	58.2832	82.32	73.6232	57.9724
Unigene90943_num2_yongan	190	292.167	353.906	172.792	122.638	155.056
Unigene36702_num2_yongan	408	136.058	122.884	63.7029	19.0369	19.5155
Unigene128890_num2_yongan	290	191.419	330.516	260.615	347.255	311.172
Unigene16913_num2_yongan	3802	14.6006	13.3421	16.6405	12.1164	13.4032
Unigene67221_num2_yongan	158	351.34	3.73319	1002.14	1047.59	55.434
Unigene56_num2_yongan	722	76.8859	67.399	66.7863	72.3362	70.2126
Unigene138154_num2_yongan	368	150.847	150.667	109.658	162.299	142.081
Unigene94040_num2_yongan	194	286.143	272.119	343.747	207.085	80.7178
Unigene50683_num2_yongan	925	60.0126	31.8834	32.165	32.7186	26.6846
Unigene124384_num2_yongan	269	206.363	198.442	212.31	194.151	138.132
Unigene122869_num2_yongan	263	211.071	123.351	89.722	43.7896	30.275
Unigene133867_num2_yongan	323	170.869	203.615	277.399	334.994	284.31
Unigene91404_num2_yongan	191	288.957	318.083	478.061	405.25	332.111
Unigene16352_num2_yongan	925	59.6657	60.8974	43.626	54.145	51.9345
Unigene4807_num2_yongan	173	319.022	248.893	608.85	366.911	220.92
Unigene140270_num2_yongan	404	136.611	80.3005	98.1934	64.9685	68.9806
Unigene97518_num2_yongan	200	275.954	408.467	95.7555	123.202	55.7363
Unigene46225_num2_yongan	1153	47.8671	45.0184	40.9313	22.0675	16.3436
Unigene146184_num2_yongan	1248	44.2234	44.6636	52.6129	61.8068	66.3528
Unigene140981_num2_yongan	420	131.407	138.332	155.521	129.451	196.531
Unigene10044_num2_yongan	769	71.7695	83.6059	29.351	27.5143	36.5846
Unigene126897_num2_yongan	280	197.11	135.875	111.145	97.5664	67.3007
Unigene6583_num2_yongan	622	88.7311	48.3634	58.2802	43.49	21.762
Unigene107687_num2_yongan	220	250.867	262.748	265.815	205.742	153.215
Unigene17879_num2_yongan	487	113.328	24.8291	55.4758	35.7473	39.2394
Unigene134545_num2_yongan	328	168.265	121.385	228.337	324.172	163.454
Unigene15404_num2_yongan	832	66.3351	63.0962	29.1837	35.0882	37.9614
Unigene4558_num2_yongan	158	349.309	436.783	506.482	198.329	97.4294
Unigene119929_num2_yongan	253	218.145	266.945	233.847	221.25	207.713
Unigene112287_num2_yongan	231	238.921	84.2634	121.397	161.161	172.345
Unigene144675_num2_yongan	588	93.8619	89.279	62.2317	62.4024	66.8042
Unigene139532_num2_yongan	390	141.515	123.262	68.3968	56.3128	34.7076
Unigene18938_num2_yongan	851	64.854	62.0341	44.6066	30.2134	19.6485
Unigene76408_num2_yongan	169	326.573	223.373	350.078	98.2569	39.262
Unigene50470_num2_yongan	738	74.3495	24.7766	24.0964	15.2423	13.3065
Unigene130203_num2_yongan	297	184.747	109.23	130.115	202.901	175.153
Unigene123776_num2_yongan	266	206.278	131.939	98.9953	34.2338	25.9424
Unigene67126_num2_yongan	158	347.278	218.391	261.899	125.439	48.7147
Unigene14_num2_yongan	335	163.791	125.012	135.773	101.535	71.3045
Unigene133936_num2_yongan	323	169.876	112.308	127.053	64.6771	23.0078
Unigene46577_num2_yongan	286	191.853	256.768	652.878	880.278	636.615
Unigene89680_num2_yongan	188	291.861	185.11	261.945	188.05	135.529
Unigene143860_num2_yongan	526	104.315	104.849	155.388	183.305	113.531
Unigene102707_num2_yongan	209	262.535	32.4555	53.9974	12.8148	11.4292
Unigene50222_num2_yongan	2085	26.3165	25.0365	26.0793	25.5626	26.6048
Unigene146196_num2_yongan	1307	41.9816	52.5759	57.3026	69.4676	101.534
Unigene18163_num2_yongan	487	112.669	112.034	85.6715	67.6448	34.3345
Unigene136695_num2_yongan	350	156.771	144.09	161.221	104.836	60.6654
Unigene145559_num2_yongan	731	75.0614	95.6176	67.8354	140.326	189.164
Unigene12549_num2_yongan	763	71.4928	69.5752	91.4347	81.788	110.617
Unigene87588_num2_yongan	185	294.86	100.433	212.585	66.5954	48.7783
Unigene29058_num2_yongan	413	132.08	169.241	211.98	315.818	350.24
Unigene50658_num2_yongan	322	169.407	177.686	254.895	185.484	140.124
Unigene9887_num2_yongan	282	193.436	93.0781	88.5277	31.3417	35.7646
Unigene39082_num2_yongan	1673	32.6055	43.8945	42.3136	22.4125	12.5329
Unigene67456_num2_yongan	158	345.247	164.26	199.13	57.6342	36.956
Unigene77506_num2_yongan	170	320.877	886.5	637.699	861.78	651.038
Unigene94989_num2_yongan	196	278.311	221.191	249.509	129.815	62.2904
Unigene63934_num2_yongan	154	354.214	97.6689	124.358	50.4354	27.5752
Unigene93897_num2_yongan	194	281.181	141.38	40.5445	113.206	125.865
Unigene143422_num2_yongan	503	108.447	60.9779	95.1844	64.4281	62.7911
Unigene127129_num2_yongan	281	194.125	232.999	74.2385	94.3598	21.724
Unigene76957_num2_yongan	170	320.877	237.672	233.354	115.009	59.3272
Unigene127806_num2_yongan	284	192.074	106.961	242.038	258.399	102.8
Unigene5889_num2_yongan	158	345.247	274.389	205.623	252.573	147.824
Unigene13614_num2_yongan	995	54.8231	39.1253	39.8695	37.1462	31.7426
Unigene89991_num2_yongan	188	290.154	183.542	158.258	250.734	223.058
Unigene29645_num2_yongan	1021	53.4271	29.1744	35.8396	25.7074	22.8758
Unigene53465_num2_yongan	609	89.5715	70.7037	67.9475	83.999	63.6289
Unigene125231_num2_yongan	272	200.548	162.641	201.167	64.988	30.2491
Unigene144151_num2_yongan	545	99.5012	116.345	144.951	104.183	80.8408
Unigene96046_num2_yongan	198	273.88	192.146	179.628	43.2856	21.4474
Unigene94641_num2_yongan	196	276.674	276.865	301.853	180.375	120.518
Unigene145993_num2_yongan	958	56.6056	56.6447	65.6837	72.1294	76.1879
Unigene65401_num2_yongan	155	349.859	386.252	417	146.874	51.3699
Unigene87_num2_yongan	524	103.489	71.4791	73.7484	67.9796	56.7291
Unigene36085_num2_yongan	1403	38.6516	31.9516	32.6627	34.9343	33.8621
Unigene146038_num2_yongan	994	54.5555	40.3515	68.1215	47.9614	16.0208
Unigene1625_num2_yongan	834	65.0218	58.3478	12.7116	14.4512	4.77358
Unigene106605_num2_yongan	217	249.899	237.84	256.882	180.199	139.433
Unigene145453_num2_yongan	701	77.3583	103.075	128.793	109.653	106.013
Unigene44536_num2_yongan	1210	44.8166	27.2985	32.5026	19.0358	7.89653
Unigene94936_num2_yongan	196	276.674	130.909	111.668	143.48	155.726
Unigene142547_num2_yongan	466	116.369	74.6798	109.347	51.152	33.6036
Unigene992_num2_yongan	287	188.948	180.858	176.354	153.045	207.15
Unigene82104_num2_yongan	177	306.374	193.282	216.397	48.4211	20.993
Unigene63998_num2_yongan	154	352.131	296.837	321.998	220.872	158.557
Unigene8029_num2_yongan	647	83.8147	67.9186	62.8997	43.8793	46.3546
Unigene24472_num2_yongan	575	94.3098	68.2167	48.1751	68.0054	31.3877
Unigene3328_num2_yongan	291	186.351	178.372	22.3288	26.6909	20.9775
Unigene145086_num2_yongan	634	85.5333	65.5899	56.6377	43.5117	33.4904
Unigene7523_num2_yongan	1013	53.5322	45.9996	40.5114	47.5906	41.1348
Unigene122530_num2_yongan	262	206.978	183.482	225.814	199.339	124.601
Unigene18677_num2_yongan	675	80.338	78.2089	54.7174	24.6006	20.0533
Unigene35876_num2_yongan	711	76.2702	74.6637	70.2245	45.58	57.8604
Unigene54665_num2_yongan	386	140.487	139.056	202.887	358.031	305.979
Unigene28240_num2_yongan	434	124.95	129.113	141.049	209.203	261.742
Unigene97953_num2_yongan	201	269.792	316.931	326.671	603.616	656.265
Unigene60982_num2_yongan	151	359.127	353.515	543.55	411.499	284.746
Unigene134723_num2_yongan	330	164.328	158.185	141.975	138.784	76.4062
Unigene77324_num2_yongan	170	318.989	298.391	132.77	61.4432	46.8373
Unigene21909_num2_yongan	585	92.6977	59.9926	23.9681	51.2767	53.5359
Unigene145975_num2_yongan	938	57.8125	52.5074	60.8862	59.1052	55.742
Unigene7424_num2_yongan	717	75.632	77.3296	65.3442	78.8173	88.8405
Unigene40167_num2_yongan	904	59.6319	43.39	11.349	3.55526	1.76158
Unigene146175_num2_yongan	1241	43.4386	29.9437	29.7617	22.8766	22.0285
Unigene105168_num2_yongan	214	251.903	11.0251	153.413	138.921	147.588
Unigene145516_num2_yongan	719	74.9753	79.9857	91.3225	89.0281	140.273
Unigene4067_num2_yongan	242	222.757	149.898	185.123	67.5107	54.837
Unigene141191_num2_yongan	425	126.841	90.9053	109.435	98.9393	111.785
Unigene39627_num2_yongan	243	221.841	218.461	175.918	103.605	86.2859
Unigene138095_num2_yongan	368	146.487	149.865	144.971	102.619	91.5957
Unigene95650_num2_yongan	197	273.641	190.127	164.916	44.8648	28.2926
Unigene122265_num2_yongan	261	206.541	231.644	218.817	115.957	124.062
Unigene49467_num2_yongan	685	78.6967	37.4572	43.9337	40.6632	30.9969
Unigene499_num2_yongan	790	68.237	47.4115	19.4801	5.76342	3.35963
Unigene140954_num2_yongan	419	128.657	51.3825	86.5162	193.042	229.305
Unigene133894_num2_yongan	323	166.896	192.658	183.168	241.295	264.589
Unigene122693_num2_yongan	262	205.753	208.246	19.5792	8.178	2.02604
Unigene11593_num2_yongan	2618	20.4684	24.7833	22.8599	24.9619	26.5614
Unigene107471_num2_yongan	219	244.687	197.961	206.127	199.343	184.212
Unigene140897_num2_yongan	418	128.197	117.122	121.085	144.167	208.265
Unigene36291_num2_yongan	482	111.175	77.0957	55.3418	63.3455	53.4126
Unigene4208_num2_yongan	655	81.8113	15.3089	20.8845	25.3518	25.1229
Unigene139289_num2_yongan	386	138.825	148.225	122.264	160.975	121.016
Unigene137766_num2_yongan	363	147.621	119.431	139.431	137.235	125.76
Unigene31399_num2_yongan	782	68.5248	60.342	59.4754	56.8538	59.3951
Unigene9036_num2_yongan	172	311.549	248.626	226.664	383.058	361.083
Unigene39375_num2_yongan	1201	44.6181	41.9914	24.4884	18.7324	10.1656
Unigene139915_num2_yongan	397	134.978	107.717	106.816	128.855	86.2419
Unigene90014_num2_yongan	188	285.034	224.329	234.659	170.955	81.8821
Unigene78223_num2_yongan	171	313.371	179.368	357.983	327.347	192.462
Unigene145188_num2_yongan	649	82.5676	73.6168	80.0948	74.2824	55.6177
Unigene121173_num2_yongan	257	208.507	182.461	157.02	183.416	235.462
Unigene45904_num2_yongan	1262	42.4615	36.2226	21.9498	34.1684	31.9671
Unigene86899_num2_yongan	184	291.23	328.581	157.982	187.772	105.299
Unigene30765_num2_yongan	1022	52.4329	38.6688	43.5009	33.5442	17.6594
Unigene138182_num2_yongan	369	145.221	81.5231	63.9482	50.0819	40.2792
Unigene91122_num2_yongan	190	282.034	69.8499	39.5981	38.06	37.7163
Unigene39411_num2_yongan	601	89.162	84.8943	13.0876	6.23895	2.64969
Unigene109053_num2_yongan	223	240.298	178.54	300.578	312.267	353.485
Unigene110303_num2_yongan	226	235.688	199.659	192.177	255.979	267.76
Unigene129473_num2_yongan	293	181.794	-	-	13.7114	-
Unigene94706_num2_yongan	196	271.763	645.517	750.271	1356.91	1267.47
Unigene141415_num2_yongan	430	123.873	69.2723	67.6015	98.4117	38.8858
Unigene3818_num2_yongan	419	127.125	156.963	142.833	125.925	161.527
Unigene144996_num2_yongan	622	85.6359	123.753	11.5461	6.45891	5.97388
Unigene115242_num2_yongan	239	222.868	173.991	123.057	177.059	225.433
Unigene140776_num2_yongan	415	128.351	27.7155	40.3788	31.6232	40.9309
Unigene104264_num2_yongan	212	251.252	36.1696	75.8172	29.057	57.5892
Unigene144506_num2_yongan	572	93.1215	89.714	108.813	201.34	276.083
Unigene78989_num2_yongan	173	307.893	202.865	227.33	80.5036	41.4225
Unigene90380_num2_yongan	189	281.828	53.0547	25.3321	53.8493	44.9373
Unigene126761_num2_yongan	279	190.916	177.587	246.375	501.1	148.402
Unigene31349_num2_yongan	1064	49.76	37.9739	51.4261	33.9821	24.9447
Unigene46854_num2_yongan	563	94.0402	118.388	21.8675	15.6987	9.89988
Unigene142788_num2_yongan	475	111.462	98.1003	95.0355	93.0355	120.692
Unigene92779_num2_yongan	193	274.325	116.135	139.983	102.691	27.5037
Unigene118701_num2_yongan	249	212.629	183.586	190.907	84.974	47.9659
Unigene81365_num2_yongan	176	300.822	78.7575	159.333	83.6967	36.1924
Unigene103604_num2_yongan	211	250.922	173.319	408.436	418.88	309.437
Unigene24999_num2_yongan	669	79.14	68.3301	55.2081	29.6254	13.092
Unigene24849_num2_yongan	248	213.486	260.435	158.581	86.3966	59.9315
Unigene102377_num2_yongan	209	253.324	117.122	160.356	161.467	115.562
Unigene127981_num2_yongan	286	185.121	277.391	151.86	83.3455	77.9529
Unigene95468_num2_yongan	197	268.754	203.601	315.944	316.773	373.192
Unigene778_num2_yongan	158	335.093	231.458	227.268	340.72	332.604
Unigene107356_num2_yongan	219	241.756	156.214	137.418	83.1616	55.7484
Unigene117036_num2_yongan	244	216.986	91.8609	128.945	85.6176	42.4223
Unigene469_num2_yongan	239	221.526	220.883	273.301	215.16	196.56
Unigene3778_num2_yongan	857	61.4046	18.5832	23.9429	50.6282	71.2305
Unigene104898_num2_yongan	214	245.905	95.0916	55.9319	46.307	27.2853
Unigene146252_num2_yongan	1770	29.7309	32.3248	32.0731	27.6908	19.7934
Unigene36526_num2_yongan	1128	46.6523	46.0162	14.5525	12.1093	13.1764
Unigene140384_num2_yongan	406	129.615	90.801	105.291	125.999	185.003
Unigene72167_num2_yongan	164	320.877	240.973	112.604	111.051	55.0243
Unigene85236_num2_yongan	181	290.739	158.052	117.144	36.993	30.7936
Unigene98805_num2_yongan	202	260.514	273.022	328.44	407.048	258.842
Unigene139671_num2_yongan	392	134.244	121.129	116.03	79.2556	50.7802
Unigene40041_num2_yongan	1681	31.305	36.4924	28.8886	20.8719	17.6835
Unigene14768_num2_yongan	553	95.1605	40.5317	39.5786	34.3868	26.8771
Unigene144757_num2_yongan	596	88.2949	90.5548	34.4279	26.5133	9.79705
Unigene47832_num2_yongan	382	137.759	164.446	179.049	64.5034	47.9407
Unigene3875_num2_yongan	1048	50.2135	12.945	18.9266	12.0114	18.9941
Unigene140351_num2_yongan	406	129.615	147.461	122.979	84.4388	64.7185
Unigene113672_num2_yongan	235	223.931	84.0841	138.249	54.7056	15.8117
Unigene116120_num2_yongan	241	218.356	99.1231	103.588	75.5701	101.319
Unigene121316_num2_yongan	257	204.762	240.987	235.53	136.52	79.5201
Unigene114301_num2_yongan	236	222.982	121.218	117.376	90.7896	53.9819
Unigene127065_num2_yongan	281	187.273	138.54	186.205	127.719	102.009
Unigene129043_num2_yongan	291	180.838	118.577	145.725	115.047	58.3722
Unigene146247_num2_yongan	1654	31.8161	31.9172	36.3901	35.3004	57.2864
Unigene62093_num2_yongan	152	346.209	304.623	107.995	51.099	36.6686
Unigene84997_num2_yongan	181	290.739	278.628	228.619	140.573	87.9816
Unigene107286_num2_yongan	219	240.291	219.508	178.019	325.309	382.968
Unigene133973_num2_yongan	324	162.419	112.871	158.326	244.684	205.612
Unigene57011_num2_yongan	383	137.399	20.7908	-	-	-
Unigene31912_num2_yongan	804	65.4524	106.377	19.1409	15.3236	19.8068
Unigene140397_num2_yongan	407	129.297	63.0422	56.2971	53.9607	28.6931
Unigene53914_num2_yongan	437	120.421	18.8966	22.6946	34.3214	49.1952
Unigene129908_num2_yongan	295	178.386	75.9798	59.1226	23.6053	35.9879
Unigene138262_num2_yongan	370	141.359	361.877	175.613	353.245	327.101
Unigene61420_num2_yongan	151	346.377	373.047	332.925	228.808	121.281
Unigene144058_num2_yongan	539	97.0369	86.9992	78.6753	40.7458	27.0828
Unigene24017_num2_yongan	306	170.924	-	44.7038	2.62578	2.60207
Unigene2165_num2_yongan	338	154.742	201.559	179.086	164.818	146.84
Unigene35431_num2_yongan	595	87.904	52.045	66.0977	55.8165	39.7001
Unigene40693_num2_yongan	512	102.154	94.4671	90.1715	139.669	168.474
Unigene41558_num2_yongan	276	189.503	11.7541	17.347	14.5559	5.76981
Unigene124398_num2_yongan	269	194.435	208.309	448.774	240.947	127.279
Unigene125082_num2_yongan	272	192.29	206.012	218.769	180.194	172.712
Unigene109734_num2_yongan	224	233.495	28.9655	94.6562	163.806	106.638
Unigene91296_num2_yongan	190	275.278	290.265	354.583	331.263	328.272
Unigene133004_num2_yongan	316	165.515	131.595	204.541	183.073	136.905
Unigene106749_num2_yongan	218	239.921	48.7027	293.353	298.544	103.486
Unigene129994_num2_yongan	296	176.699	132.516	162.904	114.913	48.4196
Unigene123561_num2_yongan	266	196.627	111.982	95.1384	31.2132	13.969
Unigene7909_num2_yongan	1865	28.0444	14.3903	35.9404	26.9984	28.0354
Unigene142453_num2_yongan	463	112.965	85.3553	188.35	208.826	135.858
Unigene140027_num2_yongan	399	131.085	119.004	89.1386	63.0977	38.5811
Unigene136715_num2_yongan	350	149.437	192.963	154.381	86.4706	51.5656
Unigene19079_num2_yongan	261	200.394	32.7691	103.512	3.0785	1.0169
Unigene89158_num2_yongan	187	279.695	228.683	71.3228	42.9673	36.9021
Unigene8092_num2_yongan	1226	42.6614	48.3518	16.7366	22.9381	17.9683
Unigene86329_num2_yongan	183	285.808	135.374	209.302	127.329	129.08
Unigene140564_num2_yongan	410	127.568	119.407	109.268	103.212	79.6233
Unigene90414_num2_yongan	189	276.735	226.263	332.937	174.302	134.812
Unigene115948_num2_yongan	241	215.693	290.027	29.7994	23.3378	9.91162
Unigene4321_num2_yongan	2211	23.5106	23.7431	26.9132	36.0982	45.7357
Unigene109712_num2_yongan	224	232.063	211.975	167.938	154.241	136.26
Unigene103425_num2_yongan	211	246.36	159.342	162.078	119.317	74.2145
Unigene11474_num2_yongan	1844	28.1898	23.6705	15.7639	15.9768	9.3556
Unigene136116_num2_yongan	344	151.11	133.744	151.109	109	84.0983
Unigene48203_num2_yongan	338	153.793	164.912	144.685	391.443	566.943
Unigene6958_num2_yongan	268	193.963	192.579	210.55	226.856	216.884
Unigene66796_num2_yongan	157	331.096	251.717	359.41	240.535	125.098
Unigene18223_num2_yongan	350	148.52	125.552	116.274	97.1838	57.6321
Unigene34192_num2_yongan	283	183.682	108.381	129.301	60.5692	18.757
Unigene8792_num2_yongan	1120	46.4125	51.6113	69.3128	49.5006	29.6218
Unigene140795_num2_yongan	415	125.258	353.906	340.336	263.957	207.213
Unigene146171_num2_yongan	1222	42.5385	45.3726	26.5863	13.8079	12.1629
Unigene109644_num2_yongan	224	232.063	117.179	172.519	275.003	334.134
Unigene5722_num2_yongan	458	113.498	99.1658	91.0961	62.5715	74.7555
Unigene112356_num2_yongan	231	225.03	103.414	34.0503	26.667	17.2345
Unigene80585_num2_yongan	175	297.04	195.491	304.854	163.759	131.947
Unigene123158_num2_yongan	264	196.902	221.191	252.602	102.465	47.2512
Unigene99676_num2_yongan	204	254.814	121.438	41.9098	61.7058	20.8166
Unigene16236_num2_yongan	952	54.6029	50.4961	27.3012	29.8213	50.7404
Unigene141675_num2_yongan	437	118.218	76.9361	93.126	72.9329	43.7291
Unigene9064_num2_yongan	269	192.049	219.273	61.0231	57.7476	28.6131
Unigene131926_num2_yongan	308	167.731	161.824	136.571	117.393	72.3848
Unigene5467_num2_yongan	248	208.311	126.055	198.571	71.2772	44.9487
Unigene144172_num2_yongan	548	94.2721	69.425	53.0449	43.0091	42.1364
Unigene146260_num2_yongan	2177	23.7304	18.1532	21.9925	20.2994	13.5327
Unigene8715_num2_yongan	212	243.685	788.777	1130.8	674.627	602.183
Unigene106343_num2_yongan	217	238.07	241.917	395.567	351.758	426.859
Unigene120082_num2_yongan	253	204.194	190.009	66.234	70.9272	43.0113
Unigene74193_num2_yongan	166	311.212	268.272	331.683	171.024	143.898
Unigene50013_num2_yongan	362	142.71	20.3675	15.1153	2.21958	2.19954
Unigene123241_num2_yongan	264	195.686	196.614	242.239	141.016	75.4009
Unigene83861_num2_yongan	179	288.61	199.361	355.357	302.243	225.377
Unigene71610_num2_yongan	163	316.939	5.42801	94.4127	123.234	97.6973
Unigene81640_num2_yongan	176	293.529	139.082	122.415	100.436	91.9891
Unigene2326_num2_yongan	893	57.8512	54.8231	60.8907	44.9881	38.3405
Unigene65446_num2_yongan	156	331.161	419.696	265.257	108.162	85.0677
Unigene134851_num2_yongan	331	156.076	108.702	85.7542	68.7779	52.9218
Unigene131019_num2_yongan	302	171.063	126.953	150.609	136.575	105.461
Unigene58859_num2_yongan	936	55.1935	43.167	44.2094	24.8944	17.8642
Unigene110720_num2_yongan	227	227.582	110.433	39.17	24.7772	17.5382
Unigene15211_num2_yongan	440	117.412	53.6221	160.111	221.568	124.864
Unigene122704_num2_yongan	262	197.18	150.838	172.297	86.8912	44.5729
Unigene146256_num2_yongan	1836	28.1379	70.1965	101.701	101.092	106.251
Unigene42779_num2_yongan	266	194.215	85.3721	66.854	21.1444	13.969
Unigene39024_num2_yongan	1060	48.4342	55.9238	39.3604	32.089	6.51008
Unigene74224_num2_yongan	166	309.279	589.843	263.698	159.73	121.514
Unigene1503_num2_yongan	305	168.329	97.6626	116.611	68.4941	58.3034
Unigene129900_num2_yongan	295	174.035	108.971	89.2636	99.8686	84.5717
Unigene10809_num2_yongan	451	113.836	20.2718	28.0563	25.5358	35.8982
Unigene32200_num2_yongan	872	58.8764	97.4053	87.0647	51.9073	44.4381
Unigene146094_num2_yongan	1069	48.0264	59.3154	54.3847	46.6008	45.1869
Unigene1681_num2_yongan	361	142.217	131.53	107.048	109.803	91.1661
Unigene126259_num2_yongan	277	185.344	252.334	182.721	175.975	139.892
Unigene126917_num2_yongan	280	183.358	148.514	108.702	69.827	48.3427
Unigene89322_num2_yongan	187	274.547	250.762	267.003	449.724	286.701
Unigene58810_num2_yongan	817	62.84	38.986	24.6965	14.7519	12.3447
Unigene28654_num2_yongan	696	73.7647	78.8153	117.925	87.7372	85.801
Unigene104255_num2_yongan	212	242.171	175.284	238.743	155.392	77.6202
Unigene91936_num2_yongan	191	268.797	213.085	209.487	161.259	119.504
Unigene23009_num2_yongan	525	97.791	80.3311	85.3331	123.457	130.431
Unigene133450_num2_yongan	319	160.941	68.4144	48.2422	29.3857	18.3042
Unigene138588_num2_yongan	375	136.907	141.562	100.315	59.2796	30.4338
Unigene140498_num2_yongan	409	125.526	107.441	130.439	94.9517	65.5416
Unigene58927_num2_yongan	1856	27.6618	16.8436	16.7675	22.2229	18.0182
Unigene26228_num2_yongan	1261	40.7139	39.2917	43.9345	39.5054	33.6763
Unigene112325_num2_yongan	231	222.252	29.3645	227.989	90.4359	16.0855
Unigene3410_num2_yongan	233	220.344	34.1755	91	143.685	183.396
Unigene145909_num2_yongan	875	58.3079	38.7611	35.1755	79.8897	56.4188
Unigene127093_num2_yongan	281	181.564	178.422	208.111	142.969	86.8962
Unigene5514_num2_yongan	721	70.762	44.995	44.1116	63.8927	67.7332
Unigene46517_num2_yongan	407	125.355	34.0573	47.8945	33.5609	27.3889
Unigene500_num2_yongan	420	121.475	81.4546	103.409	48.4644	48.0268
Unigene133482_num2_yongan	319	159.935	141.451	111.493	82.2799	48.2566
Unigene31863_num2_yongan	400	127.548	303.032	171.847	178.776	196.404
Unigene27922_num2_yongan	682	74.8085	60.1087	67.1933	34.1659	14.3991
Unigene145226_num2_yongan	656	77.7734	55.2978	54.7383	64.0994	78.8951
Unigene131404_num2_yongan	305	167.277	220.466	136.794	183.529	98.3326
Unigene111311_num2_yongan	228	223.769	201.789	160.492	70.4814	33.7584
Unigene70438_num2_yongan	161	314.898	238.136	295.253	477.435	425.317
Unigene82813_num2_yongan	178	284.823	111.01	170.992	72.2237	79.0269
Unigene107517_num2_yongan	219	231.5	88.8805	126.487	53.8105	33.9338
Unigene145734_num2_yongan	791	64.0942	46.233	38.4786	52.4824	42.6134
Unigene8799_num2_yongan	179	283.232	143.342	162.395	155.61	115.654
Unigene12684_num2_yongan	258	196.506	211.475	196.177	252.258	279.813
Unigene130205_num2_yongan	297	170.702	119.16	137.024	99.1961	85.7894
Unigene30126_num2_yongan	218	232.562	239.455	189.817	99.5146	71.8314
Unigene55794_num2_yongan	1107	45.7981	11.1894	15.1375	14.2746	17.0228
Unigene69545_num2_yongan	161	314.898	703.416	38.2342	41.5884	16.4852
Unigene129942_num2_yongan	296	171.279	180.341	201.031	123.057	86.0793
Unigene131736_num2_yongan	307	165.142	163.312	104.712	110.796	77.8078
Unigene135274_num2_yongan	335	151.339	172.551	36.7505	84.746	36.4445
Unigene22236_num2_yongan	1150	44.0857	28.4664	25.5744	15.604	10.6164
Unigene105003_num2_yongan	214	236.909	214.99	239.708	168.958	49.6096
Unigene116389_num2_yongan	242	209.498	305.89	258.608	283.324	287.346
Unigene43328_num2_yongan	1061	47.7837	50.3118	30.9429	23.7285	23.7644
Unigene9460_num2_yongan	480	105.622	47.3104	49.8726	22.8771	8.2941
Unigene143475_num2_yongan	506	100.195	46.6279	47.9859	41.286	47.732
Unigene73141_num2_yongan	165	307.264	216.276	468.414	228.872	381.227
Unigene25428_num2_yongan	726	69.8326	20.7176	42.8657	53.1232	34.3645
Unigene115844_num2_yongan	241	210.367	181.114	201.501	123.357	120.041
Unigene25_num2_yongan	816	61.7373	68.3091	52.3872	58.4236	54.6435
Unigene131434_num2_yongan	305	165.173	143.11	125.581	78.1535	66.1352
Unigene140402_num2_yongan	407	123.778	102.897	89.067	101.341	83.4708
Unigene53544_num2_yongan	857	58.7837	47.8344	36.3133	19.3762	15.1752
Unigene53528_num2_yongan	2060	24.4552	29.6353	45.8192	23.9226	22.8047
Unigene59217_num2_yongan	591	85.2413	42.4168	17.3596	24.0185	12.1254
Unigene145912_num2_yongan	876	57.5087	45.7869	37.8681	55.6449	31.51
Unigene10695_num2_yongan	590	85.3858	56.9849	70.7153	35.8619	13.4955
Unigene67245_num2_yongan	158	318.846	339.72	43.2891	10.1707	5.03945
Unigene106924_num2_yongan	218	231.09	44.6441	47.062	66.3431	84.0063
Unigene133529_num2_yongan	320	157.43	118.89	94.0455	71.1422	51.4234
Unigene78794_num2_yongan	172	292.893	135.458	87.4842	54.5002	27.7756
Unigene10230_num2_yongan	789	63.85	55.3212	23.4057	17.6516	22.5381
Unigene8096_num2_yongan	1257	40.0777	34.4897	43.2581	36.0089	35.2615
Unigene134555_num2_yongan	329	153.123	13.4463	64.4468	126.181	20.9747
Unigene101251_num2_yongan	207	243.37	242.206	211.468	134.562	76.9308
Unigene144153_num2_yongan	546	92.2667	99.9277	129.653	156.97	182.288
Unigene25933_num2_yongan	1350	37.0791	31.2399	45.5978	36.9009	45.808
Unigene135103_num2_yongan	333	150.321	201.928	173.559	230.832	148.248
Unigene108194_num2_yongan	221	226.501	258.891	235.211	202.387	206.564
Unigene122408_num2_yongan	261	191.788	258.763	210.956	72.8578	59.9971
Unigene37860_num2_yongan	1759	28.4575	30.0119	31.3015	33.65	29.2722
Unigene47325_num2_yongan	499	100.314	27.7782	39.0643	39.7182	15.4247
Unigene140060_num2_yongan	400	125.142	58.247	64.122	38.8353	23.2235
Unigene52515_num2_yongan	581	86.1562	48.223	51.2093	26.2759	21.9273
Unigene115256_num2_yongan	239	209.442	117.228	21.4634	6.72375	6.66304
Unigene92212_num2_yongan	192	260.712	198.151	229.77	61.3776	27.647
Unigene124689_num2_yongan	270	185.395	232.66	241.922	187.481	92.4024
Unigene136297_num2_yongan	345	145.092	200.034	209.155	268.606	424.658
Unigene132962_num2_yongan	315	158.91	175.081	113.995	79.9237	160.089
Unigene93618_num2_yongan	194	258.024	240.194	170.992	226.412	214.791
Unigene139655_num2_yongan	392	127.696	173.793	175.354	174.226	184.163
Unigene37487_num2_yongan	2525	19.8245	14.7169	26.5461	30.3363	23.3352
Unigene126909_num2_yongan	280	178.774	633.028	238.167	83.2184	15.1663
Unigene35089_num2_yongan	459	109.056	41.122	43.9587	15.7547	20.8166
Unigene76_num2_yongan	431	116.141	60.9003	64.2707	69.5984	33.2534
Unigene14675_num2_yongan	725	69.0438	62.6454	54.2457	59.4766	65.163
Unigene7609_num2_yongan	518	96.6346	79.1392	97.0495	87.3806	64.5595
Unigene13137_num2_yongan	248	201.842	127.244	193.055	78.8369	54.5805
Unigene8972_num2_yongan	358	139.823	182.884	15.2842	7.48127	5.1896
Unigene7742_num2_yongan	468	106.959	154.393	32.8831	32.048	30.6244
Unigene127620_num2_yongan	284	176.256	133.961	296.225	255.57	416.808
Unigene133714_num2_yongan	321	155.94	87.2821	125.714	79.2642	48.7827
Unigene56882_num2_yongan	425	117.026	189.444	183.464	95.7884	41.8413
Unigene23559_num2_yongan	544	91.4262	17.8905	40.862	23.1397	24.3944
Unigene72455_num2_yongan	164	303.268	181.629	204.356	31.029	12.9469
Unigene89458_num2_yongan	188	264.553	183.542	200.097	152.435	87.5292
Unigene102885_num2_yongan	210	236.837	228.915	11.3995	5.10151	8.84704
Unigene117262_num2_yongan	245	203.004	185.379	160.523	146.486	73.6651
Unigene765_num2_yongan	212	234.603	428.471	17.7444	13.8968	11.2675
Unigene78712_num2_yongan	172	289.162	150.89	194.851	199.315	100.301
Unigene20480_num2_yongan	642	77.4702	53.288	48.4743	32.9572	30.5926
Unigene59125_num2_yongan	1157	42.9869	27.2745	48.1792	24.769	20.4162
Unigene64718_num2_yongan	155	320.877	308.241	357.428	222.903	164.384
Unigene122752_num2_yongan	263	189.11	24.6703	24.7061	40.7345	38.3484
Unigene137179_num2_yongan	356	139.708	218.706	90.2991	62.4434	35.7858
Unigene7927_num2_yongan	1341	37.0886	44.8651	33.1528	27.3621	27.313
Unigene97784_num2_yongan	201	247.442	271.445	265.42	246.51	179.582
Unigene145937_num2_yongan	899	55.3235	58.7219	77.6026	97.4196	71.4455
Unigene104788_num2_yongan	214	232.411	192.939	214.139	147.682	131.465
Unigene143884_num2_yongan	528	94.1967	83.226	67.3604	52.247	50.2673
Unigene143789_num2_yongan	522	95.2794	82.4877	57.6524	62.0831	31.0155
Unigene139653_num2_yongan	392	126.877	109.843	200.654	144.847	77.1859
Unigene107350_num2_yongan	219	227.104	192.574	145.226	57.4794	42.4173
Unigene137685_num2_yongan	362	137.392	211.822	129.425	142.053	104.845
Unigene2389_num2_yongan	350	142.102	19.3806	118.229	3.82613	6.82486
Unigene56681_num2_yongan	338	147.148	130.882	131.532	137.084	134.276
Unigene112452_num2_yongan	231	215.307	30.6412	90.3074	55.6529	50.5545
Unigene30065_num2_yongan	219	227.104	211.428	262.344	406.024	459.319
Unigene141332_num2_yongan	428	116.205	1.37814	22.3728	0.62577	-
Unigene107422_num2_yongan	219	227.104	223.548	295.137	168.769	101.802
Unigene4089_num2_yongan	304	163.605	114.476	88.8708	88.1018	48.0185
Unigene137124_num2_yongan	355	140.101	184.43	169.547	202.192	131.584
Unigene65048_num2_yongan	155	320.877	260.673	357.428	203.896	118.151
Unigene21673_num2_yongan	761	65.3559	98.0489	65.1612	45.7527	20.2284
Unigene135320_num2_yongan	335	147.507	156.705	144.96	149.505	143.401
Unigene105977_num2_yongan	216	228.773	182.961	166.242	38.4385	29.4901
Unigene4233_num2_yongan	251	196.872	180.948	134.886	115.241	75.0764
Unigene15663_num2_yongan	431	114.652	142.329	165.834	103.776	86.2124
Unigene49140_num2_yongan	1424	34.7015	66.6888	19.2126	4.51398	2.79576
Unigene134145_num2_yongan	325	152.046	106.172	75.7626	100.539	70.2319
Unigene70376_num2_yongan	161	306.925	287.594	278.26	216.26	179.688
Unigene123821_num2_yongan	267	185.075	169	190.845	216.671	163.024
Unigene134183_num2_yongan	325	152.046	125.228	107.33	60.9827	58.7988
Unigene66939_num2_yongan	157	314.745	285.529	237.428	93.8256	49.025
Unigene130961_num2_yongan	302	163.626	110.352	104.18	84.251	72.0653
Unigene82337_num2_yongan	177	279.181	49.9867	233.786	220.921	85.4714
Unigene15254_num2_yongan	615	80.3496	49.3934	53.3828	50.9529	47.0403
Unigene86108_num2_yongan	182	271.511	218.761	319.435	306.091	319.368
Unigene37048_num2_yongan	471	104.915	78.2701	61.7168	23.8829	11.2701
Unigene7933_num2_yongan	683	72.3499	74.2702	48.5687	34.1159	28.7561
Unigene116484_num2_yongan	242	204.194	181.584	186.537	141.662	140.383
Unigene1704_num2_yongan	1150	42.6905	29.4922	19.0321	30.9751	51.0051
Unigene120000_num2_yongan	253	194.048	139.884	137.875	132.327	121.69
Unigene80297_num2_yongan	174	282.15	84.7476	135.614	129.297	103.724
Unigene58370_num2_yongan	781	62.8606	52.4893	14.45	7.20156	6.11703
Unigene7030_num2_yongan	172	285.431	288.063	272.394	180.629	146.593
Unigene113483_num2_yongan	234	209.804	146.201	94.9955	48.0719	13.6108
Unigene145866_num2_yongan	854	57.4873	312.189	231.86	237.408	217.861
Unigene59334_num2_yongan	1964	24.997	69.8262	60.0735	56.5933	53.5147
Unigene54339_num2_yongan	303	162.027	18.4934	25.9592	21.2142	28.0302
Unigene29071_num2_yongan	746	65.8098	40.3244	45.3839	25.1314	25.2603
[truncated: 63,536 more rows]
