# Supplementary material for: Transcriptome analysis of stem development in the tumourous stem mustard Brassica juncea var. tumida Tsen et Lee by RNA sequencing
Source: BMC Plant Biol. 2012 Apr 21;12:53. doi: 10.1186/1471-2229-12-53 (PMC3349559; doi:10.1186/1471-2229-12-53)
Supplement: Additional file 5 — Table S5 Discription of thirteen screened out genes. Expression ratios absolute values > 10 in six comparison groups were used for rule. [file 1471-2229-12-53-S5.XLS]

## Sheet: Sheet1
Gene ID	Length(bp)	Evalue	Genebank Accession NO.	Discription
Unigene57011_num2_yongan	383
Unigene117048_num2_yongan	244
Unigene48710_num2_yongan	247
Unigene144690_num2_yongan	590	2e-63	EFH61576.1	NLI interacting factor family protein [Arabidopsis lyrata subsp. lyrata]
Unigene29969_num2_yongan	211
Unigene142399_num2_yongan	461	1e-31	EFH53111.1	phytochrome kinase substrate 1 [Arabidopsis lyrata subsp. lyrata]
Unigene33685_num2_yongan	382	2e-31	AAS76722.1	At3g20340 [Arabidopsis thaliana]
Unigene121390_num2_yongan	257	7e-15	EFH49548.1	sulfotransferase family protein [Arabidopsis lyrata subsp. lyrata]
Unigene80182_num2_yongan	174
Unigene143790_num2_yongan	522	2e-26	ABK32176.1	At3g62990 [Arabidopsis thaliana]
Unigene140028_num2_yongan	399	5e-43	NP_201280.1	ABR1 (ABA REPRESSOR1); DNA binding / transcription factor [Arabidopsis thaliana]
Unigene59096_num2_yongan	4715	0	AAC28221.1	similar to reverse transcriptases [Arabidopsis thaliana]
Unigene58509_num2_yongan	809	6e-07	XP_002904468.1	mucin-like protein [Phytophthora infestans T30-4]
