# Supplementary material for: Transcriptome analysis of stem development in the tumourous stem mustard Brassica juncea var. tumida Tsen et Lee by RNA sequencing
Source: BMC Plant Biol. 2012 Apr 21;12:53. doi: 10.1186/1471-2229-12-53 (PMC3349559; doi:10.1186/1471-2229-12-53)
Supplement: Additional file 6 — Table S6 KO's assigned of screening 1024 different genes. [file 1471-2229-12-53-S6.XLS]

## Sheet: Sheet1
	Pathway	pathway annotation	Pathway ID	Related sub-pathway Id and Gene's name
1	Metabolic pathways	47	ko01100	ko:K00020 E1.1.1.31; 3-hydroxyisobutyrate dehydrogenase [EC:1.1.1.31] ko:K00033 E1.1.1.44; 6-phosphogluconate dehydrogenase [EC:1.1.1.44] ko:K00228 hemF; coproporphyrinogen III oxidase [EC:1.3.3.3] ko:K00276 E1.4.3.21; primary-amine oxidase [EC:1.4.3.21] ko:K00423 E1.10.3.3; L-ascorbate oxidase [EC:1.10.3.3] ko:K00430 E1.11.1.7; peroxidase [EC:1.11.1.7] ko:K00454 LOX2S; lipoxygenase [EC:1.13.11.1…
2	Biosynthesis of secondary metabolites	34	ko01110	ko:K00033 E1.1.1.44; 6-phosphogluconate dehydrogenase [EC:1.1.1.44] ko:K00228 hemF; coproporphyrinogen III oxidase [EC:1.3.3.3] ko:K00276 E1.4.3.21; primary-amine oxidase [EC:1.4.3.21] ko:K00430 E1.11.1.7; peroxidase [EC:1.11.1.7] ko:K00511 SQLE; squalene monooxygenase [EC:1.14.13.132] ko:K00517 E1.14.-.- ko:K00616 E2.2.1.2; transaldolase [EC:2.2.1.2] ko:K00789 E2.5.1.6; S-adenosylmethionine synt…
3	Plant-pathogen interaction	13	ko04626	ko:K02183 CALM; calmodulin ko:K13416 BAK1; brassinosteroid insensitive 1-associated receptor kinase 1 [EC:2.7.10.1 2.7.11.1] ko:K13417 SERK4; somatic embryogenesis receptor kinase 4 [EC:2.7.10.1 2.7.11.1] ko:K13420 FLS2; LRR receptor-like serine/threonine-protein kinase FLS2 [EC:2.7.11.1] ko:K13422 MYC2; transcription factor MYC2 ko:K13423 WRKY25; WRKY transcription factor 25 ko:K13424 WRKY33; WR…
4	Microbial metabolism in diverse environments	12	ko01120	ko:K00033 E1.1.1.44; 6-phosphogluconate dehydrogenase [EC:1.1.1.44] ko:K00224 E1.3.1.- ko:K00366 nirA; ferredoxin-nitrite reductase [EC:1.7.7.1] ko:K00517 E1.14.-.- ko:K00616 E2.2.1.2; transaldolase [EC:2.2.1.2] ko:K00813 E2.6.1.1B; aspartate aminotransferase [EC:2.6.1.1] ko:K00814 GPT; alanine transaminase [EC:2.6.1.2] ko:K00850 PFK; 6-phosphofructokinase [EC:2.7.1.11] ko:K00873 PK; pyruvate kin…
5	Starch and sucrose metabolism	7	ko00500	ko:K00695 E2.4.1.13; sucrose synthase [EC:2.4.1.13] ko:K00697 E2.4.1.15; alpha,alpha-trehalose-phosphate synthase (UDP-forming) [EC:2.4.1.15] ko:K00963 UGP2; UTP--glucose-1-phosphate uridylyltransferase [EC:2.7.7.9] ko:K01087 E3.1.3.12; trehalose-phosphatase [EC:3.1.3.12] ko:K01184 E3.2.1.15; polygalacturonase [EC:3.2.1.15] ko:K01188 E3.2.1.21; beta-glucosidase [EC:3.2.1.21] ko:K05349 bglX; beta-…
6	Spliceosome	7	ko03040	ko:K03283 HSPA1_8; heat shock 70kDa protein 1/8 ko:K12741 HNRNPA1_3; heterogeneous nuclear ribonucleoprotein A1/A3 ko:K12811 DDX46; ATP-dependent RNA helicase DDX46/PRP5 [EC:3.6.4.13] ko:K12821 PRPF40; pre-mRNA-processing factor 40 ko:K12831 SF3B4; splicing factor 3B subunit 4 ko:K12843 PRPF3; U4/U6 small nuclear ribonucleoprotein PRP3 ko:K12862 PLRG1; pleiotropic regulator 1
7	Phenylpropanoid biosynthesis	5	ko00940	ko:K00430 E1.11.1.7; peroxidase [EC:1.11.1.7] ko:K01188 E3.2.1.21; beta-glucosidase [EC:3.2.1.21] ko:K05349 bglX; beta-glucosidase [EC:3.2.1.21] ko:K09754 CYP98A3; coumaroylquinate(coumaroylshikimate) 3'-monooxygenase [EC:1.14.13.36] ko:K10775 E4.3.1.24; phenylalanine ammonia-lyase [EC:4.3.1.24]
8	Circadian rhythm - plant	5	ko04712	ko:K12126 PIF3; phytochrome-interacting factor 3 ko:K12128 APRR9; pseudo-response regulator 9 ko:K12134 CCA1; circadian clock associated 1 ko:K12135 CO; zinc finger protein CONSTANS
9	Glycolysis / Gluconeogenesis	4	ko00010	ko:K00850 PFK; 6-phosphofructokinase [EC:2.7.1.11] ko:K00873 PK; pyruvate kinase [EC:2.7.1.40] ko:K01568 E4.1.1.1; pyruvate decarboxylase [EC:4.1.1.1] ko:K01623 ALDO; fructose-bisphosphate aldolase, class I [EC:4.1.2.13]
10	Pentose phosphate pathway	4	ko00030	ko:K00033 E1.1.1.44; 6-phosphogluconate dehydrogenase [EC:1.1.1.44] ko:K00616 E2.2.1.2; transaldolase [EC:2.2.1.2] ko:K00850 PFK; 6-phosphofructokinase [EC:2.7.1.11] ko:K01623 ALDO; fructose-bisphosphate aldolase, class I [EC:4.1.2.13]
11	Phenylalanine metabolism	4	ko00360	ko:K00276 E1.4.3.21; primary-amine oxidase [EC:1.4.3.21] ko:K00430 E1.11.1.7; peroxidase [EC:1.11.1.7] ko:K00813 E2.6.1.1B; aspartate aminotransferase [EC:2.6.1.1] ko:K10775 E4.3.1.24; phenylalanine ammonia-lyase [EC:4.3.1.24]
12	Carbon fixation in photosynthetic organisms	4	ko00710	ko:K00814 GPT; alanine transaminase [EC:2.6.1.2] ko:K00873 PK; pyruvate kinase [EC:2.7.1.40] ko:K01623 ALDO; fructose-bisphosphate aldolase, class I [EC:4.1.2.13]
13	Plant hormone signal transduction	4	ko04075	ko:K13415 BRI1; protein brassinosteroid insensitive 1 [EC:2.7.10.1 2.7.11.1] ko:K13416 BAK1; brassinosteroid insensitive 1-associated receptor kinase 1 [EC:2.7.10.1 2.7.11.1] ko:K13422 MYC2; transcription factor MYC2 ko:K13449 PR1; pathogenesis-related protein 1
14	Alanine, aspartate and glutamate metabolism	3	ko00250	ko:K00813 E2.6.1.1B; aspartate aminotransferase [EC:2.6.1.1] ko:K00814 GPT; alanine transaminase [EC:2.6.1.2] ko:K01953 asnB; asparagine synthase (glutamine-hydrolysing) [EC:6.3.5.4]
15	Cysteine and methionine metabolism	3	ko00270	ko:K00789 E2.5.1.6; S-adenosylmethionine synthetase [EC:2.5.1.6] ko:K00813 E2.6.1.1B; aspartate aminotransferase [EC:2.6.1.1] ko:K01762 ACS; 1-aminocyclopropane-1-carboxylate synthase [EC:4.4.1.14]
16	Valine, leucine and isoleucine biosynthesis	3	ko00290	ko:K01649 leuA; 2-isopropylmalate synthase [EC:2.3.3.13] ko:K01704 leuD; 3-isopropylmalate/(R)-2-methylmalate dehydratase small subunit [EC:4.2.1.33 4.2.1.35]
17	Phenylalanine, tyrosine and tryptophan biosynthesis	3	ko00400	ko:K00813 E2.6.1.1B; aspartate aminotransferase [EC:2.6.1.1] ko:K01626 E2.5.1.54; 3-deoxy-7-phosphoheptulonate synthase [EC:2.5.1.54] ko:K01850 E5.4.99.5; chorismate mutase [EC:5.4.99.5]
18	Amino sugar and nucleotide sugar metabolism	3	ko00520	ko:K00963 UGP2; UTP--glucose-1-phosphate uridylyltransferase [EC:2.7.7.9] ko:K12448 UXE; UDP-arabinose 4-epimerase [EC:5.1.3.5] ko:K12451 UER1; 3,5-epimerase/4-reductase [EC:5.1.3.- 1.1.1.-]
19	Glycerophospholipid metabolism	3	ko00564	ko:K01080 PPAP2; phosphatidate phosphatase [EC:3.1.3.4] ko:K01115 E3.1.4.4; phospholipase D [EC:3.1.4.4] ko:K13508 GPAT; glycerol-3-phosphate acyltransferase [EC:2.3.1.15]
20	alpha-Linolenic acid metabolism	3	ko00592	ko:K00454 LOX2S; lipoxygenase [EC:1.13.11.12] ko:K08241 E2.1.1.141; jasmonate O-methyltransferase [EC:2.1.1.141] ko:K10526 OPCL1; OPC-8:0 CoA ligase 1 [EC:6.2.1.-]
21	Porphyrin and chlorophyll metabolism	3	ko00860	ko:K00228 hemF; coproporphyrinogen III oxidase [EC:1.3.3.3] ko:K01885 EARS; glutamyl-tRNA synthetase [EC:6.1.1.17] ko:K03403 chlH; magnesium chelatase subunit H [EC:6.6.1.1]
22	Nitrogen metabolism	3	ko00910	ko:K00366 nirA; ferredoxin-nitrite reductase [EC:1.7.7.1] ko:K01953 asnB; asparagine synthase (glutamine-hydrolysing) [EC:6.3.5.4] ko:K10775 E4.3.1.24; phenylalanine ammonia-lyase [EC:4.3.1.24]
23	MAPK signaling pathway	3	ko04010	ko:K03283 HSPA1_8; heat shock 70kDa protein 1/8 ko:K04371 ERK1_2; extracellular signal-regulated kinase 1/2 [EC:2.7.11.24] ko:K06268 PPP3R; protein phosphatase 3, regulatory subunit
24	Oocyte meiosis	3	ko04114	ko:K02183 CALM; calmodulin ko:K04371 ERK1_2; extracellular signal-regulated kinase 1/2 [EC:2.7.11.24] ko:K06268 PPP3R; protein phosphatase 3, regulatory subunit
25	Endocytosis	3	ko04144	ko:K01115 E3.1.4.4; phospholipase D [EC:3.1.4.4] ko:K03283 HSPA1_8; heat shock 70kDa protein 1/8 ko:K12183 TSG101; ESCRT-I complex subunit TSG101
26	Fc gamma R-mediated phagocytosis	3	ko04666	ko:K01080 PPAP2; phosphatidate phosphatase [EC:3.1.3.4] ko:K01115 E3.1.4.4; phospholipase D [EC:3.1.4.4] ko:K04371 ERK1_2; extracellular signal-regulated kinase 1/2 [EC:2.7.11.24]
27	Long-term potentiation	3	ko04720	ko:K02183 CALM; calmodulin ko:K04371 ERK1_2; extracellular signal-regulated kinase 1/2 [EC:2.7.11.24] ko:K06268 PPP3R; protein phosphatase 3, regulatory subunit
28	Glutamatergic synapse	3	ko04724	ko:K01115 E3.1.4.4; phospholipase D [EC:3.1.4.4] ko:K04371 ERK1_2; extracellular signal-regulated kinase 1/2 [EC:2.7.11.24] ko:K06268 PPP3R; protein phosphatase 3, regulatory subunit
29	Insulin signaling pathway	3	ko04910	ko:K02183 CALM; calmodulin ko:K04371 ERK1_2; extracellular signal-regulated kinase 1/2 [EC:2.7.11.24] ko:K07195 EXOC7; exocyst complex component 7
30	GnRH signaling pathway	3	ko04912	ko:K01115 E3.1.4.4; phospholipase D [EC:3.1.4.4] ko:K02183 CALM; calmodulin ko:K04371 ERK1_2; extracellular signal-regulated kinase 1/2 [EC:2.7.11.24]
31	Alzheimer's disease	3	ko05010	ko:K02183 CALM; calmodulin ko:K04371 ERK1_2; extracellular signal-regulated kinase 1/2 [EC:2.7.11.24] ko:K06268 PPP3R; protein phosphatase 3, regulatory subunit
32	Tuberculosis	3	ko05152	ko:K02183 CALM; calmodulin ko:K04371 ERK1_2; extracellular signal-regulated kinase 1/2 [EC:2.7.11.24] ko:K06268 PPP3R; protein phosphatase 3, regulatory subunit
33	Pentose and glucuronate interconversions	2	ko00040	ko:K00963 UGP2; UTP--glucose-1-phosphate uridylyltransferase [EC:2.7.7.9] ko:K01184 E3.2.1.15; polygalacturonase [EC:3.2.1.15]
34	Fructose and mannose metabolism	2	ko00051	ko:K00850 PFK; 6-phosphofructokinase [EC:2.7.1.11] ko:K01623 ALDO; fructose-bisphosphate aldolase, class I [EC:4.1.2.13]
35	Galactose metabolism	2	ko00052	ko:K00850 PFK; 6-phosphofructokinase [EC:2.7.1.11] ko:K00963 UGP2; UTP--glucose-1-phosphate uridylyltransferase [EC:2.7.7.9]
36	Ubiquinone and other terpenoid-quinone biosynthesis	2	ko00130	ko:K02551 menD; 2-succinyl-5-enolpyruvyl-6-hydroxy-3-cyclohexene-1-carboxylate synthase [EC:2.2.1.9] ko:K02552 menF; menaquinone-specific isochorismate synthase [EC:5.4.4.2]
37	Photosynthesis - antenna proteins	2	ko00196	ko:K08910 LHCA4; light-harvesting complex I chlorophyll a/b binding protein 4 ko:K08913 LHCB2; light-harvesting complex II chlorophyll a/b binding protein 2
38	Purine metabolism	2	ko00230	ko:K00873 PK; pyruvate kinase [EC:2.7.1.40] ko:K03006 RPB1; DNA-directed RNA polymerase II subunit RPB1 [EC:2.7.7.6]
39	Arginine and proline metabolism	2	ko00330	ko:K00813 E2.6.1.1B; aspartate aminotransferase [EC:2.6.1.1]
40	Tyrosine metabolism	2	ko00350	ko:K00276 E1.4.3.21; primary-amine oxidase [EC:1.4.3.21] ko:K00813 E2.6.1.1B; aspartate aminotransferase [EC:2.6.1.1]
41	Tryptophan metabolism	2	ko00380	ko:K04103 E4.1.1.74; indolepyruvate decarboxylase [EC:4.1.1.74] ko:K11818 CYP83B1; cytochrome P450, family 83, subfamily B, polypeptide 1 [EC:1.14.-.-]
42	Cyanoamino acid metabolism	2	ko00460	ko:K01188 E3.2.1.21; beta-glucosidase [EC:3.2.1.21] ko:K05349 bglX; beta-glucosidase [EC:3.2.1.21]
43	Glutathione metabolism	2	ko00480	ko:K00033 E1.1.1.44; 6-phosphogluconate dehydrogenase [EC:1.1.1.44] ko:K01920 E6.3.2.3; glutathione synthase [EC:6.3.2.3]
44	Glycerolipid metabolism	2	ko00561	ko:K01080 PPAP2; phosphatidate phosphatase [EC:3.1.3.4] ko:K13508 GPAT; glycerol-3-phosphate acyltransferase [EC:2.3.1.15]
45	Ether lipid metabolism	2	ko00565	ko:K01080 PPAP2; phosphatidate phosphatase [EC:3.1.3.4] ko:K01115 E3.1.4.4; phospholipase D [EC:3.1.4.4]
46	Pyruvate metabolism	2	ko00620	ko:K00873 PK; pyruvate kinase [EC:2.7.1.40] ko:K01649 leuA; 2-isopropylmalate synthase [EC:2.3.3.13]
47	Polycyclic aromatic hydrocarbon degradation	2	ko00624	ko:K00224 E1.3.1.- ko:K00517 E1.14.-.-
48	C5-Branched dibasic acid metabolism	2	ko00660	ko:K01704 leuD; 3-isopropylmalate/(R)-2-methylmalate dehydratase small subunit [EC:4.2.1.33 4.2.1.35]
49	Methane metabolism	2	ko00680	ko:K00430 E1.11.1.7; peroxidase [EC:1.11.1.7] ko:K00850 PFK; 6-phosphofructokinase [EC:2.7.1.11]
50	Carotenoid biosynthesis	2	ko00906	ko:K09840 NCED; 9-cis-epoxycarotenoid dioxygenase [EC:1.13.11.51] ko:K09843 E1.14.13.93; (+)-abscisic acid 8'-hydroxylase [EC:1.14.13.93]
51	Flavonoid biosynthesis	2	ko00941	ko:K05278 E1.14.11.23; flavonol synthase [EC:1.14.11.23] ko:K09754 CYP98A3; coumaroylquinate(coumaroylshikimate) 3'-monooxygenase [EC:1.14.13.36]
52	Stilbenoid, diarylheptanoid and gingerol biosynthesis	2	ko00945	ko:K00517 E1.14.-.- ko:K09754 CYP98A3; coumaroylquinate(coumaroylshikimate) 3'-monooxygenase [EC:1.14.13.36]
53	Isoquinoline alkaloid biosynthesis	2	ko00950	ko:K00276 E1.4.3.21; primary-amine oxidase [EC:1.4.3.21] ko:K00813 E2.6.1.1B; aspartate aminotransferase [EC:2.6.1.1]
54	Tropane, piperidine and pyridine alkaloid biosynthesis	2	ko00960	ko:K00276 E1.4.3.21; primary-amine oxidase [EC:1.4.3.21] ko:K00813 E2.6.1.1B; aspartate aminotransferase [EC:2.6.1.1]
55	RNA degradation	2	ko03018	ko:K12581 CNOT7_8; CCR4-NOT transcription complex subunit 7/8 ko:K12598 MTR4; ATP-dependent RNA helicase DOB1 [EC:3.6.4.13]
56	Calcium signaling pathway	2	ko04020	ko:K02183 CALM; calmodulin ko:K06268 PPP3R; protein phosphatase 3, regulatory subunit
57	SNARE interactions in vesicular transport	2	ko04130	ko:K08486 STX1B_2_3; syntaxin 1B/2/3 ko:K08488 STX7; syntaxin 7
58	Protein processing in endoplasmic reticulum	2	ko04141	ko:K03283 HSPA1_8; heat shock 70kDa protein 1/8 ko:K09561 STUB1; STIP1 homology and U-box containing protein 1 [EC:6.3.2.19]
59	Vascular smooth muscle contraction	2	ko04270	ko:K02183 CALM; calmodulin ko:K04371 ERK1_2; extracellular signal-regulated kinase 1/2 [EC:2.7.11.24]
60	Axon guidance	2	ko04360	ko:K04371 ERK1_2; extracellular signal-regulated kinase 1/2 [EC:2.7.11.24] ko:K06268 PPP3R; protein phosphatase 3, regulatory subunit
61	VEGF signaling pathway	2	ko04370	ko:K04371 ERK1_2; extracellular signal-regulated kinase 1/2 [EC:2.7.11.24] ko:K06268 PPP3R; protein phosphatase 3, regulatory subunit
62	Natural killer cell mediated cytotoxicity	2	ko04650	ko:K04371 ERK1_2; extracellular signal-regulated kinase 1/2 [EC:2.7.11.24] ko:K06268 PPP3R; protein phosphatase 3, regulatory subunit
63	T cell receptor signaling pathway	2	ko04660	ko:K04371 ERK1_2; extracellular signal-regulated kinase 1/2 [EC:2.7.11.24] ko:K06268 PPP3R; protein phosphatase 3, regulatory subunit
64	B cell receptor signaling pathway	2	ko04662	ko:K04371 ERK1_2; extracellular signal-regulated kinase 1/2 [EC:2.7.11.24] ko:K06268 PPP3R; protein phosphatase 3, regulatory subunit
65	Neurotrophin signaling pathway	2	ko04722	ko:K02183 CALM; calmodulin ko:K04371 ERK1_2; extracellular signal-regulated kinase 1/2 [EC:2.7.11.24]
66	Melanogenesis	2	ko04916	ko:K02183 CALM; calmodulin ko:K04371 ERK1_2; extracellular signal-regulated kinase 1/2 [EC:2.7.11.24]
67	Type II diabetes mellitus	2	ko04930	ko:K00873 PK; pyruvate kinase [EC:2.7.1.40] ko:K04371 ERK1_2; extracellular signal-regulated kinase 1/2 [EC:2.7.11.24]
68	Pertussis	2	ko05133	ko:K02183 CALM; calmodulin ko:K04371 ERK1_2; extracellular signal-regulated kinase 1/2 [EC:2.7.11.24]
69	Toxoplasmosis	2	ko05145	ko:K03283 HSPA1_8; heat shock 70kDa protein 1/8 ko:K04371 ERK1_2; extracellular signal-regulated kinase 1/2 [EC:2.7.11.24]
70	Influenza A	2	ko05164	ko:K03283 HSPA1_8; heat shock 70kDa protein 1/8 ko:K04371 ERK1_2; extracellular signal-regulated kinase 1/2 [EC:2.7.11.24]
71	Herpes simplex infection	2	ko05168	ko:K03006 RPB1; DNA-directed RNA polymerase II subunit RPB1 [EC:2.7.7.6] ko:K11838 USP7; ubiquitin carboxyl-terminal hydrolase 7 [EC:3.1.2.15]
72	Glioma	2	ko05214	ko:K02183 CALM; calmodulin ko:K04371 ERK1_2; extracellular signal-regulated kinase 1/2 [EC:2.7.11.24]
	data olny showed more than two genes each pathway
