# Supplementary material for: Transcriptome analysis of stem development in the tumourous stem mustard Brassica juncea var. tumida Tsen et Lee by RNA sequencing
Source: BMC Plant Biol. 2012 Apr 21;12:53. doi: 10.1186/1471-2229-12-53 (PMC3349559; doi:10.1186/1471-2229-12-53)
Supplement: Additional file 7 — Table S7 The unigenes' ID of screened out genes. [file 1471-2229-12-53-S7.XLS]

## Sheet: Sheet1
Name	KO_id	KEGG-Gene	ko_definition
Unigene10001_num2_yongan	--	--	--
Unigene100057_num2_yongan	--	--	--
Unigene100335_num2_yongan	--	--	--
Unigene100487_num2_yongan	--	--	--
Unigene100714_num2_yongan	--	--	--
Unigene100795_num2_yongan	--	--	--
Unigene100896_num2_yongan	--	--	--
Unigene101063_num2_yongan	--	--	--
Unigene101206_num2_yongan	K03921	ath:AT2G43710	acyl-[acyl-carrier-protein] desaturase [EC:1.14.19.2]
Unigene101243_num2_yongan	--	--	--
Unigene101297_num2_yongan	--	--	--
Unigene101726_num2_yongan	--	--	--
Unigene101749_num2_yongan	--	--	--
Unigene101872_num2_yongan	--	--	--
Unigene101929_num2_yongan	--	--	--
Unigene10230_num2_yongan	--	--	--
Unigene10240_num2_yongan	--	--	--
Unigene102446_num2_yongan	K06268	vvi:100260894	protein phosphatase 3, regulatory subunit
Unigene102448_num2_yongan	K05349	rcu:RCOM_1347430	beta-glucosidase [EC:3.2.1.21]
Unigene102458_num2_yongan	--	--	--
Unigene102572_num2_yongan	--	--	--
Unigene102657_num2_yongan	--	--	--
Unigene102778_num2_yongan	--	--	--
Unigene102802_num2_yongan	--	--	--
Unigene102885_num2_yongan	--	--	--
Unigene102942_num2_yongan	--	--	--
Unigene102956_num2_yongan	--	--	--
Unigene102976_num2_yongan	--	--	--
Unigene103080_num2_yongan	--	--	--
Unigene103110_num2_yongan	--	--	--
Unigene103152_num2_yongan	--	--	--
Unigene103199_num2_yongan	K01704	ath:AT2G43090	3-isopropylmalate/(R)-2-methylmalate dehydratase small subunit [EC:4.2.1.33 4.2.1.35]
Unigene103319_num2_yongan	--	--	--
Unigene103322_num2_yongan	--	--	--
Unigene103623_num2_yongan	--	--	--
Unigene103689_num2_yongan	--	--	--
Unigene103807_num2_yongan	--	--	--
Unigene103830_num2_yongan	--	--	--
Unigene103853_num2_yongan	--	--	--
Unigene103929_num2_yongan	--	--	--
Unigene103978_num2_yongan	K00813	ath:AT4G31990	aspartate aminotransferase [EC:2.6.1.1]
Unigene104112_num2_yongan	--	--	--
Unigene104117_num2_yongan	--	--	--
Unigene104161_num2_yongan	K00789	ath:AT3G17390	S-adenosylmethionine synthetase [EC:2.5.1.6]
Unigene104522_num2_yongan	K08286	ath:AT5G47750	protein-serine/threonine kinase [EC:2.7.11.-]
Unigene104781_num2_yongan	--	--	--
Unigene104835_num2_yongan	--	--	--
Unigene104913_num2_yongan	--	--	--
Unigene104984_num2_yongan	--	--	--
Unigene105167_num2_yongan	--	--	--
Unigene105374_num2_yongan	--	--	--
Unigene105380_num2_yongan	--	--	--
Unigene105675_num2_yongan	--	--	--
Unigene105813_num2_yongan	K01166	ath:AT1G14220	ribonuclease T2 [EC:3.1.27.1]
Unigene105899_num2_yongan	--	--	--
Unigene106222_num2_yongan	--	--	--
Unigene106487_num2_yongan	--	--	--
Unigene106656_num2_yongan	K09843	ath:AT5G45340	(+)-abscisic acid 8'-hydroxylase [EC:1.14.13.93]
Unigene106939_num2_yongan	--	--	--
Unigene106997_num2_yongan	--	--	--
Unigene107363_num2_yongan	--	--
Unigene107509_num2_yongan	--	--	--
Unigene10752_num2_yongan	K00517	ath:AT3G48360	[EC:1.14.-.-]
Unigene107595_num2_yongan	K09843	ath:AT4G19230	(+)-abscisic acid 8'-hydroxylase [EC:1.14.13.93]
Unigene107599_num2_yongan	--	--	--
Unigene108045_num2_yongan	--	--	--
Unigene108093_num2_yongan	K13448	ath:AT5G42380	calcium-binding protein CML
Unigene10818_num2_yongan	--	--	--
Unigene108183_num2_yongan	--	--	--
Unigene108204_num2_yongan	--	--	--
Unigene108389_num2_yongan	--	--	--
Unigene108695_num2_yongan	--	--	--
Unigene109059_num2_yongan	K00850	ath:AT4G32840	6-phosphofructokinase [EC:2.7.1.11]
Unigene109817_num2_yongan	--	--	--
Unigene109823_num2_yongan	--	--	--
Unigene10996_num2_yongan	K08900	vvi:100241723	mitochondrial chaperone BCS1
Unigene110020_num2_yongan	--	--	--
Unigene11004_num2_yongan	K09286	ath:AT5G25810	EREBP-like factor
Unigene110313_num2_yongan	K09422	ath:AT5G67300	myb proto-oncogene protein, plant
Unigene11035_num2_yongan	--	--	--
Unigene110370_num2_yongan
Unigene110606_num2_yongan
Unigene110629_num2_yongan	--	--	--
Unigene11065_num2_yongan	K01090	ath:AT5G51760	protein phosphatase [EC:3.1.3.16]
Unigene110720_num2_yongan	K08238	ath:AT3G62720	xyloglucan 6-xylosyltransferase [EC:2.4.2.39]
Unigene110773_num2_yongan	K13424	ath:AT2G38470	WRKY transcription factor 33
Unigene111123_num2_yongan	--	--	--
Unigene111347_num2_yongan	K05349	rcu:RCOM_1347430	beta-glucosidase [EC:3.2.1.21]
Unigene111381_num2_yongan	K09286	ath:AT1G01250	EREBP-like factor
Unigene111521_num2_yongan	--	--	--
Unigene11197_num2_yongan	--	--	--
Unigene112082_num2_yongan	--	--	--
Unigene112118_num2_yongan	--	--	--
Unigene112356_num2_yongan	--	--	--
Unigene112608_num2_yongan	--	--	--
Unigene112611_num2_yongan
Unigene112729_num2_yongan
Unigene113012_num2_yongan	K09754	ath:AT2G40890	p-coumarate 3-hydroxylase [EC:1.14.13.-]
Unigene113485_num2_yongan	--	--	--
Unigene113798_num2_yongan	K00033	ath:AT3G02360	6-phosphogluconate dehydrogenase [EC:1.1.1.44]
Unigene113849_num2_yongan	--	--	--
Unigene113992_num2_yongan	--	--	--
Unigene113995_num2_yongan
Unigene114042_num2_yongan	--	--	--
Unigene114129_num2_yongan	K01623	ath:AT3G52930	fructose-bisphosphate aldolase, class I [EC:4.1.2.13]
Unigene114319_num2_yongan	K13448	ath:AT2G41410	calcium-binding protein CML
Unigene114460_num2_yongan	--	--	--
Unigene114737_num2_yongan
Unigene114758_num2_yongan	--	--	--
Unigene114963_num2_yongan	--	--	--
Unigene115256_num2_yongan	--	--	--
Unigene115481_num2_yongan	K00924	osa:4341290	[EC:2.7.1.-]
Unigene115534_num2_yongan	--	--	--
Unigene115777_num2_yongan	--	--	--
Unigene115825_num2_yongan	K09840	ath:AT3G14440	9-cis-epoxycarotenoid dioxygenase [EC:1.13.11.51]
Unigene11586_num2_yongan	--	--	--
Unigene115883_num2_yongan	--	--	--
Unigene115925_num2_yongan	--	--	--
Unigene115946_num2_yongan	--	--	--
Unigene115948_num2_yongan	K12581	cre:CHLREDRAFT_184772	CCR4-NOT transcription complex subunit 7/8
Unigene116047_num2_yongan	--	--	--
Unigene116186_num2_yongan	--	--	--
Unigene11626_num2_yongan	--	--	--
Unigene116296_num2_yongan	--	--	--
Unigene116356_num2_yongan	K13424	ath:AT2G38470	WRKY transcription factor 33
Unigene116408_num2_yongan	--	--	--
Unigene116448_num2_yongan	--	--	--
Unigene116849_num2_yongan	--	--	--
Unigene116979_num2_yongan	--	--	--
Unigene117048_num2_yongan	--	--	--
Unigene117153_num2_yongan	--	--	--
Unigene117179_num2_yongan	--	--	--
Unigene117256_num2_yongan	--	--	--
Unigene11737_num2_yongan	K01080	olu:OSTLU_33830	phosphatidate phosphatase [EC:3.1.3.4]
Unigene117371_num2_yongan	--	--	--
Unigene117533_num2_yongan	--	--	--
Unigene117596_num2_yongan	--	--	--
Unigene117691_num2_yongan	--	--	--
Unigene11782_num2_yongan	--	--	--
Unigene118551_num2_yongan	K08486	ath:AT3G52400	syntaxin 1B/2/3
Unigene11866_num2_yongan	--	--	--
Unigene11877_num2_yongan	--	--	--
Unigene118987_num2_yongan	--	--	--
Unigene119004_num2_yongan	--	--	--
Unigene11908_num2_yongan	K10526	ath:AT1G20510	OPC-8:0 CoA ligase 1 [EC:6.2.1.-]
Unigene119139_num2_yongan	--	--	--
Unigene11917_num2_yongan	--	--	--
Unigene119598_num2_yongan	--	--	--
Unigene119826_num2_yongan	--	--	--
Unigene120082_num2_yongan	--	--	--
Unigene120350_num2_yongan	--	--	--
Unigene120604_num2_yongan	K00924	ath:AT5G25930	[EC:2.7.1.-]
Unigene120765_num2_yongan	K12581	vvi:100255985	CCR4-NOT transcription complex subunit 7/8
Unigene120895_num2_yongan	--	--	--
Unigene120907_num2_yongan	--	--	--
Unigene121087_num2_yongan	--	--	--
Unigene121227_num2_yongan	K00454	ath:AT1G72520	lipoxygenase [EC:1.13.11.12]
Unigene121356_num2_yongan	--	--	--
Unigene121390_num2_yongan	--	--	--
Unigene121429_num2_yongan	--	--	--
Unigene121448_num2_yongan	--	--	--
Unigene121553_num2_yongan	--	--	--
Unigene121783_num2_yongan	K09286	ath:AT1G43160	EREBP-like factor
Unigene121882_num2_yongan	--	--	--
Unigene121885_num2_yongan
Unigene122036_num2_yongan	K12581	cre:CHLREDRAFT_184772	CCR4-NOT transcription complex subunit 7/8
Unigene122122_num2_yongan	K00924	osa:4342410	[EC:2.7.1.-]
Unigene122285_num2_yongan	K13095	sbi:SORBI_06g025810	splicing factor 1
Unigene122354_num2_yongan	--	--	--
Unigene122693_num2_yongan	--	--	--
Unigene122762_num2_yongan	--	--	--
Unigene122825_num2_yongan	--	--	--
Unigene122871_num2_yongan	K01885	ath:AT5G26710	glutamyl-tRNA synthetase [EC:6.1.1.17]
Unigene122888_num2_yongan	--	--	--
Unigene123126_num2_yongan	--	--	--
Unigene123138_num2_yongan	--	--	--
Unigene123249_num2_yongan	--	--	--
Unigene1233_num2_yongan	--	--	--
Unigene123449_num2_yongan	K01626	ath:AT1G22410	3-deoxy-7-phosphoheptulonate synthase [EC:2.5.1.54]
Unigene123637_num2_yongan	K00616	ath:AT5G13420	transaldolase [EC:2.2.1.2]
Unigene123874_num2_yongan	--	--	--
Unigene124010_num2_yongan	--	--	--
Unigene124223_num2_yongan	--	--	--
Unigene124351_num2_yongan	--	--	--
Unigene124440_num2_yongan	--	--	--
Unigene124464_num2_yongan	K12581	sbi:SORBI_04g035960	CCR4-NOT transcription complex subunit 7/8
Unigene124491_num2_yongan	--	--	--
Unigene124624_num2_yongan	K03305	rcu:RCOM_0776160	proton-dependent oligopeptide transporter, POT family
Unigene124978_num2_yongan	--	--	--
Unigene125296_num2_yongan	--	--	--
Unigene125325_num2_yongan	K12831	cre:CHLREDRAFT_196073	splicing factor 3B subunit 4
Unigene125383_num2_yongan	--	--	--
Unigene125491_num2_yongan	--	--	--
Unigene125619_num2_yongan	K00454	ath:AT1G72520	lipoxygenase [EC:1.13.11.12]
Unigene125750_num2_yongan	K08900	vvi:100241723	mitochondrial chaperone BCS1
Unigene125772_num2_yongan	--	--	--
Unigene125892_num2_yongan	K08900	vvi:100241723	mitochondrial chaperone BCS1
Unigene1261_num2_yongan	--	--	--
Unigene126236_num2_yongan	--	--	--
Unigene126709_num2_yongan	K09286	ath:AT5G47230	EREBP-like factor
Unigene126802_num2_yongan	--	--	--
Unigene126806_num2_yongan	--	--	--
Unigene126885_num2_yongan	--	--	--
Unigene127067_num2_yongan	--	--	--
Unigene127120_num2_yongan	--	--	--
Unigene127129_num2_yongan	--	--	--
Unigene127417_num2_yongan	--	--	--
Unigene127420_num2_yongan	--	--	--
Unigene127473_num2_yongan	--	--	--
Unigene127486_num2_yongan	--	--	--
Unigene127511_num2_yongan	--	--	--
Unigene127530_num2_yongan	--	--	--
Unigene127557_num2_yongan	--	--	--
Unigene127635_num2_yongan	--	--	--
Unigene127798_num2_yongan	K00423	ath:AT1G55570	L-ascorbate oxidase [EC:1.10.3.3]
Unigene127866_num2_yongan	--	--	--
Unigene127888_num2_yongan	K13420	vvi:100253808	LRR receptor-like serine/threonine-protein kinase FLS2 [EC:2.7.11.1]
Unigene127895_num2_yongan	K09422	ath:AT5G67300	myb proto-oncogene protein, plant
Unigene128254_num2_yongan	--	--	--
Unigene128334_num2_yongan	--	--	--
Unigene128675_num2_yongan	--	--	--
Unigene128798_num2_yongan	K00924	ath:AT5G22850	[EC:2.7.1.-]
Unigene128824_num2_yongan	--	--	--
Unigene129228_num2_yongan	K12134	ath:AT2G46830	circadian clock associated 1
Unigene129300_num2_yongan	K07195	ath:AT1G07000	exocyst complex component 7
Unigene129367_num2_yongan	K03252	cre:CHLREDRAFT_140639	translation initiation factor eIF-3 subunit 8
Unigene129809_num2_yongan	--	--	--
Unigene129930_num2_yongan	K09286	ath:AT3G15210	EREBP-like factor
Unigene129947_num2_yongan	K01568	ath:AT5G01320	pyruvate decarboxylase [EC:4.1.1.1]
Unigene130002_num2_yongan	--	--	--
Unigene130036_num2_yongan	--	--	--
Unigene130177_num2_yongan	--	--	--
Unigene13025_num2_yongan	--	--	--
Unigene130305_num2_yongan	--	--	--
Unigene130933_num2_yongan	--	--	--
Unigene131036_num2_yongan	--	--	--
Unigene131073_num2_yongan	K12581	sbi:SORBI_04g035960	CCR4-NOT transcription complex subunit 7/8
Unigene131254_num2_yongan	--	--	--
Unigene131267_num2_yongan	--	--	--
Unigene131319_num2_yongan	--	--	--
Unigene131347_num2_yongan	--	--	--
Unigene131455_num2_yongan	--	--	--
Unigene131560_num2_yongan	--	--	--
Unigene13168_num2_yongan	--	--	--
Unigene131689_num2_yongan	--	--	--
Unigene131710_num2_yongan	--	--	--
Unigene131835_num2_yongan	K13415	vvi:100252647	protein brassinosteroid insensitive 1 [EC:2.7.10.1 2.7.11.1]
Unigene131838_num2_yongan	--	--	--
Unigene131843_num2_yongan	--	--	--
Unigene131882_num2_yongan	--	--	--
Unigene131889_num2_yongan	--	--	--
Unigene131935_num2_yongan	K01762	ath:AT3G61510	1-aminocyclopropane-1-carboxylate synthase [EC:4.4.1.14]
Unigene132379_num2_yongan	--	--	--
Unigene132699_num2_yongan	--	--	--
Unigene132724_num2_yongan	--	--	--
Unigene132925_num2_yongan	--	--	--
Unigene132945_num2_yongan	--	--	--
Unigene132951_num2_yongan	--	--	--
Unigene133005_num2_yongan	--	--	--
Unigene133035_num2_yongan	--	--	--
Unigene133045_num2_yongan	--	--	--
Unigene133072_num2_yongan	--	--	--
Unigene133255_num2_yongan	--	--	--
Unigene133291_num2_yongan	--	--	--
Unigene133343_num2_yongan	--	--	--
Unigene133376_num2_yongan	--	--	--
Unigene133590_num2_yongan	K00963	ath:AT5G17310	UTP--glucose-1-phosphate uridylyltransferase [EC:2.7.7.9]
Unigene133612_num2_yongan	K09286	ath:AT4G25470	EREBP-like factor
Unigene133626_num2_yongan	--	--	--
Unigene133659_num2_yongan	K00924	osa:4342410	[EC:2.7.1.-]
Unigene13370_num2_yongan	--	--	--
Unigene133708_num2_yongan	K09422	ath:AT5G59780	myb proto-oncogene protein, plant
Unigene133716_num2_yongan	--	--	--
Unigene133730_num2_yongan	--	--	--
Unigene13391_num2_yongan	--	--	--
Unigene134165_num2_yongan	--	--	--
Unigene134212_num2_yongan	--	--	--
Unigene134336_num2_yongan	--	--	--
Unigene134536_num2_yongan	--	--	--
Unigene134566_num2_yongan	K12821	ppp:PHYPADRAFT_168393	pre-mRNA-processing factor 40
Unigene134671_num2_yongan	--	--	--
Unigene134749_num2_yongan	--	--	--
Unigene134884_num2_yongan	K00517	ath:AT4G37320	[EC:1.14.-.-]
Unigene134889_num2_yongan	--	--	--
Unigene134934_num2_yongan	K03305	ppp:PHYPADRAFT_189464	proton-dependent oligopeptide transporter, POT family
Unigene135164_num2_yongan	K08818	ath:AT5G63370	cell division cycle 2-like [EC:2.7.11.22]
Unigene135227_num2_yongan	--	--	--
Unigene135578_num2_yongan	--	--	--
Unigene135589_num2_yongan	--	--	--
Unigene135658_num2_yongan	K08900	rcu:RCOM_0534830	mitochondrial chaperone BCS1
Unigene135743_num2_yongan	--	--	--
Unigene135852_num2_yongan	--	--	--
Unigene136111_num2_yongan	K00924	ath:AT3G57530	[EC:2.7.1.-]
Unigene136186_num2_yongan	K03454	osa:4332542	mitochondrial carrier protein, MC family
Unigene136191_num2_yongan	--	--	--
Unigene13623_num2_yongan	--	--	--
Unigene136335_num2_yongan	--	--	--
Unigene136686_num2_yongan	K00224	ath:AT1G75280	[EC:1.3.1.-]
Unigene136888_num2_yongan	--	--	--
Unigene136925_num2_yongan	--	--	--
Unigene136953_num2_yongan	--	--	--
Unigene136991_num2_yongan	K00924	ath:AT5G47070	[EC:2.7.1.-]
Unigene137212_num2_yongan	--	--	--
Unigene137220_num2_yongan	--	--	--
Unigene137533_num2_yongan	K11818	ath:AT4G31500	cytochrome P450, family 83, subfamily B, polypeptide 1 [EC:1.14.-.-]
Unigene137786_num2_yongan	--	--	--
Unigene137837_num2_yongan	--	--	--
Unigene138045_num2_yongan	K09338	ath:AT3G01470	homeobox-leucine zipper protein
Unigene138074_num2_yongan	K00924	ath:AT3G57530	[EC:2.7.1.-]
Unigene138132_num2_yongan	K08233	ath:AT2G23610	polyneuridine-aldehyde esterase [EC:3.1.1.78]
Unigene138266_num2_yongan	--	--	--
Unigene138347_num2_yongan	--	--	--
Unigene138526_num2_yongan	--	--	--
Unigene138535_num2_yongan	K08286	ath:AT4G28490	protein-serine/threonine kinase [EC:2.7.11.-]
Unigene138536_num2_yongan	--	--	--
Unigene138635_num2_yongan	--	--	--
Unigene138651_num2_yongan	--	--	--
Unigene138663_num2_yongan	K00224	ath:AT1G75280	[EC:1.3.1.-]
Unigene138689_num2_yongan	K11982	sbi:SORBI_01g035310	E3 ubiquitin-protein ligase RNF115/126 [EC:6.3.2.19]
Unigene138704_num2_yongan	--	--	--
Unigene138779_num2_yongan	--	--	--
Unigene138841_num2_yongan	--	--	--
Unigene138876_num2_yongan	K02183	vvi:100264980	calmodulin
Unigene139012_num2_yongan	K09286	ath:AT1G43160	EREBP-like factor
Unigene13915_num2_yongan	K13429	rcu:RCOM_1115620	chitin elicitor receptor kinase 1
Unigene139154_num2_yongan	--	--	--
Unigene139172_num2_yongan	--	--	--
Unigene139291_num2_yongan	K01623	ath:AT2G36460	fructose-bisphosphate aldolase, class I [EC:4.1.2.13]
Unigene139422_num2_yongan	K01953	ath:AT5G65010	asparagine synthase (glutamine-hydrolysing) [EC:6.3.5.4]
Unigene139504_num2_yongan	K03454	osa:4332542	mitochondrial carrier protein, MC family
Unigene13966_num2_yongan	K11982	sbi:SORBI_03g011120	E3 ubiquitin-protein ligase RNF115/126 [EC:6.3.2.19]
Unigene13982_num2_yongan	--	--	--
Unigene13983_num2_yongan	--	--	--
Unigene139933_num2_yongan	--	--	--
Unigene140028_num2_yongan	--	--	--
Unigene140160_num2_yongan	--	--	--
Unigene140437_num2_yongan	--	--	--
Unigene140441_num2_yongan	K13429	zma:100279924	chitin elicitor receptor kinase 1
Unigene140510_num2_yongan	--	--	--
Unigene140695_num2_yongan	K13429	pop:POPTR_888967	chitin elicitor receptor kinase 1
Unigene140936_num2_yongan	K08900	pop:POPTR_219372	mitochondrial chaperone BCS1
Unigene140997_num2_yongan	--	--	--
Unigene141059_num2_yongan	--	--	--
Unigene141118_num2_yongan	--	--	--
Unigene141412_num2_yongan	--	--	--
Unigene141448_num2_yongan	K09286	ath:AT1G01250	EREBP-like factor
Unigene141450_num2_yongan	--	--	--
Unigene141563_num2_yongan	K13422	ath:AT1G32640	transcription factor MYC2
Unigene141816_num2_yongan	K00924	ath:AT1G30270	[EC:2.7.1.-]
Unigene141990_num2_yongan	--	--	--
Unigene142270_num2_yongan	--	--	--
Unigene142280_num2_yongan	--	--	--
Unigene142399_num2_yongan	--	--	--
Unigene14243_num2_yongan	--	--	--
Unigene142454_num2_yongan	K01082	ath:AT5G63980	3'(2'), 5'-bisphosphate nucleotidase [EC:3.1.3.7]
Unigene142465_num2_yongan	--	--	--
Unigene142494_num2_yongan	K00511	ath:AT1G58440	squalene monooxygenase [EC:1.14.99.7]
Unigene142559_num2_yongan	--	--	--
Unigene142600_num2_yongan	--	--	--
Unigene142656_num2_yongan	K09286	ath:AT5G47230	EREBP-like factor
Unigene142801_num2_yongan	--	--	--
Unigene142810_num2_yongan	--	--	--
Unigene142845_num2_yongan	--	--	--
Unigene143139_num2_yongan	--	--	--
Unigene143246_num2_yongan	--	--	--
Unigene143302_num2_yongan	K03305	zma:100280282	proton-dependent oligopeptide transporter, POT family
Unigene143336_num2_yongan	K13496	ath:AT2G36750	UDP-glucosyl transferase 73C [EC:2.4.1.-]
Unigene143522_num2_yongan	--	--	--
Unigene143536_num2_yongan	--	--	--
Unigene143602_num2_yongan	--	--	--
Unigene143697_num2_yongan	--	--	--
Unigene143786_num2_yongan	--	--	--
Unigene143790_num2_yongan	--	--	--
Unigene143813_num2_yongan	K09843	ath:AT4G19230	(+)-abscisic acid 8'-hydroxylase [EC:1.14.13.93]
Unigene143981_num2_yongan	--	--	--
Unigene143989_num2_yongan	--	--	--
Unigene14425_num2_yongan	K13420	osa:4337016	LRR receptor-like serine/threonine-protein kinase FLS2 [EC:2.7.11.1]
Unigene144263_num2_yongan	K12843	vvi:100248403	U4/U6 small nuclear ribonucleoprotein PRP3
Unigene144322_num2_yongan	--	--	--
Unigene144473_num2_yongan	--	--	--
Unigene144481_num2_yongan	--	--	--
Unigene144498_num2_yongan	K13448	ath:AT3G10190	calcium-binding protein CML
Unigene144499_num2_yongan	--	--	--
Unigene144508_num2_yongan	--	--	--
Unigene144570_num2_yongan	--	--	--
Unigene144614_num2_yongan	K10394	cre:CHLREDRAFT_185750	kinesin family member 3/17
Unigene144661_num2_yongan	--	--	--
Unigene144690_num2_yongan	--	--	--
Unigene144757_num2_yongan	--	--	--
Unigene144866_num2_yongan	--	--	--
Unigene144932_num2_yongan	--	--	--
Unigene144996_num2_yongan	--	--	--
Unigene145017_num2_yongan	--	--	--
Unigene145018_num2_yongan	--	--	--
Unigene145120_num2_yongan	--	--	--
Unigene145136_num2_yongan	--	--	--
Unigene145168_num2_yongan	K01858	ath:AT2G22240	myo-inositol-1-phosphate synthase [EC:5.5.1.4]
Unigene145244_num2_yongan	K01115	osa:4349161	phospholipase D [EC:3.1.4.4]
Unigene1453_num2_yongan	K13416	rcu:RCOM_1534760	brassinosteroid insensitive 1-associated receptor kinase 1 [EC:2.7.10.1 2.7.11.1]
Unigene145356_num2_yongan	K02551	cme:CMV115C	2-succinyl-5-enolpyruvyl-6-hydroxy-3-cyclohexene-1-carboxylate synthase [EC:2.2.1.9]
Unigene145405_num2_yongan	--	--	--
Unigene145424_num2_yongan	K13148	vvi:100261060	integrator complex subunit 11 [EC:3.1.27.-]
Unigene145499_num2_yongan	--	--	--
Unigene145509_num2_yongan	--	--	--
Unigene145556_num2_yongan	--	--	--
Unigene145575_num2_yongan	--	--	--
Unigene145649_num2_yongan	--	--	--
Unigene145696_num2_yongan	--	--	--
Unigene145724_num2_yongan	--	--	--
Unigene145887_num2_yongan	--	--	--
Unigene145940_num2_yongan	--	--	--
Unigene145952_num2_yongan	K06685	ath:AT4G19050	maintenance of ploidy protein MOB1 (MPS1 binder 1)
Unigene145963_num2_yongan	--	--	--
Unigene145970_num2_yongan	--	--	--
Unigene146043_num2_yongan	--	--	--
Unigene146073_num2_yongan	--	--	--
Unigene146092_num2_yongan	--	--	--
Unigene146117_num2_yongan	K05953	ath:AT5G56080	nicotianamine synthase [EC:2.5.1.43]
Unigene1463_num2_yongan	K04103	ath:AT5G54960	indolepyruvate decarboxylase [EC:4.1.1.74]
Unigene15069_num2_yongan	--	--	--
Unigene1508_num2_yongan	K08486	ath:AT3G52400	syntaxin 1B/2/3
Unigene15081_num2_yongan	--	--	--
Unigene15335_num2_yongan	--	--	--
Unigene15480_num2_yongan	--	--	--
Unigene15611_num2_yongan	--	--	--
Unigene16033_num2_yongan	--	--	--
Unigene16178_num2_yongan	--	--	--
Unigene16247_num2_yongan	K12581	ppp:PHYPADRAFT_185698	CCR4-NOT transcription complex subunit 7/8
Unigene1625_num2_yongan	K11294	ath:AT1G48920	nucleolin
Unigene16362_num2_yongan	K00814	ath:AT1G17290	alanine transaminase [EC:2.6.1.2]
Unigene16403_num2_yongan	--	--	--
Unigene16453_num2_yongan	--	--	--
Unigene16698_num2_yongan	K12128	ath:AT2G46790	pseudo-response regulator 9
Unigene16835_num2_yongan	K09286	ath:AT5G47230	EREBP-like factor
Unigene17351_num2_yongan	K12126	ath:AT1G09530	phytochrome-interacting factor 3
Unigene17588_num2_yongan	--	--	--
Unigene17734_num2_yongan	--	--	--
Unigene17936_num2_yongan	--	--	--
Unigene17953_num2_yongan	--	--	--
Unigene18024_num2_yongan	--	--	--
Unigene182_num2_yongan	K03305	pop:POPTR_805077	proton-dependent oligopeptide transporter, POT family
Unigene1820_num2_yongan	--	--	--
Unigene18265_num2_yongan	--	--	--
Unigene18337_num2_yongan	--	--	--
Unigene184_num2_yongan	--	--	--
Unigene18594_num2_yongan	K08488	ath:AT1G32270	syntaxin 7
Unigene18998_num2_yongan	--	--	--
Unigene19125_num2_yongan	K12598	ppp:PHYPADRAFT_183907	ATP-dependent RNA helicase DOB1 [EC:3.6.4.13]
Unigene19319_num2_yongan	--	--	--
Unigene19538_num2_yongan	--	--	--
Unigene19635_num2_yongan	--	--	--
Unigene19706_num2_yongan	K09286	ath:AT4G25490	EREBP-like factor
Unigene19831_num2_yongan	K09286	ath:AT4G25490	EREBP-like factor
Unigene19893_num2_yongan	K09286	ath:AT1G43160	EREBP-like factor
Unigene20255_num2_yongan	--	--	--
Unigene20860_num2_yongan	--	--	--
Unigene20866_num2_yongan	--	--	--
Unigene20951_num2_yongan	--	--	--
Unigene21187_num2_yongan	--	--	--
Unigene213_num2_yongan	K13448	ath:AT2G43290	calcium-binding protein CML
Unigene21869_num2_yongan	--	--	--
Unigene2194_num2_yongan	K08241	ath:AT1G19640	jasmonate O-methyltransferase [EC:2.1.1.141]
Unigene22164_num2_yongan	K09561	pop:POPTR_830590	STIP1 homology and U-box containing protein 1 [EC:6.3.2.19]
Unigene22335_num2_yongan	--	--	--
Unigene22355_num2_yongan	--	--	--
Unigene2263_num2_yongan	--	--	--
Unigene22663_num2_yongan	--	--	--
Unigene22719_num2_yongan	K13424	ath:AT2G38470	WRKY transcription factor 33
Unigene22835_num2_yongan	--	--	--
Unigene2285_num2_yongan	K01090	osa:4341433	protein phosphatase [EC:3.1.3.16]
Unigene22993_num2_yongan	K05278	osa:4330843	flavonol synthase [EC:1.14.11.23]
Unigene23133_num2_yongan	--	--	--
Unigene23425_num2_yongan	K07195	ath:AT1G07000	exocyst complex component 7
Unigene23553_num2_yongan	K13424	pop:POPTR_577093	WRKY transcription factor 33
Unigene2364_num2_yongan	--	--	--
Unigene23760_num2_yongan	K08238	ath:AT3G62720	xyloglucan 6-xylosyltransferase [EC:2.4.2.39]
Unigene24208_num2_yongan	K00517	ath:AT2G30750	[EC:1.14.-.-]
Unigene2429_num2_yongan	--	--	--
Unigene24331_num2_yongan	--	--	--
Unigene24353_num2_yongan	--	--	--
Unigene24407_num2_yongan	K09422	ath:AT5G61420	myb proto-oncogene protein, plant
Unigene24651_num2_yongan	--	--	--
Unigene2469_num2_yongan	--	--	--
Unigene24828_num2_yongan	--	--	--
Unigene24835_num2_yongan	--	--	--
Unigene2484_num2_yongan	--	--	--
Unigene2486_num2_yongan	K08286	ath:AT5G47750	protein-serine/threonine kinase [EC:2.7.11.-]
Unigene24873_num2_yongan	K06685	ath:AT4G19050	maintenance of ploidy protein MOB1 (MPS1 binder 1)
Unigene25036_num2_yongan	K09286	ath:AT5G47220	EREBP-like factor
Unigene25159_num2_yongan	--	--	--
Unigene25221_num2_yongan	--	--	--
Unigene25233_num2_yongan	--	--	--
Unigene25355_num2_yongan	--	--	--
Unigene25464_num2_yongan	K13420	rcu:RCOM_0633880	LRR receptor-like serine/threonine-protein kinase FLS2 [EC:2.7.11.1]
Unigene25547_num2_yongan	--	--	--
Unigene25619_num2_yongan	--	--	--
Unigene25701_num2_yongan	K09286	ath:AT4G17490	EREBP-like factor
Unigene26033_num2_yongan	K09338	ath:AT5G15150	homeobox-leucine zipper protein
Unigene26372_num2_yongan	K13947	sbi:SORBI_03g029320	auxin efflux carrier family
Unigene26543_num2_yongan	--	--	--
Unigene2666_num2_yongan	K00517	ath:AT5G23190	[EC:1.14.-.-]
Unigene26826_num2_yongan	K12448	ath:AT5G44480	UDP-arabinose 4-epimerase [EC:5.1.3.5]
Unigene26923_num2_yongan	--	--	--
Unigene27093_num2_yongan	K02183	osa:4324384	calmodulin
Unigene27341_num2_yongan	--	--	--
Unigene27352_num2_yongan	--	--	--
Unigene27455_num2_yongan	--	--	--
Unigene27630_num2_yongan	--	--	--
Unigene2773_num2_yongan	K00228	ath:AT1G03475	coproporphyrinogen III oxidase [EC:1.3.3.3]
Unigene27756_num2_yongan	K00517	ath:AT1G01190	[EC:1.14.-.-]
Unigene27809_num2_yongan	--	--	--
Unigene28050_num2_yongan	--	--	--
Unigene28146_num2_yongan	--	--	--
Unigene28151_num2_yongan	K01090	osa:4341433	protein phosphatase [EC:3.1.3.16]
Unigene28212_num2_yongan	--	--	--
Unigene2822_num2_yongan	--	--	--
Unigene28548_num2_yongan	--	--	--
Unigene28692_num2_yongan	--	--	--
Unigene2897_num2_yongan	K04371	pop:POPTR_833180	extracellular signal-regulated kinase 1/2 [EC:2.7.11.24]
Unigene29021_num2_yongan	--	--	--
Unigene29096_num2_yongan	--	--	--
Unigene29198_num2_yongan	--	--	--
Unigene29211_num2_yongan	--	--	--
Unigene29402_num2_yongan	--	--	--
Unigene29454_num2_yongan	--	--	--
Unigene29592_num2_yongan	--	--	--
Unigene29678_num2_yongan	--	--	--
Unigene29715_num2_yongan	K12128	ath:AT2G46790	pseudo-response regulator 9
Unigene29754_num2_yongan	--	--	--
Unigene29761_num2_yongan	--	--	--
Unigene29878_num2_yongan	--	--	--
Unigene2988_num2_yongan	K00924	ath:AT3G57530	[EC:2.7.1.-]
Unigene29969_num2_yongan	--	--	--
Unigene30117_num2_yongan	K09286	ath:AT4G25480	EREBP-like factor
Unigene30616_num2_yongan	--	--	--
Unigene30708_num2_yongan	K00517	ath:AT5G52320	[EC:1.14.-.-]
Unigene3074_num2_yongan	--	--	--
Unigene30884_num2_yongan	--	--	--
Unigene30938_num2_yongan	--	--	--
Unigene31028_num2_yongan	--	--	--
Unigene3139_num2_yongan	--	--	--
Unigene31473_num2_yongan	--	--	--
Unigene31562_num2_yongan	--	--	--
Unigene31581_num2_yongan	K09561	sbi:SORBI_09g000470	STIP1 homology and U-box containing protein 1 [EC:6.3.2.19]
Unigene31772_num2_yongan	K13459	rcu:RCOM_1047690	disease resistance protein RPS2
Unigene31912_num2_yongan	--	--	--
Unigene31990_num2_yongan	--	--	--
Unigene32261_num2_yongan	--	--	--
Unigene32465_num2_yongan	--	--	--
Unigene32734_num2_yongan	--	--	--
Unigene32738_num2_yongan	--	--	--
Unigene32899_num2_yongan	--	--	--
Unigene32952_num2_yongan	K13422	rcu:RCOM_0864470	transcription factor MYC2
Unigene33106_num2_yongan	K12135	ath:AT5G15840	zinc finger protein CONSTANS
Unigene33170_num2_yongan	--	--	--
Unigene33178_num2_yongan	--	--	--
Unigene3328_num2_yongan	K06268	ath:AT4G17615	protein phosphatase 3, regulatory subunit
Unigene33312_num2_yongan	K11596	cre:CHLREDRAFT_18730	argonaute
Unigene33334_num2_yongan	--	--	--
Unigene33411_num2_yongan	K06892	ath:AT3G19010
Unigene3348_num2_yongan	--	--	--
Unigene33524_num2_yongan	--	--	--
Unigene3356_num2_yongan	--	--	--
Unigene33604_num2_yongan	--	--	--
Unigene33675_num2_yongan	K01090	osa:4341433	protein phosphatase [EC:3.1.3.16]
Unigene33685_num2_yongan	--	--	--
Unigene33926_num2_yongan	--	--	--
Unigene3399_num2_yongan	--	--	--
Unigene34183_num2_yongan	K01649	ath:AT5G23020	2-isopropylmalate synthase [EC:2.3.3.13]
Unigene34222_num2_yongan	--	--	--
Unigene34254_num2_yongan	--	--	--
Unigene34402_num2_yongan	K09286	ath:AT1G01250	EREBP-like factor
Unigene34489_num2_yongan	K00276	ppp:PHYPADRAFT_177807	primary-amine oxidase [EC:1.4.3.21]
Unigene34861_num2_yongan	K03006	osa:4337831	DNA-directed RNA polymerase II subunit A [EC:2.7.7.6]
Unigene34867_num2_yongan	--	--	--
Unigene35686_num2_yongan	K13420	sbi:SORBI_06g028760	LRR receptor-like serine/threonine-protein kinase FLS2 [EC:2.7.11.1]
Unigene3572_num2_yongan	--	--	--
Unigene35739_num2_yongan	K13449	ath:AT2G14610	pathogenesis-related protein 1
Unigene3596_num2_yongan	K09286	ath:AT5G47230	EREBP-like factor
Unigene36006_num2_yongan	--	--	--
Unigene36147_num2_yongan	K09286	ath:AT3G11020	EREBP-like factor
Unigene36181_num2_yongan	K09286	ath:AT3G11020	EREBP-like factor
Unigene36186_num2_yongan	--	--	--
Unigene36215_num2_yongan	--	--	--
Unigene36376_num2_yongan	--	--	--
Unigene36526_num2_yongan	--	--	--
Unigene36569_num2_yongan	--	--	--
Unigene36670_num2_yongan	--	--	--
Unigene36723_num2_yongan	--	--	--
Unigene36867_num2_yongan	--	--	--
Unigene36894_num2_yongan	--	--	--
Unigene3709_num2_yongan	K09422	ath:AT5G61420	myb proto-oncogene protein, plant
Unigene37147_num2_yongan	--	--	--
Unigene37176_num2_yongan	--	--	--
Unigene37306_num2_yongan	--	--	--
Unigene37453_num2_yongan	--	--	--
Unigene3763_num2_yongan	K00924	ath:AT3G57530	[EC:2.7.1.-]
Unigene37916_num2_yongan	K00695	ath:AT5G20830	sucrose synthase [EC:2.4.1.13]
Unigene38057_num2_yongan	--	--	--
Unigene38080_num2_yongan	--	--	--
Unigene38219_num2_yongan	K13457	sbi:SORBI_10g028720	disease resistance protein RPM1
Unigene38227_num2_yongan	K11449	vvi:100261347	jumonji domain-containing protein 1 [EC:1.14.11.-]
Unigene38256_num2_yongan	--	--	--
Unigene38285_num2_yongan	--	--	--
Unigene3831_num2_yongan	K13508	ath:AT4G01950	glycerol-3-phosphate acyltransferase [EC:2.3.1.15]
Unigene38342_num2_yongan	K01087	pop:POPTR_410207	trehalose-phosphatase [EC:3.1.3.12]
Unigene3836_num2_yongan	--	--	--
Unigene38388_num2_yongan	K12134	ath:AT2G46830	circadian clock associated 1
Unigene38527_num2_yongan	--	--	--
Unigene38695_num2_yongan	--	--	--
Unigene38791_num2_yongan	--	--	--
Unigene39222_num2_yongan	--	--	--
Unigene39289_num2_yongan	--	--	--
Unigene39403_num2_yongan	--	--	--
Unigene39411_num2_yongan	--	--	--
Unigene39435_num2_yongan	--	--	--
Unigene39566_num2_yongan	--	--	--
Unigene39675_num2_yongan	K11596	cre:CHLREDRAFT_18730	argonaute
Unigene39877_num2_yongan	--	--	--
Unigene4005_num2_yongan	--	--	--
Unigene40078_num2_yongan	--	--	--
Unigene40167_num2_yongan	K09286	ath:AT5G25810	EREBP-like factor
Unigene40200_num2_yongan	K12741	cre:CHLREDRAFT_181880	heterogeneous nuclear ribonucleoprotein A1/A3
Unigene40232_num2_yongan	--	--	--
Unigene40351_num2_yongan	--	--	--
Unigene40413_num2_yongan	--	--	--
Unigene40430_num2_yongan	K13420	sbi:SORBI_06g028760	LRR receptor-like serine/threonine-protein kinase FLS2 [EC:2.7.11.1]
Unigene40441_num2_yongan	K13424	ath:AT2G38470	WRKY transcription factor 33
Unigene41020_num2_yongan	--	--	--
Unigene41189_num2_yongan	K11294	osa:4337032	nucleolin
Unigene41249_num2_yongan	--	--	--
Unigene41272_num2_yongan	--	--	--
Unigene41453_num2_yongan	--	--	--
Unigene41489_num2_yongan	K07195	ath:AT1G07000	exocyst complex component 7
Unigene41576_num2_yongan	--	--	--
Unigene41578_num2_yongan	K00366	ath:AT2G15620	ferredoxin-nitrite reductase [EC:1.7.7.1]
Unigene41629_num2_yongan	K13429	zma:100279924	chitin elicitor receptor kinase 1
Unigene41805_num2_yongan	--	--	--
Unigene41829_num2_yongan	--	--	--
Unigene41902_num2_yongan	--	--	--
Unigene42195_num2_yongan	K13095	sbi:SORBI_06g025810	splicing factor 1
Unigene42288_num2_yongan	--	--	--
Unigene42352_num2_yongan	--	--	--
Unigene42746_num2_yongan	--	--	--
Unigene42747_num2_yongan	K09840	ath:AT1G78390	9-cis-epoxycarotenoid dioxygenase [EC:1.13.11.51]
Unigene42819_num2_yongan	K00908	osa:4343002	Ca2+/calmodulin-dependent protein kinase [EC:2.7.11.17]
Unigene43000_num2_yongan	--	--	--
Unigene43995_num2_yongan	--	--	--
Unigene44147_num2_yongan	K09286	ath:AT4G17490	EREBP-like factor
Unigene4446_num2_yongan	K03305	pop:POPTR_805077	proton-dependent oligopeptide transporter, POT family
Unigene44470_num2_yongan	--	--	--
Unigene44766_num2_yongan	--	--	--
Unigene44957_num2_yongan	--	--	--
Unigene45240_num2_yongan	--	--	--
Unigene45357_num2_yongan	--	--	--
Unigene45386_num2_yongan	--	--	--
Unigene4540_num2_yongan	K00695	ath:AT5G20830	sucrose synthase [EC:2.4.1.13]
Unigene45467_num2_yongan	--	--	--
Unigene45480_num2_yongan	--	--	--
Unigene45529_num2_yongan	K01184	ath:AT5G14650	polygalacturonase [EC:3.2.1.15]
Unigene45561_num2_yongan	--	--	--
Unigene45640_num2_yongan	--	--	--
Unigene45768_num2_yongan	K05658	osa:4323895	ATP-binding cassette, subfamily B (MDR/TAP), member 1
Unigene45786_num2_yongan	--	--	--
Unigene4591_num2_yongan	K09843	ath:AT4G19230	(+)-abscisic acid 8'-hydroxylase [EC:1.14.13.93]
Unigene45962_num2_yongan	--	--	--
Unigene46063_num2_yongan	--	--	--
Unigene46099_num2_yongan	--	--	--
Unigene46101_num2_yongan	--	--	--
Unigene46131_num2_yongan	K11838	ath:AT5G06600	ubiquitin carboxyl-terminal hydrolase 7 [EC:3.1.2.15]
Unigene4616_num2_yongan	K06268	ath:AT4G17615	protein phosphatase 3, regulatory subunit
Unigene46255_num2_yongan	--	--	--
Unigene46548_num2_yongan	--	--	--
Unigene46577_num2_yongan	--	--	--
Unigene46656_num2_yongan	K09286	ath:AT4G17490	EREBP-like factor
Unigene46854_num2_yongan	--	--	--
Unigene47089_num2_yongan	K00924	ath:AT3G57530	[EC:2.7.1.-]
Unigene47255_num2_yongan	K09840	ath:AT1G78390	9-cis-epoxycarotenoid dioxygenase [EC:1.13.11.51]
Unigene47368_num2_yongan	--	--	--
Unigene47399_num2_yongan	K11982	ath:AT3G56580	E3 ubiquitin-protein ligase RNF115/126 [EC:6.3.2.19]
Unigene47440_num2_yongan	K13457	zma:606485	disease resistance protein RPM1
Unigene475_num2_yongan	--	--	--
Unigene47610_num2_yongan	K06892	ath:AT3G50210
Unigene47699_num2_yongan	K00924	ath:AT5G22850	[EC:2.7.1.-]
Unigene47765_num2_yongan	--	--	--
Unigene47844_num2_yongan	K09286	ath:AT1G01250	EREBP-like factor
Unigene47920_num2_yongan	--	--	--
Unigene47925_num2_yongan	K09286	ath:AT1G01250	EREBP-like factor
Unigene47993_num2_yongan	K13148	vvi:100261060	integrator complex subunit 11 [EC:3.1.27.-]
Unigene48087_num2_yongan	--	--	--
Unigene48174_num2_yongan	--	--	--
Unigene48348_num2_yongan	K00020	ath:AT4G20930	3-hydroxyisobutyrate dehydrogenase [EC:1.1.1.31]
Unigene48710_num2_yongan	K12811	vvi:100262258	ATP-dependent RNA helicase DDX46/PRP5 [EC:3.6.4.13]
Unigene48813_num2_yongan	--	--	--
Unigene49148_num2_yongan	K13424	rcu:RCOM_0664190	WRKY transcription factor 33
Unigene49216_num2_yongan	K09286	ath:AT5G47230	EREBP-like factor
Unigene49299_num2_yongan	--	--	--
Unigene49460_num2_yongan	--	--	--
Unigene49621_num2_yongan	K09561	pop:POPTR_830590	STIP1 homology and U-box containing protein 1 [EC:6.3.2.19]
Unigene49853_num2_yongan	K13429	ath:AT3G21630	chitin elicitor receptor kinase 1
Unigene499_num2_yongan	--	--	--
Unigene50006_num2_yongan	--	--	--
Unigene50185_num2_yongan	--	--	--
Unigene50296_num2_yongan	K09286	ath:AT4G25490	EREBP-like factor
Unigene50325_num2_yongan	--	--	--
Unigene50446_num2_yongan	--	--	--
Unigene50744_num2_yongan	--	--	--
Unigene5081_num2_yongan	--	--	--
Unigene50867_num2_yongan	--	--	--
Unigene51010_num2_yongan	K01850	ath:AT1G69370	chorismate mutase [EC:5.4.99.5]
Unigene51024_num2_yongan	--	--	--
Unigene51225_num2_yongan	K07761	ath:AT1G59970	gelatinase A [EC:3.4.24.24]
Unigene51327_num2_yongan	--	--	--
Unigene51359_num2_yongan	K03283	ath:AT1G16030	heat shock 70kDa protein 1/8
Unigene51430_num2_yongan	K07761	ath:AT1G59970	gelatinase A [EC:3.4.24.24]
Unigene51492_num2_yongan	--	--	--
Unigene5166_num2_yongan	--	--	--
Unigene51801_num2_yongan	--	--	--
Unigene51844_num2_yongan	--	--	--
Unigene5193_num2_yongan	--	--	--
Unigene51938_num2_yongan	--	--	--
Unigene52107_num2_yongan	--	--	--
Unigene522_num2_yongan	--	--	--
Unigene52255_num2_yongan	--	--	--
Unigene52431_num2_yongan	--	--	--
Unigene52579_num2_yongan	--	--	--
Unigene52616_num2_yongan	--	--	--
Unigene52632_num2_yongan	--	--	--
Unigene52680_num2_yongan	--	--	--
Unigene52735_num2_yongan	--	--	--
Unigene52755_num2_yongan	--	--	--
Unigene52853_num2_yongan	K00924	osa:4342410	[EC:2.7.1.-]
Unigene53425_num2_yongan	--	--	--
Unigene53786_num2_yongan	K13423	ath:AT2G30250	WRKY transcription factor 25
Unigene53825_num2_yongan	--	--	--
Unigene54_num2_yongan	--	--	--
Unigene54234_num2_yongan	--	--	--
Unigene54387_num2_yongan	--	--	--
Unigene54400_num2_yongan	--	--	--
Unigene54404_num2_yongan	--	--	--
Unigene54479_num2_yongan	--	--	--
Unigene54513_num2_yongan	--	--	--
Unigene5454_num2_yongan	K01953	vvi:100241610	asparagine synthase (glutamine-hydrolysing) [EC:6.3.5.4]
Unigene54544_num2_yongan	K03305	pop:POPTR_805077	proton-dependent oligopeptide transporter, POT family
Unigene54625_num2_yongan	--	--	--
Unigene54626_num2_yongan	--	--	--
Unigene54779_num2_yongan	K02552	ath:AT1G18870	menaquinone-specific isochorismate synthase [EC:5.4.4.2]
Unigene55189_num2_yongan	--	--	--
Unigene55309_num2_yongan	K05279	ath:AT5G54160	flavonol 3-O-methyltransferase [EC:2.1.1.76]
Unigene55529_num2_yongan	K12183	osa:4331267	ESCRT-I complex subunit TSG101
Unigene55915_num2_yongan	K08486	ath:AT3G52400	syntaxin 1B/2/3
Unigene5595_num2_yongan	K12451	vvi:100254814	3,5-epimerase/4-reductase [EC:5.1.3.- 1.1.1.-]
Unigene55954_num2_yongan	--	--	--
Unigene55959_num2_yongan	--	--	--
Unigene56066_num2_yongan	--	--	--
Unigene56087_num2_yongan	K01080	olu:OSTLU_33830	phosphatidate phosphatase [EC:3.1.3.4]
Unigene56095_num2_yongan	K00924	ath:AT1G28440	[EC:2.7.1.-]
Unigene56225_num2_yongan	K12134	ath:AT2G46830	circadian clock associated 1
Unigene5629_num2_yongan	--	--	--
Unigene56295_num2_yongan	--	--	--
Unigene56383_num2_yongan	--	--	--
Unigene56452_num2_yongan	--	--	--
Unigene56458_num2_yongan	--	--	--
Unigene56466_num2_yongan	K09840	ath:AT3G14440	9-cis-epoxycarotenoid dioxygenase [EC:1.13.11.51]
Unigene56506_num2_yongan	--	--	--
Unigene56633_num2_yongan	--	--	--
Unigene56742_num2_yongan	--	--	--
Unigene569_num2_yongan	--	--	--
Unigene56934_num2_yongan	K01188	ath:AT5G44640	beta-glucosidase [EC:3.2.1.21]
Unigene56975_num2_yongan	K00924	osa:4342410	[EC:2.7.1.-]
Unigene57011_num2_yongan	--	--	--
Unigene57265_num2_yongan	K01920	ath:AT5G27380	glutathione synthase [EC:6.3.2.3]
Unigene57271_num2_yongan	--	--	--
Unigene57329_num2_yongan	K00924	osa:4342410	[EC:2.7.1.-]
Unigene57474_num2_yongan	K09286	ath:AT4G17490	EREBP-like factor
Unigene57498_num2_yongan	K03086	rcu:RCOM_1515490	RNA polymerase primary sigma factor
Unigene57668_num2_yongan	--	--	--
Unigene57733_num2_yongan	--	--	--
Unigene57862_num2_yongan	K01530	ath:AT1G72700	phospholipid-translocating ATPase [EC:3.6.3.1]
Unigene57943_num2_yongan	--	--	--
Unigene58017_num2_yongan	K05349	rcu:RCOM_1347430	beta-glucosidase [EC:3.2.1.21]
Unigene58350_num2_yongan	--	--	--
Unigene58370_num2_yongan	--	--	--
Unigene58509_num2_yongan	--	--	--
Unigene58517_num2_yongan	--	--	--
Unigene58523_num2_yongan	K00517	ath:AT3G26190	[EC:1.14.-.-]
Unigene58535_num2_yongan	--	--	--
Unigene59096_num2_yongan	K13148	vvi:100261060	integrator complex subunit 11 [EC:3.1.27.-]
Unigene5913_num2_yongan	--	--	--
Unigene59294_num2_yongan	--	--	--
Unigene59382_num2_yongan	K12128	ath:AT2G46790	pseudo-response regulator 9
Unigene59474_num2_yongan	--	--	--
Unigene59747_num2_yongan	K00850	ath:AT4G26270	6-phosphofructokinase [EC:2.7.1.11]
Unigene59997_num2_yongan	--	--	--
Unigene60517_num2_yongan	K00697	ath:AT1G06410	alpha,alpha-trehalose-phosphate synthase (UDP-forming) [EC:2.4.1.15]
Unigene60644_num2_yongan	--	--	--
Unigene60757_num2_yongan	--	--	--
Unigene60968_num2_yongan	K13424	ath:AT2G38470	WRKY transcription factor 33
Unigene60998_num2_yongan	--	--	--
Unigene610_num2_yongan	--	--	--
Unigene61126_num2_yongan	--	--	--
Unigene6127_num2_yongan	K09286	ath:AT5G47230	EREBP-like factor
Unigene615_num2_yongan	K09510	vvi:100246709	DnaJ homolog subfamily B member 4
Unigene61738_num2_yongan	K08913	ath:AT2G05100	light-harvesting complex II chlorophyll a/b binding protein 2
Unigene61887_num2_yongan	--	--	--
Unigene61896_num2_yongan	--	--	--
Unigene62093_num2_yongan	--	--	--
Unigene62129_num2_yongan	--	--	--
Unigene62334_num2_yongan	--	--	--
Unigene62450_num2_yongan	--	--	--
Unigene6265_num2_yongan	--	--	--
Unigene62738_num2_yongan	--	--	--
Unigene62921_num2_yongan	--	--	--
Unigene63017_num2_yongan	--	--	--
Unigene63082_num2_yongan	--	--	--
Unigene6312_num2_yongan	K03403	vvi:100258964	magnesium chelatase subunit H [EC:6.6.1.1]
Unigene63287_num2_yongan	--	--	--
Unigene63348_num2_yongan	--	--	--
Unigene63371_num2_yongan	K00695	ath:AT5G20830	sucrose synthase [EC:2.4.1.13]
Unigene63637_num2_yongan	--	--	--
Unigene63738_num2_yongan	--	--	--
Unigene63899_num2_yongan	--	--	--
Unigene6394_num2_yongan	K12862	ath:AT4G15900	pleiotropic regulator 1
Unigene64213_num2_yongan	K09286	ath:AT1G50640	EREBP-like factor
Unigene64245_num2_yongan	--	--	--
Unigene64328_num2_yongan	--	--	--
Unigene64687_num2_yongan	--	--	--
Unigene64704_num2_yongan	K12581	ppp:PHYPADRAFT_203892	CCR4-NOT transcription complex subunit 7/8
Unigene64749_num2_yongan	--	--	--
Unigene64864_num2_yongan	K00873	ath:AT5G56350	pyruvate kinase [EC:2.7.1.40]
Unigene65203_num2_yongan	--	--	--
Unigene65220_num2_yongan	--	--	--
Unigene65240_num2_yongan	--	--	--
Unigene65247_num2_yongan	--	--	--
Unigene65586_num2_yongan	--	--	--
Unigene66294_num2_yongan	--	--	--
Unigene6653_num2_yongan	K04103	ath:AT5G54960	indolepyruvate decarboxylase [EC:4.1.1.74]
Unigene6670_num2_yongan	--	--	--
Unigene66709_num2_yongan	--	--	--
Unigene66922_num2_yongan	--	--	--
Unigene67245_num2_yongan	--	--	--
Unigene6750_num2_yongan	--	--	--
Unigene67559_num2_yongan	K00924	ath:AT1G28440	[EC:2.7.1.-]
Unigene67616_num2_yongan	--	--	--
Unigene67870_num2_yongan	--	--	--
Unigene68284_num2_yongan	--	--	--
Unigene68380_num2_yongan	--	--	--
Unigene68456_num2_yongan	--	--	--
Unigene68708_num2_yongan	--	--	--
Unigene68762_num2_yongan	--	--	--
Unigene68829_num2_yongan	--	--	--
Unigene69178_num2_yongan	--	--	--
Unigene69216_num2_yongan	--	--	--
Unigene69260_num2_yongan	--	--	--
Unigene6936_num2_yongan	K13420	ath:AT5G46330	LRR receptor-like serine/threonine-protein kinase FLS2 [EC:2.7.11.1]
Unigene69363_num2_yongan	--	--	--
Unigene69459_num2_yongan	--	--	--
Unigene69545_num2_yongan	K13424	ath:AT2G38470	WRKY transcription factor 33
Unigene69733_num2_yongan	--	--	--
Unigene69749_num2_yongan	--	--	--
Unigene6992_num2_yongan	--	--	--
Unigene69950_num2_yongan	--	--	--
Unigene70183_num2_yongan	--	--	--
Unigene70187_num2_yongan	--	--	--
Unigene70633_num2_yongan	--	--	--
Unigene70659_num2_yongan	--	--	--
Unigene7072_num2_yongan	K12581	ppp:PHYPADRAFT_185698	CCR4-NOT transcription complex subunit 7/8
Unigene70785_num2_yongan	--	--	--
Unigene71201_num2_yongan	--	--	--
Unigene71315_num2_yongan	--	--	--
Unigene71688_num2_yongan	--	--	--
Unigene71702_num2_yongan	--	--	--
Unigene7179_num2_yongan	K13417	ath:AT2G13790	somatic embryogenesis receptor kinase 4 [EC:2.7.10.1 2.7.11.1]
Unigene71924_num2_yongan	K00430	ath:AT5G06720	peroxidase [EC:1.11.1.7]
Unigene71950_num2_yongan	--	--	--
Unigene71983_num2_yongan	--	--	--
Unigene7214_num2_yongan	--	--	--
Unigene72167_num2_yongan	K08910	pop:POPTR_671325	light-harvesting complex I chlorophyll a/b binding protein 4
Unigene72221_num2_yongan	K08900	rcu:RCOM_0534830	mitochondrial chaperone BCS1
Unigene72648_num2_yongan	--	--	--
Unigene7278_num2_yongan	--	--	--
Unigene72860_num2_yongan	--	--	--
Unigene72948_num2_yongan	--	--	--
Unigene73132_num2_yongan	--	--	--
Unigene73199_num2_yongan	--	--	--
Unigene73368_num2_yongan	--	--	--
Unigene73477_num2_yongan	--	--	--
Unigene73574_num2_yongan	--	--	--
Unigene74056_num2_yongan	--	--	--
Unigene74483_num2_yongan	--	--	--
Unigene74871_num2_yongan	K00517	ath:AT4G37320	[EC:1.14.-.-]
Unigene74995_num2_yongan	--	--	--
Unigene7517_num2_yongan	K00454	ath:AT1G67560	lipoxygenase [EC:1.13.11.12]
Unigene75392_num2_yongan	--	--	--
Unigene75417_num2_yongan	--	--	--
Unigene75527_num2_yongan	K13424	ath:AT2G38470	WRKY transcription factor 33
Unigene76088_num2_yongan	--	--	--
Unigene76436_num2_yongan	--	--	--
Unigene765_num2_yongan	--	--	--
Unigene76601_num2_yongan	K00454	ath:AT1G72520	lipoxygenase [EC:1.13.11.12]
Unigene76815_num2_yongan	--	--	--
Unigene769_num2_yongan	--	--	--
Unigene7705_num2_yongan	K13418	ath:AT1G71830	somatic embryogenesis receptor kinase 1 [EC:2.7.10.1 2.7.11.1]
Unigene77132_num2_yongan	K00873	ath:AT5G56350	pyruvate kinase [EC:2.7.1.40]
Unigene77324_num2_yongan	--	--	--
Unigene77387_num2_yongan	K02639	ath:AT2G27510	ferredoxin
Unigene7742_num2_yongan	K00924	ath:AT1G75820	[EC:2.7.1.-]
Unigene77654_num2_yongan	--	--	--
Unigene77858_num2_yongan	--	--	--
Unigene77921_num2_yongan	K11982	sbi:SORBI_01g035310	E3 ubiquitin-protein ligase RNF115/126 [EC:6.3.2.19]
Unigene77927_num2_yongan	K00850	ath:AT4G32840	6-phosphofructokinase [EC:2.7.1.11]
Unigene78102_num2_yongan	--	--	--
Unigene78246_num2_yongan	--	--	--
Unigene7854_num2_yongan	K00391	osa:4334011	[EC:1.8.4.-]
Unigene78809_num2_yongan	--	--	--
Unigene7891_num2_yongan	--	--	--
Unigene79236_num2_yongan	--	--	--
Unigene79405_num2_yongan	K12451	ath:AT1G63000	3,5-epimerase/4-reductase [EC:5.1.3.- 1.1.1.-]
Unigene79877_num2_yongan	--	--	--
Unigene79985_num2_yongan	--	--	--
Unigene80014_num2_yongan	K08286	ath:AT4G28490	protein-serine/threonine kinase [EC:2.7.11.-]
Unigene80182_num2_yongan	--	--	--
Unigene80188_num2_yongan	--	--	--
Unigene80313_num2_yongan	--	--	--
Unigene80441_num2_yongan	--	--	--
Unigene8065_num2_yongan	K00517	ath:AT3G48360	[EC:1.14.-.-]
Unigene808_num2_yongan	--	--	--
Unigene8108_num2_yongan	K01623	ath:AT3G52930	fructose-bisphosphate aldolase, class I [EC:4.1.2.13]
Unigene81283_num2_yongan	--	--	--
Unigene81347_num2_yongan	--	--	--
Unigene81354_num2_yongan	--	--	--
Unigene8140_num2_yongan	K00873	ath:AT5G56350	pyruvate kinase [EC:2.7.1.40]
Unigene81400_num2_yongan	--	--	--
Unigene81480_num2_yongan	K10775	ath:AT2G37040	phenylalanine ammonia-lyase [EC:4.3.1.24]
Unigene81544_num2_yongan	--	--	--
Unigene81919_num2_yongan	K09843	ath:AT5G45340	(+)-abscisic acid 8'-hydroxylase [EC:1.14.13.93]
Unigene81953_num2_yongan	K11982	sbi:SORBI_01g035310	E3 ubiquitin-protein ligase RNF115/126 [EC:6.3.2.19]
Unigene8205_num2_yongan	K08241	ath:AT1G19640	jasmonate O-methyltransferase [EC:2.1.1.141]
Unigene82079_num2_yongan	--	--	--
Unigene8222_num2_yongan	--	--	--
Unigene8257_num2_yongan	--	--	--
Unigene8271_num2_yongan	--	--	--
Unigene82810_num2_yongan	--	--	--
Unigene82821_num2_yongan	--	--	--
Unigene82927_num2_yongan	--	--	--
Unigene82954_num2_yongan	--	--	--
Unigene83241_num2_yongan	--	--	--
Unigene83267_num2_yongan	--	--	--
Unigene83292_num2_yongan	--	--	--
Unigene83479_num2_yongan	K07195	ath:AT1G07000	exocyst complex component 7
Unigene83489_num2_yongan	K00517	ath:AT4G37320	[EC:1.14.-.-]
Unigene83617_num2_yongan	--	--	--
Unigene83648_num2_yongan	--	--	--
Unigene83750_num2_yongan	K01653	osa:4329938	acetolactate synthase I/III small subunit [EC:2.2.1.6]
Unigene83819_num2_yongan	--	--	--
Unigene83869_num2_yongan	K00430	ath:AT5G06730	peroxidase [EC:1.11.1.7]
Unigene8397_num2_yongan	--	--	--
Unigene84178_num2_yongan	K09840	ath:AT3G14440	9-cis-epoxycarotenoid dioxygenase [EC:1.13.11.51]
Unigene84412_num2_yongan	--	--	--
Unigene84442_num2_yongan	--	--	--
Unigene85095_num2_yongan	--	--	--
Unigene8516_num2_yongan	--	--	--
Unigene85371_num2_yongan	--	--	--
Unigene85732_num2_yongan	--	--	--
Unigene85796_num2_yongan	--	--	--
Unigene86008_num2_yongan	--	--	--
Unigene86145_num2_yongan	--	--	--
Unigene86150_num2_yongan	--	--	--
Unigene8627_num2_yongan	--	--	--
Unigene86846_num2_yongan	--	--	--
Unigene87539_num2_yongan	--	--	--
Unigene87545_num2_yongan	--	--	--
Unigene87884_num2_yongan	--	--	--
Unigene88010_num2_yongan	--	--	--
Unigene88125_num2_yongan	--	--	--
Unigene8813_num2_yongan	K12130	osa:4347674	pseudo-response regulator 5
Unigene88395_num2_yongan	--	--	--
Unigene89009_num2_yongan	K00924	ath:AT1G28440	[EC:2.7.1.-]
Unigene89035_num2_yongan	--	--	--
Unigene89407_num2_yongan	--	--	--
Unigene89603_num2_yongan	--	--	--
Unigene89620_num2_yongan	--	--	--
Unigene8972_num2_yongan	K01090	ath:AT5G51760	protein phosphatase [EC:3.1.3.16]
Unigene89783_num2_yongan	--	--	--
Unigene8991_num2_yongan	K11592	pop:POPTR_770140	endoribonuclease Dicer [EC:3.1.26.-]
Unigene89939_num2_yongan	K00430	ath:AT5G06730	peroxidase [EC:1.11.1.7]
Unigene8994_num2_yongan	--	--	--
Unigene90462_num2_yongan	--	--	--
Unigene9064_num2_yongan	K07195	ath:AT1G07000	exocyst complex component 7
Unigene90726_num2_yongan	K03921	ath:AT2G43710	acyl-[acyl-carrier-protein] desaturase [EC:1.14.19.2]
Unigene90860_num2_yongan	--	--	--
Unigene90888_num2_yongan	--	--	--
Unigene91118_num2_yongan	K08233	ath:AT2G23610	polyneuridine-aldehyde esterase [EC:3.1.1.78]
Unigene9119_num2_yongan	K13426	ath:AT4G23550	WRKY transcription factor 29
Unigene91316_num2_yongan	--	--	--
Unigene91464_num2_yongan	--	--	--
Unigene91696_num2_yongan	--	--	--
Unigene91822_num2_yongan	K03791	ath:AT2G43610	putative chitinase
Unigene91836_num2_yongan	--	--	--
Unigene91935_num2_yongan	K00924	ath:AT1G30270	[EC:2.7.1.-]
Unigene92103_num2_yongan	--	--	--
Unigene92485_num2_yongan	K06185	olu:OSTLU_43066	ATP-binding cassette, sub-family F, member 2
Unigene92957_num2_yongan	--	--	--
Unigene93223_num2_yongan	--	--	--
Unigene93444_num2_yongan	--	--	--
Unigene93573_num2_yongan	K01885	ath:AT5G26710	glutamyl-tRNA synthetase [EC:6.1.1.17]
Unigene93635_num2_yongan	K00517	ath:AT4G37320	[EC:1.14.-.-]
Unigene93738_num2_yongan	--	--	--
Unigene93830_num2_yongan	--	--	--
Unigene94092_num2_yongan	--	--	--
Unigene9427_num2_yongan	K00924	ath:AT3G57530	[EC:2.7.1.-]
Unigene94485_num2_yongan	--	--	--
Unigene9484_num2_yongan	K12657	ath:AT2G39800	delta-1-pyrroline-5-carboxylate synthetase [EC:2.7.2.11 1.2.1.41]
Unigene95203_num2_yongan	--	--	--
Unigene95622_num2_yongan	--	--	--
Unigene95710_num2_yongan	--	--	--
Unigene95997_num2_yongan	--	--	--
Unigene96496_num2_yongan	--	--	--
Unigene96511_num2_yongan	--	--	--
Unigene96880_num2_yongan	--	--	--
Unigene97135_num2_yongan	--	--	--
Unigene97232_num2_yongan	--	--	--
Unigene97263_num2_yongan	--	--	--
Unigene97343_num2_yongan	--	--	--
Unigene97391_num2_yongan	K01885	ath:AT5G26710	glutamyl-tRNA synthetase [EC:6.1.1.17]
Unigene97518_num2_yongan	--	--	--
Unigene98251_num2_yongan	--	--	--
Unigene98298_num2_yongan	--	--	--
Unigene9837_num2_yongan	--	--	--
Unigene98504_num2_yongan	--	--	--
Unigene9854_num2_yongan	--	--	--
Unigene9882_num2_yongan	K03798	rcu:RCOM_0340700	cell division protease FtsH [EC:3.4.24.-]
Unigene98923_num2_yongan	--	--	--
Unigene98982_num2_yongan	K12581	vvi:100255985	CCR4-NOT transcription complex subunit 7/8
Unigene99050_num2_yongan	--	--	--
Unigene99079_num2_yongan	--	--	--
Unigene99203_num2_yongan	K09286	ath:AT3G15210	EREBP-like factor
Unigene99224_num2_yongan	--	--	--
Unigene99625_num2_yongan	--	--	--
Unigene99684_num2_yongan	--	--	--
Unigene99708_num2_yongan	--	--	--
Unigene99902_num2_yongan	--	--	--
